# Supplementary material for: ﻿Morphological and phylogenetic analyses reveal four novel species of Distoseptispora (Distoseptisporaceae, Distoseptisporales) from southern China
Source: MycoKeys. 2025 Jan 27;113:31–55. doi: 10.3897/mycokeys.113.137082 (PMC11791510; doi:10.3897/mycokeys.113.137082)
Supplement: XML Treatment for Distoseptispora clematidis [file mycokeys.113.137082-treatment1.xml]

<!DOCTYPE tp:taxon-treatment
  PUBLIC "-//TaxonX//DTD Taxonomic Treatment Publishing DTD v0 20100105//EN" "tax-treatment-NSO.dtd">
<tp:taxon-treatment xmlns:tp="http://www.plazi.org/taxpub"><tp:treatment-meta><kwd-group><label>Taxon classification</label><kwd>
                <named-content content-type="kingdom">Fungi</named-content>
              </kwd><kwd>
                <named-content content-type="order">Distoseptisporales</named-content>
              </kwd><kwd>
                <named-content content-type="family">Distoseptisporaceae</named-content>
              </kwd></kwd-group><mixed-citation publication-type="journal"><person-group><name><surname>Liao</surname><given-names>Ming-Gen</given-names></name><name><surname>Luo</surname><given-names>Xing-Xing</given-names></name><name><surname>Hu</surname><given-names>Ya-Fen</given-names></name><name><surname>Castañeda-Ruíz</surname><given-names>Rafael F.</given-names></name><name><surname>Xu</surname><given-names>Zhao-Huan</given-names></name><name><surname>Ma</surname><given-names>Jian</given-names></name></person-group><article-title>﻿Morphological and phylogenetic analyses reveal four novel species of <italic><tp:taxon-name><tp:taxon-name-part taxon-name-part-type="genus" reg="Distoseptispora">Distoseptispora</tp:taxon-name-part></tp:taxon-name></italic> (<tp:taxon-name><tp:taxon-name-part taxon-name-part-type="family">Distoseptisporaceae</tp:taxon-name-part></tp:taxon-name>, <tp:taxon-name><tp:taxon-name-part taxon-name-part-type="order">Distoseptisporales</tp:taxon-name-part></tp:taxon-name>) from southern China</article-title><source>MycoKeys</source><day>27</day><month>01</month><year>2025</year><volume>113</volume><fpage>31</fpage><lpage>55</lpage><pub-id pub-id-type="doi">10.3897/mycokeys.113.137082</pub-id></mixed-citation></tp:treatment-meta><tp:nomenclature><label>﻿</label><tp:taxon-name>
              <object-id xmlns:xlink="http://www.w3.org/1999/xlink" content-type="arpha" xlink:type="simple">9B5EA513-0CAE-5B81-B702-D9F4C159893A</object-id>
              <tp:taxon-name-part taxon-name-part-type="genus" reg="Distoseptispora">Distoseptispora</tp:taxon-name-part>
              <tp:taxon-name-part taxon-name-part-type="species" reg="clematidis">clematidis</tp:taxon-name-part>
              <object-id xmlns:xlink="http://www.w3.org/1999/xlink" xlink:type="simple">Index Fungorum: IF557301</object-id>
              <object-id xmlns:xlink="http://www.w3.org/1999/xlink" xlink:type="simple">Facesoffungi Number: FoF07261</object-id>
            </tp:taxon-name><tp:taxon-authority>Phukhams., M.V. de Bult &amp; K.D. Hyde, Fungal Diversity 102: 168 (2020)</tp:taxon-authority><xref ref-type="fig" rid="F2">Fig. 2</xref></tp:nomenclature><tp:treatment-sec sec-type="description" id="SECID0EF4AK"><title>Description.</title><p><bold><italic>Saprobic</italic></bold> on dead branches in a terrestrial habitat. <bold>Sexual morph</bold>: Undetermined. <bold>Asexual morph</bold>: Hyphomycetous. <bold><italic>Colonies</italic></bold> on natural substrate effuse, scattered, dark brown to black, hairy. <bold><italic>Mycelium</italic></bold> partly superficial, partly immersed in the substratum, composed of branched, septate, smooth, pale brown to brown hyphae. <bold><italic>Conidiophores</italic></bold> macronematous, mononematous, unbranched, solitary or in groups, erect, straight or slightly flexuous, cylindrical, smooth, brown to dark brown, 2–5-septate, robust at the base, 25–48.5 × 5–8 µm (x̄ = 34.9 × 6.1 µm, n = 12). <bold><italic>Conidiogenous cells</italic></bold> monoblastic, integrated, terminal, cylindrical, pale brown to brown, smooth, flat at the conidiogenous loco. <bold><italic>Conidia</italic></bold> acrogenous, solitary, dry, obclavate, straight or curved, reddish-brown and slightly paler towards the apex, 26–40-distoseptate, smooth, 150–270 × 11–15 µm (x̄ = 195.1 × 12 µm, n= 30), tapering to 2.5–7.5 µm near the apex, 2.5–5.5 µm wide at the truncate base.</p></tp:treatment-sec><tp:treatment-sec sec-type="description" id="SECID0ED5AK"><title>Culture characteristics.</title><p><bold><italic>Colonies</italic></bold> on PDA reaching 76–80 mm diam. after 4 weeks in an incubator under dark conditions at 25 °C, circular, surface velvety, with brown and denser mycelium at the center, becoming black at the margin with an obvious boundary, reverse black and sparser toward the boundary.</p><fig id="F2" position="float" orientation="portrait"><object-id xmlns:xlink="http://www.w3.org/1999/xlink" content-type="doi" xlink:type="simple">10.3897/mycokeys.113.137082.figure2</object-id><object-id xmlns:xlink="http://www.w3.org/1999/xlink" content-type="arpha" xlink:type="simple">C9E22702-285A-57E5-B1FB-0070A54428A6</object-id><label>Figure 2.</label><caption><p><italic><tp:taxon-name><tp:taxon-name-part taxon-name-part-type="genus" reg="Distoseptispora">Distoseptispora</tp:taxon-name-part><tp:taxon-name-part taxon-name-part-type="species" reg="clematidis">clematidis</tp:taxon-name-part></tp:taxon-name></italic> (<named-content xmlns:xlink="http://www.w3.org/1999/xlink" content-type="dwc:institutional_code" xlink:title="Herbarium of Jiangxi Agricultural University, Plant Pathology, Nanchang, China" xlink:href="http://grbio.org/institution/jiangxi-agricultural-university" xlink:type="simple">HJAUP</named-content> M1319) <bold>a</bold> surface of colony after 4 weeks on PDA <bold>b</bold> reverse of colony after 4 weeks on PDA <bold>c</bold> conidiophores, conidiogenous cells and conidia <bold>d, e</bold> conidia <bold>f</bold> conidiophores.</p></caption><graphic xmlns:xlink="http://www.w3.org/1999/xlink" xlink:href="mycokeys-113-031-g002.jpg" position="float" orientation="portrait" xlink:type="simple" id="oo_1234857.jpg"><uri content-type="original_file" xlink:type="simple">https://binary.pensoft.net/fig/1234857</uri></graphic></fig></tp:treatment-sec><tp:treatment-sec sec-type="material" id="SECID0EV6AK"><title>Material examined.</title><p>China • Jiangxi Province, Ganzhou City, Jiulianshan National Nature Reserve, <named-content xmlns:xlink="http://www.w3.org/1999/xlink" content-type="dwc:verbatimCoordinates" xlink:type="simple"><named-content content-type="geo-json" specific-use="{&#34;type&#34;:&#34;Point&#34;,&#34;coordinates&#34;:[114.450000,24.516667]}" id="NCID0E56AK" xlink:type="simple">24°31'N, 114°27'E</named-content></named-content>, on decaying wood of an unidentified broadleaf tree, 29 June 2022, Y.F. Hu (<named-content xmlns:xlink="http://www.w3.org/1999/xlink" content-type="dwc:institutional_code" xlink:title="Herbarium of Jiangxi Agricultural University, Plant Pathology, Nanchang, China" xlink:href="http://grbio.org/institution/jiangxi-agricultural-university" xlink:type="simple">HJAUP</named-content> M1319, living culture <named-content xmlns:xlink="http://www.w3.org/1999/xlink" content-type="dwc:institutional_code" xlink:title="Herbarium of Jiangxi Agricultural University, Plant Pathology, Nanchang, China" xlink:href="http://grbio.org/institution/jiangxi-agricultural-university" xlink:type="simple">HJAUP</named-content> C1319).</p></tp:treatment-sec><tp:treatment-sec sec-type="notes" id="SECID0ENABK"><title>Notes.</title><p><italic><tp:taxon-name><tp:taxon-name-part taxon-name-part-type="genus" reg="Distoseptispora">Distoseptispora</tp:taxon-name-part><tp:taxon-name-part taxon-name-part-type="species" reg="clematidis">clematidis</tp:taxon-name-part></tp:taxon-name></italic> was introduced by <xref ref-type="bibr" rid="B27">Phukhamsakda et al. (2020)</xref>, isolated from the dried stem of <italic><tp:taxon-name><tp:taxon-name-part taxon-name-part-type="genus" reg="Clematis">Clematis</tp:taxon-name-part><tp:taxon-name-part taxon-name-part-type="species" reg="sikkimensis">sikkimensis</tp:taxon-name-part></tp:taxon-name></italic> in Thailand. Phylogenetic analysis shows that our new isolate (<named-content xmlns:xlink="http://www.w3.org/1999/xlink" content-type="dwc:institutional_code" xlink:title="Herbarium of Jiangxi Agricultural University, Plant Pathology, Nanchang, China" xlink:href="http://grbio.org/institution/jiangxi-agricultural-university" xlink:type="simple">HJAUP</named-content> C1319) clusters with <italic><tp:taxon-name><tp:taxon-name-part taxon-name-part-type="genus" reg="Distoseptispora">D.</tp:taxon-name-part><tp:taxon-name-part taxon-name-part-type="species" reg="clematidis">clematidis</tp:taxon-name-part></tp:taxon-name></italic> Phukhams., M.V. de Bult &amp; K.D. Hyde (<named-content xmlns:xlink="http://www.w3.org/1999/xlink" content-type="dwc:institutional_code" xlink:title="Mae Fah Luang University Culture Collection, Chiang Rai, Thailand" xlink:href="http://grbio.org/institution/mae-fah-luang-university-culture-collection" xlink:type="simple">MFLUCC</named-content> 17–2145), with 100% <abbrev xmlns:xlink="http://www.w3.org/1999/xlink" xlink:title="maximum-likelihood" id="ABBRID0ECCBK" xlink:type="simple">ML</abbrev>/0.92 <abbrev xmlns:xlink="http://www.w3.org/1999/xlink" xlink:title="Bayesian inference" id="ABBRID0EGCBK" xlink:type="simple">BI</abbrev> support. Morphologically, our isolate aligns well with the holotype description of <italic><tp:taxon-name><tp:taxon-name-part taxon-name-part-type="genus" reg="Distoseptispora">D.</tp:taxon-name-part><tp:taxon-name-part taxon-name-part-type="species" reg="clematidis">clematidis</tp:taxon-name-part></tp:taxon-name></italic>. Comparisons of their nucleotide sequences showed 4 (0.7%, including one gap), 3 (0.6%, no gaps), and 2 (0.3%, no gaps) nucleotide differences in the ITS, LSU, and <italic>RPB2</italic> regions, respectively, indicating that they are the same species.</p></tp:treatment-sec><ref-list><ref id="B27"><mixed-citation xmlns:xlink="http://www.w3.org/1999/xlink" xlink:type="simple"><person-group><name name-style="western"><surname>Phukhamsakda</surname><given-names>C</given-names></name><name name-style="western"><surname>McKenzie</surname><given-names>EHC</given-names></name><name name-style="western"><surname>Phillips</surname><given-names>AJL</given-names></name><name name-style="western"><surname>Jones</surname><given-names>EBG</given-names></name><name name-style="western"><surname>Bhat</surname><given-names>DJ</given-names></name><name name-style="western"><surname>Marc</surname><given-names>S</given-names></name><name name-style="western"><surname>Bhunjun</surname><given-names>CS</given-names></name><name name-style="western"><surname>Wanasinghe</surname><given-names>DN</given-names></name><name name-style="western"><surname>Thongbai</surname><given-names>B</given-names></name><name name-style="western"><surname>Camporesi</surname><given-names>E</given-names></name><name name-style="western"><surname>Ertz</surname><given-names>D</given-names></name><name name-style="western"><surname>Jayawardena</surname><given-names>RS</given-names></name><name name-style="western"><surname>Perera</surname><given-names>RH</given-names></name><name name-style="western"><surname>Ekanayake</surname><given-names>AHE</given-names></name><name name-style="western"><surname>Tibpromma</surname><given-names>S</given-names></name><name name-style="western"><surname>Doilom</surname><given-names>M</given-names></name><name name-style="western"><surname>Xu</surname><given-names>J</given-names></name><name name-style="western"><surname>Hyde</surname><given-names>KD</given-names></name></person-group> (<year>2020</year>) <article-title>Microfungi associated with <italic><tp:taxon-name><tp:taxon-name-part taxon-name-part-type="genus">Clematis</tp:taxon-name-part></tp:taxon-name></italic> (<tp:taxon-name><tp:taxon-name-part taxon-name-part-type="family">Ranunculaceae</tp:taxon-name-part></tp:taxon-name>) with an integrated approach to delimiting species boundaries.</article-title><source>Fungal Diversity</source><volume>102</volume>(<issue>1</issue>): <fpage>1</fpage>–<lpage>203</lpage>. <ext-link xlink:href="10.1007/s13225-020-00448-4" ext-link-type="doi" xlink:type="simple">https://doi.org/10.1007/s13225-020-00448-4</ext-link></mixed-citation></ref></ref-list></tp:taxon-treatment>
