# Supplementary material for: ﻿Morphological and phylogenetic analyses reveal four novel species of Distoseptispora (Distoseptisporaceae, Distoseptisporales) from southern China
Source: MycoKeys. 2025 Jan 27;113:31–55. doi: 10.3897/mycokeys.113.137082 (PMC11791510; doi:10.3897/mycokeys.113.137082)
Supplement: XML Treatment for Distoseptispora fujianensis [file mycokeys.113.137082-treatment2.xml]

<!DOCTYPE tp:taxon-treatment
  PUBLIC "-//TaxonX//DTD Taxonomic Treatment Publishing DTD v0 20100105//EN" "tax-treatment-NSO.dtd">
<tp:taxon-treatment xmlns:tp="http://www.plazi.org/taxpub"><tp:treatment-meta><kwd-group><label>Taxon classification</label><kwd>
                <named-content content-type="kingdom">Fungi</named-content>
              </kwd><kwd>
                <named-content content-type="order">Distoseptisporales</named-content>
              </kwd><kwd>
                <named-content content-type="family">Distoseptisporaceae</named-content>
              </kwd></kwd-group><mixed-citation publication-type="journal"><person-group><name><surname>Liao</surname><given-names>Ming-Gen</given-names></name><name><surname>Luo</surname><given-names>Xing-Xing</given-names></name><name><surname>Hu</surname><given-names>Ya-Fen</given-names></name><name><surname>Castañeda-Ruíz</surname><given-names>Rafael F.</given-names></name><name><surname>Xu</surname><given-names>Zhao-Huan</given-names></name><name><surname>Ma</surname><given-names>Jian</given-names></name></person-group><article-title>﻿Morphological and phylogenetic analyses reveal four novel species of <italic><tp:taxon-name><tp:taxon-name-part taxon-name-part-type="genus" reg="Distoseptispora">Distoseptispora</tp:taxon-name-part></tp:taxon-name></italic> (<tp:taxon-name><tp:taxon-name-part taxon-name-part-type="family">Distoseptisporaceae</tp:taxon-name-part></tp:taxon-name>, <tp:taxon-name><tp:taxon-name-part taxon-name-part-type="order">Distoseptisporales</tp:taxon-name-part></tp:taxon-name>) from southern China</article-title><source>MycoKeys</source><day>27</day><month>01</month><year>2025</year><volume>113</volume><fpage>31</fpage><lpage>55</lpage><pub-id pub-id-type="doi">10.3897/mycokeys.113.137082</pub-id></mixed-citation></tp:treatment-meta><tp:nomenclature><label>﻿</label><tp:taxon-name>
              <object-id xmlns:xlink="http://www.w3.org/1999/xlink" content-type="arpha" xlink:type="simple">45A13E5B-5424-50DC-BE6D-6E32F92A5BD4</object-id>
              <tp:taxon-name-part taxon-name-part-type="genus" reg="Distoseptispora">Distoseptispora</tp:taxon-name-part>
              <tp:taxon-name-part taxon-name-part-type="species" reg="fujianensis">fujianensis</tp:taxon-name-part>
              <object-id xmlns:xlink="http://www.w3.org/1999/xlink" xlink:type="simple">Index Fungorum: IF902665</object-id>
            </tp:taxon-name><tp:taxon-authority>M.G. Liao &amp; Jian Ma</tp:taxon-authority><tp:taxon-status xmlns:xlink="http://www.w3.org/1999/xlink" xlink:type="simple">sp. nov.</tp:taxon-status><xref ref-type="fig" rid="F3">Fig. 3</xref></tp:nomenclature><tp:treatment-sec sec-type="material" id="SECID0EEEBK"><title>Type.</title><p>China • Fujian Province, Nanping City, Wuyishan National Nature Reserve, <named-content xmlns:xlink="http://www.w3.org/1999/xlink" content-type="dwc:verbatimCoordinates" xlink:type="simple"><named-content content-type="geo-json" specific-use="{&#34;type&#34;:&#34;Point&#34;,&#34;coordinates&#34;:[117.683333,27.716667]}" id="NCID0ENEBK" xlink:type="simple">27°43′N, 117°41′E</named-content></named-content>, on decaying wood of an unidentified broadleaf tree, 16 October 2023, Y.F. Hu (holotype <named-content xmlns:xlink="http://www.w3.org/1999/xlink" content-type="dwc:institutional_code" xlink:title="Herbarium of Jiangxi Agricultural University, Plant Pathology, Nanchang, China" xlink:href="http://grbio.org/institution/jiangxi-agricultural-university" xlink:type="simple">HJAUP</named-content> M2509; ex-type living culture <named-content xmlns:xlink="http://www.w3.org/1999/xlink" content-type="dwc:institutional_code" xlink:title="Herbarium of Jiangxi Agricultural University, Plant Pathology, Nanchang, China" xlink:href="http://grbio.org/institution/jiangxi-agricultural-university" xlink:type="simple">HJAUP</named-content> C2509).</p></tp:treatment-sec><tp:treatment-sec sec-type="etymology" id="SECID0E3EBK"><title>Etymology.</title><p>In reference to Fujian Province, where the fungus was collected.</p></tp:treatment-sec><tp:treatment-sec sec-type="description" id="SECID0EBFBK"><title>Description.</title><p><bold><italic>Saprobic</italic></bold> on dead branches in a terrestrial habitat. <bold>Sexual morph</bold>: Undetermined. <bold>Asexual morph</bold>: Hyphomycetous. <bold><italic>Colonies</italic></bold> on natural substrate effuse, scattered, dark brown to black, hairy. <bold><italic>Mycelium</italic></bold> partly superficial, partly immersed in the substratum, composed of branched, septate, smooth, pale brown to brown hyphae. <bold><italic>Conidiophores</italic></bold> macronematous, mononematous, unbranched, solitary or in groups of 2 or 3, straight or slightly flexuous, cylindrical, 6–9-septate, brown to dark brown, 86–127 × 4.5–6 µm (x̄ = 103.4 × 5.2 µm, n = 11). <bold><italic>Conidiogenous cells</italic></bold> monoblastic, integrated, terminal, cylindrical, brown, smooth, determinate, flat at the conidiogenous loco. <bold><italic>Conidia</italic></bold> solitary, acrogenous, dry, obclavate or ellipsoidal, smooth, 6–8-distoseptate, brown, apical cell paler, 28–47 × 8–14 µm (x̄ = 37.7 × 10.3 µm, n = 23), tapering to 4.5–9 µm near the apex, 4.5–7 µm wide at the truncate base.</p><fig id="F3" position="float" orientation="portrait"><object-id xmlns:xlink="http://www.w3.org/1999/xlink" content-type="doi" xlink:type="simple">10.3897/mycokeys.113.137082.figure3</object-id><object-id xmlns:xlink="http://www.w3.org/1999/xlink" content-type="arpha" xlink:type="simple">1496A9FA-244D-5A3D-B47D-3DC0BEC78F74</object-id><label>Figure 3.</label><caption><p><italic><tp:taxon-name><tp:taxon-name-part taxon-name-part-type="genus" reg="Distoseptispora">Distoseptispora</tp:taxon-name-part><tp:taxon-name-part taxon-name-part-type="species" reg="fujianensis">fujianensis</tp:taxon-name-part></tp:taxon-name></italic> (<named-content xmlns:xlink="http://www.w3.org/1999/xlink" content-type="dwc:institutional_code" xlink:title="Herbarium of Jiangxi Agricultural University, Plant Pathology, Nanchang, China" xlink:href="http://grbio.org/institution/jiangxi-agricultural-university" xlink:type="simple">HJAUP</named-content> M2509, holotype) <bold>a</bold> surface of colony after 4 weeks on PDA <bold>b</bold> reverse of colony after 4 weeks on PDA <bold>c</bold> conidia <bold>d, e</bold> conidiophores, conidiogenous cells and conidia <bold>f</bold> conidiophores.</p></caption><graphic xmlns:xlink="http://www.w3.org/1999/xlink" xlink:href="mycokeys-113-031-g003.jpg" position="float" orientation="portrait" xlink:type="simple" id="oo_1234858.jpg"><uri content-type="original_file" xlink:type="simple">https://binary.pensoft.net/fig/1234858</uri></graphic></fig></tp:treatment-sec><tp:treatment-sec sec-type="description" id="SECID0EGHBK"><title>Culture characteristics.</title><p><bold><italic>Colonies</italic></bold> on PDA reaching 60–63 mm diam. after 4 weeks in an incubator under dark conditions at 25 °C, circular, surface velvety, with pale brown and denser mycelium and the black edge, reverse black.</p></tp:treatment-sec><tp:treatment-sec sec-type="Additional specimen examined" id="SECID0ERHBK"><title>Additional specimen examined.</title><p>China • Fujian Province, Nanping City, Wuyishan National Nature Reserve, <named-content xmlns:xlink="http://www.w3.org/1999/xlink" content-type="dwc:verbatimCoordinates" xlink:type="simple"><named-content content-type="geo-json" specific-use="{&#34;type&#34;:&#34;Point&#34;,&#34;coordinates&#34;:[117.683333,27.716667]}" id="NCID0E1HBK" xlink:type="simple">27°43′N, 117°41′E</named-content></named-content>, on decaying wood of an unidentified broadleaf tree, 16 October 2023, Y.F. Hu (paratype <named-content xmlns:xlink="http://www.w3.org/1999/xlink" content-type="dwc:institutional_code" xlink:title="Herbarium of Jiangxi Agricultural University, Plant Pathology, Nanchang, China" xlink:href="http://grbio.org/institution/jiangxi-agricultural-university" xlink:type="simple">HJAUP</named-content> M2513, living culture <named-content xmlns:xlink="http://www.w3.org/1999/xlink" content-type="dwc:institutional_code" xlink:title="Herbarium of Jiangxi Agricultural University, Plant Pathology, Nanchang, China" xlink:href="http://grbio.org/institution/jiangxi-agricultural-university" xlink:type="simple">HJAUP</named-content> C2513).</p></tp:treatment-sec><tp:treatment-sec sec-type="notes" id="SECID0EJIBK"><title>Notes.</title><p>Phylogenetic analyses shows that two strains of <italic><tp:taxon-name><tp:taxon-name-part taxon-name-part-type="genus" reg="Distoseptispora">D.</tp:taxon-name-part><tp:taxon-name-part taxon-name-part-type="species" reg="fujianensis">fujianensis</tp:taxon-name-part></tp:taxon-name></italic> (<named-content xmlns:xlink="http://www.w3.org/1999/xlink" content-type="dwc:institutional_code" xlink:title="Herbarium of Jiangxi Agricultural University, Plant Pathology, Nanchang, China" xlink:href="http://grbio.org/institution/jiangxi-agricultural-university" xlink:type="simple">HJAUP</named-content> C2509 and <named-content xmlns:xlink="http://www.w3.org/1999/xlink" content-type="dwc:institutional_code" xlink:title="Herbarium of Jiangxi Agricultural University, Plant Pathology, Nanchang, China" xlink:href="http://grbio.org/institution/jiangxi-agricultural-university" xlink:type="simple">HJAUP</named-content> C2513) form a highly support clade, sister to <italic><tp:taxon-name><tp:taxon-name-part taxon-name-part-type="genus" reg="Distoseptispora">D.</tp:taxon-name-part><tp:taxon-name-part taxon-name-part-type="species" reg="lanceolatispora">lanceolatispora</tp:taxon-name-part></tp:taxon-name></italic> X.M. Chen &amp; Y.Z. Lu (<abbrev xmlns:xlink="http://www.w3.org/1999/xlink" content-type="institution" xlink:title="Guizhou Culture Collection China" id="ABBRID0EPJBK" xlink:type="simple">GZCC</abbrev> 22-2045), with 100% <abbrev xmlns:xlink="http://www.w3.org/1999/xlink" xlink:title="maximum-likelihood" id="ABBRID0EUJBK" xlink:type="simple">ML</abbrev>/1.00 <abbrev xmlns:xlink="http://www.w3.org/1999/xlink" xlink:title="Bayesian inference" id="ABBRID0EYJBK" xlink:type="simple">BI</abbrev> support. A BLASTn search of GenBank reveals that the sequences of <italic><tp:taxon-name><tp:taxon-name-part taxon-name-part-type="genus" reg="Distoseptispora">D.</tp:taxon-name-part><tp:taxon-name-part taxon-name-part-type="species" reg="fujianensis">fujianensis</tp:taxon-name-part></tp:taxon-name></italic> (<named-content xmlns:xlink="http://www.w3.org/1999/xlink" content-type="dwc:institutional_code" xlink:title="Herbarium of Jiangxi Agricultural University, Plant Pathology, Nanchang, China" xlink:href="http://grbio.org/institution/jiangxi-agricultural-university" xlink:type="simple">HJAUP</named-content> C2509) and <italic><tp:taxon-name><tp:taxon-name-part taxon-name-part-type="genus" reg="Distoseptispora">D.</tp:taxon-name-part><tp:taxon-name-part taxon-name-part-type="species" reg="lanceolatispora">lanceolatispora</tp:taxon-name-part></tp:taxon-name></italic> (<abbrev xmlns:xlink="http://www.w3.org/1999/xlink" content-type="institution" xlink:title="Guizhou Culture Collection China" id="ABBRID0EXKBK" xlink:type="simple">GZCC</abbrev> 22-2045) share 96% similarity (504/527, 9 gaps) in ITS, 99% similarity (567/572, 1 gap) in LSU, 92% similarity (990/1075, no gaps) in <italic>RPB2</italic>, and 98% similarity (884/906, no gaps) in <italic>TEF1</italic>. Moreover, <italic><tp:taxon-name><tp:taxon-name-part taxon-name-part-type="genus" reg="Distoseptispora">D.</tp:taxon-name-part><tp:taxon-name-part taxon-name-part-type="species" reg="fujianensis">fujianensis</tp:taxon-name-part></tp:taxon-name></italic> differs from <italic><tp:taxon-name><tp:taxon-name-part taxon-name-part-type="genus" reg="Distoseptispora">D.</tp:taxon-name-part><tp:taxon-name-part taxon-name-part-type="species" reg="lanceolatispora">lanceolatispora</tp:taxon-name-part></tp:taxon-name></italic> (<xref ref-type="bibr" rid="B2">Chen et al. 2024</xref>) by having shorter conidiophores (86–127 µm vs. 120–190 µm) and smaller conidia (28–47 × 8–14 µm vs. 31–90 × 9.5–15 µm). In addition, <italic><tp:taxon-name><tp:taxon-name-part taxon-name-part-type="genus" reg="Distoseptispora">D.</tp:taxon-name-part><tp:taxon-name-part taxon-name-part-type="species" reg="fujianensis">fujianensis</tp:taxon-name-part></tp:taxon-name></italic> further differs from <italic><tp:taxon-name><tp:taxon-name-part taxon-name-part-type="genus" reg="Distoseptispora">D.</tp:taxon-name-part><tp:taxon-name-part taxon-name-part-type="species" reg="lanceolatispora">lanceolatispora</tp:taxon-name-part></tp:taxon-name></italic> by its terrestrial habitat, as opposed to the freshwater habitat of <italic><tp:taxon-name><tp:taxon-name-part taxon-name-part-type="genus" reg="Distoseptispora">D.</tp:taxon-name-part><tp:taxon-name-part taxon-name-part-type="species" reg="lanceolatispora">lanceolatispora</tp:taxon-name-part></tp:taxon-name></italic>.</p></tp:treatment-sec><ref-list><ref id="B2"><mixed-citation xmlns:xlink="http://www.w3.org/1999/xlink" xlink:type="simple"><person-group><name name-style="western"><surname>Chen</surname><given-names>XM</given-names></name><name name-style="western"><surname>Tang</surname><given-names>X</given-names></name><name name-style="western"><surname>Ma</surname><given-names>J</given-names></name><name name-style="western"><surname>Liu</surname><given-names>NG</given-names></name><name name-style="western"><surname>Tibpromma</surname><given-names>S</given-names></name><name name-style="western"><surname>Karunarathna</surname><given-names>SC</given-names></name><name name-style="western"><surname>Xiao</surname><given-names>YP</given-names></name><name name-style="western"><surname>Lu</surname><given-names>YZ</given-names></name></person-group> (<year>2024</year>) <article-title>Identification of two new species and a new host record of <italic><tp:taxon-name><tp:taxon-name-part taxon-name-part-type="genus">Distoseptispora</tp:taxon-name-part></tp:taxon-name></italic> (<tp:taxon-name><tp:taxon-name-part taxon-name-part-type="family">Distoseptisporaceae</tp:taxon-name-part></tp:taxon-name>, <tp:taxon-name><tp:taxon-name-part taxon-name-part-type="order">Distoseptisporales</tp:taxon-name-part></tp:taxon-name>, <tp:taxon-name><tp:taxon-name-part taxon-name-part-type="class">Sordariomycetes</tp:taxon-name-part></tp:taxon-name>) from terrestrial and freshwater habitats in southern China.</article-title><source>MycoKeys</source><volume>102</volume>: <fpage>83</fpage>–<lpage>105</lpage>. <ext-link xlink:href="10.3897/mycokeys.102.115452" ext-link-type="doi" xlink:type="simple">https://doi.org/10.3897/mycokeys.102.115452</ext-link></mixed-citation></ref></ref-list></tp:taxon-treatment>
