# Supplementary material for: ﻿Morphological and phylogenetic analyses reveal four novel species of Distoseptispora (Distoseptisporaceae, Distoseptisporales) from southern China
Source: MycoKeys. 2025 Jan 27;113:31–55. doi: 10.3897/mycokeys.113.137082 (PMC11791510; doi:10.3897/mycokeys.113.137082)
Supplement: XML Treatment for Distoseptispora subtropica [file mycokeys.113.137082-treatment5.xml]

<!DOCTYPE tp:taxon-treatment
  PUBLIC "-//TaxonX//DTD Taxonomic Treatment Publishing DTD v0 20100105//EN" "tax-treatment-NSO.dtd">
<tp:taxon-treatment xmlns:tp="http://www.plazi.org/taxpub"><tp:treatment-meta><kwd-group><label>Taxon classification</label><kwd>
                <named-content content-type="kingdom">Fungi</named-content>
              </kwd><kwd>
                <named-content content-type="order">Distoseptisporales</named-content>
              </kwd><kwd>
                <named-content content-type="family">Distoseptisporaceae</named-content>
              </kwd></kwd-group><mixed-citation publication-type="journal"><person-group><name><surname>Liao</surname><given-names>Ming-Gen</given-names></name><name><surname>Luo</surname><given-names>Xing-Xing</given-names></name><name><surname>Hu</surname><given-names>Ya-Fen</given-names></name><name><surname>Castañeda-Ruíz</surname><given-names>Rafael F.</given-names></name><name><surname>Xu</surname><given-names>Zhao-Huan</given-names></name><name><surname>Ma</surname><given-names>Jian</given-names></name></person-group><article-title>﻿Morphological and phylogenetic analyses reveal four novel species of <italic><tp:taxon-name><tp:taxon-name-part taxon-name-part-type="genus" reg="Distoseptispora">Distoseptispora</tp:taxon-name-part></tp:taxon-name></italic> (<tp:taxon-name><tp:taxon-name-part taxon-name-part-type="family">Distoseptisporaceae</tp:taxon-name-part></tp:taxon-name>, <tp:taxon-name><tp:taxon-name-part taxon-name-part-type="order">Distoseptisporales</tp:taxon-name-part></tp:taxon-name>) from southern China</article-title><source>MycoKeys</source><day>27</day><month>01</month><year>2025</year><volume>113</volume><fpage>31</fpage><lpage>55</lpage><pub-id pub-id-type="doi">10.3897/mycokeys.113.137082</pub-id></mixed-citation></tp:treatment-meta><tp:nomenclature><label>﻿</label><tp:taxon-name>
              <object-id xmlns:xlink="http://www.w3.org/1999/xlink" content-type="arpha" xlink:type="simple">45494B08-127D-5C8B-A9F2-A1B712FD672C</object-id>
              <tp:taxon-name-part taxon-name-part-type="genus" reg="Distoseptispora">Distoseptispora</tp:taxon-name-part>
              <tp:taxon-name-part taxon-name-part-type="species" reg="subtropica">subtropica</tp:taxon-name-part>
              <object-id xmlns:xlink="http://www.w3.org/1999/xlink" xlink:type="simple">Index Fungorum: IF902670</object-id>
            </tp:taxon-name><tp:taxon-authority>M.G. Liao &amp; Jian Ma</tp:taxon-authority><tp:taxon-status xmlns:xlink="http://www.w3.org/1999/xlink" xlink:type="simple">sp. nov.</tp:taxon-status><xref ref-type="fig" rid="F6">Fig. 6</xref></tp:nomenclature><tp:treatment-sec sec-type="material" id="SECID0ELACK"><title>Type.</title><p>China • Fujian Province, Nanping City, Wuyishan National Nature Reserve, <named-content xmlns:xlink="http://www.w3.org/1999/xlink" content-type="dwc:verbatimCoordinates" xlink:type="simple"><named-content content-type="geo-json" specific-use="{&#34;type&#34;:&#34;Point&#34;,&#34;coordinates&#34;:[117.683333,27.716667]}" id="NCID0EUACK" xlink:type="simple">27°43′N, 117°41′E</named-content></named-content>, on decaying wood of an unidentified broadleaf tree, 16 October 2023, YF. Hu (holotype <named-content xmlns:xlink="http://www.w3.org/1999/xlink" content-type="dwc:institutional_code" xlink:title="Herbarium of Jiangxi Agricultural University, Plant Pathology, Nanchang, China" xlink:href="http://grbio.org/institution/jiangxi-agricultural-university" xlink:type="simple">HJAUP</named-content> M2528; ex-type living culture <named-content xmlns:xlink="http://www.w3.org/1999/xlink" content-type="dwc:institutional_code" xlink:title="Herbarium of Jiangxi Agricultural University, Plant Pathology, Nanchang, China" xlink:href="http://grbio.org/institution/jiangxi-agricultural-university" xlink:type="simple">HJAUP</named-content> C2528).</p></tp:treatment-sec><tp:treatment-sec sec-type="etymology" id="SECID0EDBCK"><title>Etymology.</title><p>In reference to the subtropical climate in which the species was collected.</p></tp:treatment-sec><tp:treatment-sec sec-type="description" id="SECID0EIBCK"><title>Description.</title><p><bold><italic>Saprobic</italic></bold> on dead branches in a terrestrial habitat. <bold>Sexual morph</bold>: Undetermined. <bold>Asexual morph</bold>: Hyphomycetous. <bold><italic>Colonies</italic></bold> on natural substrate effuse, scattered, dark brown to black, hairy. <bold><italic>Mycelium</italic></bold> partly superficial, partly immersed in the substratum, composed of branched, septate, smooth, pale brown to brown hyphae. <bold><italic>Conidiophores</italic></bold> macronematous, mononematous, solitary or in groups, unbranched, erect, straight or slightly flexuous, cylindrical, smooth, 5–10-septate, brown to dark brown and paler towards the apex, 125–262 × 6–10.5 µm (x̄ = 181.7 × 6.7 µm, n = 12). <bold><italic>Conidiogenous cells</italic></bold> monoblastic or ployblastic, integrated, terminal, cylindrical, pale brown, smooth, determinate or sometimes with cylindrical, enteroblastic percurrent extensions. <bold><italic>Conidia</italic></bold> acropleurogenous, solitary, dry, straight or slightly curved, obclavate, rostrate, verrucose, 5–10-euseptate, pale brown to brown, 64–147 × 12–15 µm (x̄ = 90.1 × 13.3 µm, n = 23), tapering to 2.5–4.5 µm near the apex, 4.5–7 µm wide at the truncate base.</p><fig id="F6" position="float" orientation="portrait"><object-id xmlns:xlink="http://www.w3.org/1999/xlink" content-type="doi" xlink:type="simple">10.3897/mycokeys.113.137082.figure6</object-id><object-id xmlns:xlink="http://www.w3.org/1999/xlink" content-type="arpha" xlink:type="simple">6CA1D66C-6B33-52CE-9427-B354F9D01C21</object-id><label>Figure 6.</label><caption><p><italic><tp:taxon-name><tp:taxon-name-part taxon-name-part-type="genus" reg="Distoseptispora">Distoseptispora</tp:taxon-name-part><tp:taxon-name-part taxon-name-part-type="species" reg="subtropica">subtropica</tp:taxon-name-part></tp:taxon-name></italic> (<named-content xmlns:xlink="http://www.w3.org/1999/xlink" content-type="dwc:institutional_code" xlink:title="Herbarium of Jiangxi Agricultural University, Plant Pathology, Nanchang, China" xlink:href="http://grbio.org/institution/jiangxi-agricultural-university" xlink:type="simple">HJAUP</named-content> M2528, holotype) <bold>a</bold> surface of colony after 4 weeks on PDA <bold>b</bold> reverse of colony after 4 weeks on PDA <bold>c–e</bold> conidiophores, conidiogenous cells and conidia <bold>f</bold> conidia <bold>g</bold> conidiophores.</p></caption><graphic xmlns:xlink="http://www.w3.org/1999/xlink" xlink:href="mycokeys-113-031-g006.jpg" position="float" orientation="portrait" xlink:type="simple" id="oo_1234861.jpg"><uri content-type="original_file" xlink:type="simple">https://binary.pensoft.net/fig/1234861</uri></graphic></fig></tp:treatment-sec><tp:treatment-sec sec-type="description" id="SECID0ENDCK"><title>Culture characteristics.</title><p><bold><italic>Colonies</italic></bold> on PDA reaching 57–58 mm diam. after 4 weeks in an incubator under dark conditions at 25 °C, circular, surface velvety, with yellow to pale brown and denser mycelium at the center, becoming dark brown at the ring with a pale edge, reverse brown at the central parts with a dark brown inner ring and an outer pale brown halo.</p></tp:treatment-sec><tp:treatment-sec sec-type="Additional specimen examined" id="SECID0EYDCK"><title>Additional specimen examined.</title><p>China • Fujian Province, Nanping City, Wuyishan National Nature Reserve, <named-content xmlns:xlink="http://www.w3.org/1999/xlink" content-type="dwc:verbatimCoordinates" xlink:type="simple"><named-content content-type="geo-json" specific-use="{&#34;type&#34;:&#34;Point&#34;,&#34;coordinates&#34;:[117.683333,27.716667]}" id="NCID0EBECK" xlink:type="simple">27°43′N, 117°41′E</named-content></named-content>, on decaying wood of an unidentified broadleaf tree, 16 October 2023, Y.F. Hu (paratype <named-content xmlns:xlink="http://www.w3.org/1999/xlink" content-type="dwc:institutional_code" xlink:title="Herbarium of Jiangxi Agricultural University, Plant Pathology, Nanchang, China" xlink:href="http://grbio.org/institution/jiangxi-agricultural-university" xlink:type="simple">HJAUP</named-content> M2535; living culture <named-content xmlns:xlink="http://www.w3.org/1999/xlink" content-type="dwc:institutional_code" xlink:title="Herbarium of Jiangxi Agricultural University, Plant Pathology, Nanchang, China" xlink:href="http://grbio.org/institution/jiangxi-agricultural-university" xlink:type="simple">HJAUP</named-content> C2535).</p></tp:treatment-sec><tp:treatment-sec sec-type="notes" id="SECID0EQECK"><title>Notes.</title><p>Strains <named-content xmlns:xlink="http://www.w3.org/1999/xlink" content-type="dwc:institutional_code" xlink:title="Herbarium of Jiangxi Agricultural University, Plant Pathology, Nanchang, China" xlink:href="http://grbio.org/institution/jiangxi-agricultural-university" xlink:type="simple">HJAUP</named-content> C2528 and <named-content xmlns:xlink="http://www.w3.org/1999/xlink" content-type="dwc:institutional_code" xlink:title="Herbarium of Jiangxi Agricultural University, Plant Pathology, Nanchang, China" xlink:href="http://grbio.org/institution/jiangxi-agricultural-university" xlink:type="simple">HJAUP</named-content> C2535 grouped together with 94% <abbrev xmlns:xlink="http://www.w3.org/1999/xlink" xlink:title="maximum-likelihood" id="ABBRID0EAFCK" xlink:type="simple">ML</abbrev>/0.81 <abbrev xmlns:xlink="http://www.w3.org/1999/xlink" xlink:title="Bayesian inference" id="ABBRID0EEFCK" xlink:type="simple">BI</abbrev> support. Comparisons of their nucleotide sequences revealed differences of 12 nucleotides (1.9%, including five gaps) in the ITS region, 7 nucleotides (1.2%, including three gaps) in the LSU region, and 13 nucleotides (1.3%, including two gaps) in the <italic>TEF1</italic> region. Based on the criteria established by <xref ref-type="bibr" rid="B13">Jeewon and Hyde (2016)</xref>, nucleotide differences greater than 1.5% in the ITS region may suggest a new species. However, aside from slight differences in conidial length (64–147 µm vs. 53–86 µm), there were no significant morphological distinctions. Therefore, we propose to identify these two strains as the same new species, <italic><tp:taxon-name><tp:taxon-name-part taxon-name-part-type="genus" reg="Distoseptispora">Distoseptispora</tp:taxon-name-part><tp:taxon-name-part taxon-name-part-type="species" reg="subtropica">subtropica</tp:taxon-name-part></tp:taxon-name></italic>. Phylogenetic analyses show that <italic><tp:taxon-name><tp:taxon-name-part taxon-name-part-type="genus" reg="Distoseptispora">D.</tp:taxon-name-part><tp:taxon-name-part taxon-name-part-type="species" reg="subtropica">subtropica</tp:taxon-name-part></tp:taxon-name></italic> (<named-content xmlns:xlink="http://www.w3.org/1999/xlink" content-type="dwc:institutional_code" xlink:title="Herbarium of Jiangxi Agricultural University, Plant Pathology, Nanchang, China" xlink:href="http://grbio.org/institution/jiangxi-agricultural-university" xlink:type="simple">HJAUP</named-content> C2528 and <named-content xmlns:xlink="http://www.w3.org/1999/xlink" content-type="dwc:institutional_code" xlink:title="Herbarium of Jiangxi Agricultural University, Plant Pathology, Nanchang, China" xlink:href="http://grbio.org/institution/jiangxi-agricultural-university" xlink:type="simple">HJAUP</named-content> C2535) forms a sister clade to <italic><tp:taxon-name><tp:taxon-name-part taxon-name-part-type="genus" reg="Distoseptispora">D.</tp:taxon-name-part><tp:taxon-name-part taxon-name-part-type="species" reg="aquamyces">aquamyces</tp:taxon-name-part></tp:taxon-name></italic> R. Zhu &amp; H. Zhang (KUNCC 21–10732), with 93% <abbrev xmlns:xlink="http://www.w3.org/1999/xlink" xlink:title="maximum-likelihood" id="ABBRID0EZGCK" xlink:type="simple">ML</abbrev>/0.81 <abbrev xmlns:xlink="http://www.w3.org/1999/xlink" xlink:title="Bayesian inference" id="ABBRID0E4GCK" xlink:type="simple">BI</abbrev> support. A BLASTn search of GenBank reveals that the sequences of <italic><tp:taxon-name><tp:taxon-name-part taxon-name-part-type="genus" reg="Distoseptispora">D.</tp:taxon-name-part><tp:taxon-name-part taxon-name-part-type="species" reg="subtropica">subtropica</tp:taxon-name-part></tp:taxon-name></italic> (<named-content xmlns:xlink="http://www.w3.org/1999/xlink" content-type="dwc:institutional_code" xlink:title="Herbarium of Jiangxi Agricultural University, Plant Pathology, Nanchang, China" xlink:href="http://grbio.org/institution/jiangxi-agricultural-university" xlink:type="simple">HJAUP</named-content> C2528) and <italic><tp:taxon-name><tp:taxon-name-part taxon-name-part-type="genus" reg="Distoseptispora">D.</tp:taxon-name-part><tp:taxon-name-part taxon-name-part-type="species" reg="aquamyces">aquamyces</tp:taxon-name-part></tp:taxon-name></italic> (KUNCC 21–10732) share 99% similarity (568/575, two gaps) in ITS, 99% similarity (571/574, three gaps) in LSU, 99% similarity (1035/1040, three gaps) in <italic>RPB2</italic>, and 99% similarity (912/919, no gaps) in <italic>TEF1</italic>. Moreover, <italic><tp:taxon-name><tp:taxon-name-part taxon-name-part-type="genus" reg="Distoseptispora">D.</tp:taxon-name-part><tp:taxon-name-part taxon-name-part-type="species" reg="subtropica">subtropica</tp:taxon-name-part></tp:taxon-name></italic> is significantly different from <italic><tp:taxon-name><tp:taxon-name-part taxon-name-part-type="genus" reg="Distoseptispora">D.</tp:taxon-name-part><tp:taxon-name-part taxon-name-part-type="species" reg="aquamyces">aquamyces</tp:taxon-name-part></tp:taxon-name></italic> (<xref ref-type="bibr" rid="B42">Zhang et al. 2022</xref>) by having larger conidiophores [125–262 × 6–10.5 µm vs. (78–)91–198 × 4–7 µm], and acropleurogenous, obclavate, larger conidia (64–147 × 12–15 µm vs. 30–95 × 7–12 µm).</p></tp:treatment-sec><ref-list><ref id="B13"><mixed-citation xmlns:xlink="http://www.w3.org/1999/xlink" xlink:type="simple"><person-group><name name-style="western"><surname>Jeewon</surname><given-names>R</given-names></name><name name-style="western"><surname>Hyde</surname><given-names>KD</given-names></name></person-group> (<year>2016</year>) <article-title>Establishing species boundaries and new taxa among fungi: Recommendations to resolve taxonomic ambiguities.</article-title><source>Mycosphere: Journal of Fungal Biology</source><volume>7</volume>(<issue>11</issue>): <fpage>1669</fpage>–<lpage>1677</lpage>. <ext-link xlink:href="10.5943/mycosphere/7/11/4" ext-link-type="doi" xlink:type="simple">https://doi.org/10.5943/mycosphere/7/11/4</ext-link></mixed-citation></ref><ref id="B42"><mixed-citation xmlns:xlink="http://www.w3.org/1999/xlink" xlink:type="simple"><person-group><name name-style="western"><surname>Zhang</surname><given-names>H</given-names></name><name name-style="western"><surname>Zhu</surname><given-names>R</given-names></name><name name-style="western"><surname>Qing</surname><given-names>Y</given-names></name><name name-style="western"><surname>Yang</surname><given-names>H</given-names></name><name name-style="western"><surname>Li</surname><given-names>C</given-names></name><name name-style="western"><surname>Wang</surname><given-names>G</given-names></name><name name-style="western"><surname>Zhang</surname><given-names>D</given-names></name><name name-style="western"><surname>Ning</surname><given-names>P</given-names></name></person-group> (<year>2022</year>) <article-title>Polyphasic identification of <italic><tp:taxon-name><tp:taxon-name-part taxon-name-part-type="genus">Distoseptispora</tp:taxon-name-part></tp:taxon-name></italic> with six new species from fresh water.</article-title><source>Journal of <tp:taxon-name><tp:taxon-name-part taxon-name-part-type="kingdom">Fungi</tp:taxon-name-part></tp:taxon-name> (Basel, Switzerland)</source><volume>8</volume>(<issue>10</issue>): <fpage>1063</fpage>. <ext-link xlink:href="10.3390/jof8101063" ext-link-type="doi" xlink:type="simple">https://doi.org/10.3390/jof8101063</ext-link></mixed-citation></ref></ref-list></tp:taxon-treatment>
