# Supplementary material for: ﻿Morphological and phylogenetic analyses reveal four novel species of Distoseptispora (Distoseptisporaceae, Distoseptisporales) from southern China
Source: MycoKeys. 2025 Jan 27;113:31–55. doi: 10.3897/mycokeys.113.137082 (PMC11791510; doi:10.3897/mycokeys.113.137082)
Supplement: XML Treatment for Distoseptispora yunjushanensis [file mycokeys.113.137082-treatment6.xml]

<!DOCTYPE tp:taxon-treatment
  PUBLIC "-//TaxonX//DTD Taxonomic Treatment Publishing DTD v0 20100105//EN" "tax-treatment-NSO.dtd">
<tp:taxon-treatment xmlns:tp="http://www.plazi.org/taxpub"><tp:treatment-meta><kwd-group><label>Taxon classification</label><kwd>
                <named-content content-type="kingdom">Fungi</named-content>
              </kwd><kwd>
                <named-content content-type="order">Distoseptisporales</named-content>
              </kwd><kwd>
                <named-content content-type="family">Distoseptisporaceae</named-content>
              </kwd></kwd-group><mixed-citation publication-type="journal"><person-group><name><surname>Liao</surname><given-names>Ming-Gen</given-names></name><name><surname>Luo</surname><given-names>Xing-Xing</given-names></name><name><surname>Hu</surname><given-names>Ya-Fen</given-names></name><name><surname>Castañeda-Ruíz</surname><given-names>Rafael F.</given-names></name><name><surname>Xu</surname><given-names>Zhao-Huan</given-names></name><name><surname>Ma</surname><given-names>Jian</given-names></name></person-group><article-title>﻿Morphological and phylogenetic analyses reveal four novel species of <italic><tp:taxon-name><tp:taxon-name-part taxon-name-part-type="genus" reg="Distoseptispora">Distoseptispora</tp:taxon-name-part></tp:taxon-name></italic> (<tp:taxon-name><tp:taxon-name-part taxon-name-part-type="family">Distoseptisporaceae</tp:taxon-name-part></tp:taxon-name>, <tp:taxon-name><tp:taxon-name-part taxon-name-part-type="order">Distoseptisporales</tp:taxon-name-part></tp:taxon-name>) from southern China</article-title><source>MycoKeys</source><day>27</day><month>01</month><year>2025</year><volume>113</volume><fpage>31</fpage><lpage>55</lpage><pub-id pub-id-type="doi">10.3897/mycokeys.113.137082</pub-id></mixed-citation></tp:treatment-meta><tp:nomenclature><label>﻿</label><tp:taxon-name>
              <object-id xmlns:xlink="http://www.w3.org/1999/xlink" content-type="arpha" xlink:type="simple">B2376547-1216-55EE-A731-1A19FB022BDA</object-id>
              <tp:taxon-name-part taxon-name-part-type="genus" reg="Distoseptispora">Distoseptispora</tp:taxon-name-part>
              <tp:taxon-name-part taxon-name-part-type="species" reg="yunjushanensis">yunjushanensis</tp:taxon-name-part>
              <object-id xmlns:xlink="http://www.w3.org/1999/xlink" content-type="mycobank" xlink:type="simple">842065</object-id>
            </tp:taxon-name><tp:taxon-authority>Z.J. Zhai &amp; D.M. Hu, MycoKeys 88: 47 (2022)</tp:taxon-authority><xref ref-type="fig" rid="F7">Fig. 7</xref></tp:nomenclature><tp:treatment-sec sec-type="description" id="SECID0EHKCK"><title>Description.</title><p><bold><italic>Saprobic</italic></bold> on dead branches in a terrestrial habitat. <bold>Sexual morph</bold>: Undetermined. <bold>Asexual morph</bold>: Hyphomycetous. <bold><italic>Colonies</italic></bold> on natural substrate effuse, scattered, dark brown to black, hairy. <bold><italic>Mycelium</italic></bold> partly superficial, partly immersed in the substratum, composed of branched, septate, smooth, pale brown to brown hyphae. <bold><italic>Conidiophores</italic></bold> macronematous, mononematous, solitary or in groups, unbranched, erect, straight or slightly flexuous, cylindrical, smooth, 3–6-septate, pale brown to brown, 125–243 × 7.5–10.5 µm (x̄ = 185 × 9.9 µm, n = 14). <bold><italic>Conidiogenous cells</italic></bold> monoblastic, integrated, terminal, determinate or sometimes with one cylindrical percurrent extension, cylindrical, pale brown, smooth. <bold><italic>Conidia</italic></bold> acrogenous, solitary, dry, obclavate or ellipsoidal, 5–10-distoseptate, smooth, brown, paler toward the apex, 67.5–96 × 16–22.5 µm (x̄ = 83.2 × 19.4 µm, n = 30), tapering to 2.5–12.5 µm near the apex, 5–7.5 µm wide at the truncate base.</p><fig id="F7" position="float" orientation="portrait"><object-id xmlns:xlink="http://www.w3.org/1999/xlink" content-type="doi" xlink:type="simple">10.3897/mycokeys.113.137082.figure7</object-id><object-id xmlns:xlink="http://www.w3.org/1999/xlink" content-type="arpha" xlink:type="simple">18BAD5CE-0B9D-5674-B9E7-3D87C4292AA2</object-id><label>Figure 7.</label><caption><p><italic><tp:taxon-name><tp:taxon-name-part taxon-name-part-type="genus" reg="Distoseptispora">Distoseptispora</tp:taxon-name-part><tp:taxon-name-part taxon-name-part-type="species" reg="yunjushanensis">yunjushanensis</tp:taxon-name-part></tp:taxon-name></italic> (<named-content xmlns:xlink="http://www.w3.org/1999/xlink" content-type="dwc:institutional_code" xlink:title="Herbarium of Jiangxi Agricultural University, Plant Pathology, Nanchang, China" xlink:href="http://grbio.org/institution/jiangxi-agricultural-university" xlink:type="simple">HJAUP</named-content> M1307) <bold>a</bold> surface of colony after 4 weeks on PDA <bold>b</bold> reverse of colony after 4 weeks on PDA <bold>c</bold> conidia <bold>d</bold> conidiophores <bold>e, f</bold> conidiophores, conidiogenous cells and conidia.</p></caption><graphic xmlns:xlink="http://www.w3.org/1999/xlink" xlink:href="mycokeys-113-031-g007.jpg" position="float" orientation="portrait" xlink:type="simple" id="oo_1234862.jpg"><uri content-type="original_file" xlink:type="simple">https://binary.pensoft.net/fig/1234862</uri></graphic></fig></tp:treatment-sec><tp:treatment-sec sec-type="description" id="SECID0EMMCK"><title>Culture characteristics.</title><p><bold><italic>Colonies</italic></bold> on PDA reached 65–75 mm diam. after 4 weeks in an incubator under dark conditions at 25 °C, circular, surface velvety, dark brown at the center, with dense, brown mycelium, black margin entire with flocculous mycelium, reverse black.</p></tp:treatment-sec><tp:treatment-sec sec-type="material" id="SECID0EXMCK"><title>Material examined.</title><p>China • Jiangxi Province, Ganzhou City, Jiulianshan National Nature Reserve, <named-content xmlns:xlink="http://www.w3.org/1999/xlink" content-type="dwc:verbatimCoordinates" xlink:type="simple"><named-content content-type="geo-json" specific-use="{&#34;type&#34;:&#34;Point&#34;,&#34;coordinates&#34;:[114.450000,24.516667]}" id="NCID0EANCK" xlink:type="simple">24°31'N, 114°27'E</named-content></named-content>, on decaying wood of an unidentified broadleaf tree, 29 June 2022, Y.F. Hu (<named-content xmlns:xlink="http://www.w3.org/1999/xlink" content-type="dwc:institutional_code" xlink:title="Herbarium of Jiangxi Agricultural University, Plant Pathology, Nanchang, China" xlink:href="http://grbio.org/institution/jiangxi-agricultural-university" xlink:type="simple">HJAUP</named-content> M1307, living culture <named-content xmlns:xlink="http://www.w3.org/1999/xlink" content-type="dwc:institutional_code" xlink:title="Herbarium of Jiangxi Agricultural University, Plant Pathology, Nanchang, China" xlink:href="http://grbio.org/institution/jiangxi-agricultural-university" xlink:type="simple">HJAUP</named-content> C1307).</p></tp:treatment-sec><tp:treatment-sec sec-type="notes" id="SECID0EPNCK"><title>Notes.</title><p><italic><tp:taxon-name><tp:taxon-name-part taxon-name-part-type="genus" reg="Distoseptispora">Distoseptispora</tp:taxon-name-part><tp:taxon-name-part taxon-name-part-type="species" reg="yunjushanensis">yunjushanensis</tp:taxon-name-part></tp:taxon-name></italic>, introduced by <xref ref-type="bibr" rid="B40">Zhai et al. (2022)</xref>, was originally found on decaying bamboo culms submerged in a freshwater stream in China. Phylogenetic analysis shows that our new isolate (<named-content xmlns:xlink="http://www.w3.org/1999/xlink" content-type="dwc:institutional_code" xlink:title="Herbarium of Jiangxi Agricultural University, Plant Pathology, Nanchang, China" xlink:href="http://grbio.org/institution/jiangxi-agricultural-university" xlink:type="simple">HJAUP</named-content> C1307) clusters with <italic><tp:taxon-name><tp:taxon-name-part taxon-name-part-type="genus" reg="Distoseptispora">D.</tp:taxon-name-part><tp:taxon-name-part taxon-name-part-type="species" reg="yunjushanensis">yunjushanensis</tp:taxon-name-part></tp:taxon-name></italic> Z. J. Zhai &amp; D. M. Hu (<named-content xmlns:xlink="http://www.w3.org/1999/xlink" content-type="dwc:institutional_code" xlink:title="Jiangxi Agricultural University Culture Collection" xlink:href="http://grbio.org/institution/jiangxi-agricultural-university" xlink:type="simple">JAUCC</named-content> 4723 and <named-content xmlns:xlink="http://www.w3.org/1999/xlink" content-type="dwc:institutional_code" xlink:title="Jiangxi Agricultural University Culture Collection" xlink:href="http://grbio.org/institution/jiangxi-agricultural-university" xlink:type="simple">JAUCC</named-content> 4724) with 100% <abbrev xmlns:xlink="http://www.w3.org/1999/xlink" xlink:title="maximum-likelihood" id="ABBRID0E5OCK" xlink:type="simple">ML</abbrev>/1.00 <abbrev xmlns:xlink="http://www.w3.org/1999/xlink" xlink:title="Bayesian inference" id="ABBRID0ECPCK" xlink:type="simple">BI</abbrev> support. Comparisons of nucleotide sequences for our new isolate (<named-content xmlns:xlink="http://www.w3.org/1999/xlink" content-type="dwc:institutional_code" xlink:title="Herbarium of Jiangxi Agricultural University, Plant Pathology, Nanchang, China" xlink:href="http://grbio.org/institution/jiangxi-agricultural-university" xlink:type="simple">HJAUP</named-content> C1307) and <italic><tp:taxon-name><tp:taxon-name-part taxon-name-part-type="genus" reg="Distoseptispora">D.</tp:taxon-name-part><tp:taxon-name-part taxon-name-part-type="species" reg="yunjushanensis">yunjushanensis</tp:taxon-name-part></tp:taxon-name></italic> (<named-content xmlns:xlink="http://www.w3.org/1999/xlink" content-type="dwc:institutional_code" xlink:title="Jiangxi Agricultural University Culture Collection" xlink:href="http://grbio.org/institution/jiangxi-agricultural-university" xlink:type="simple">JAUCC</named-content> 4723) showed 7 (1.3%, including three gaps) and 3 (0.5%, including one gap) nucleotide differences in the ITS and LSU regions, respectively. Morphologically, our isolate fits well with the holotype description of <italic><tp:taxon-name><tp:taxon-name-part taxon-name-part-type="genus" reg="Distoseptispora">D.</tp:taxon-name-part><tp:taxon-name-part taxon-name-part-type="species" reg="yunjushanensis">yunjushanensis</tp:taxon-name-part></tp:taxon-name></italic>, except for its longer conidiophores (125–242.5 µm vs. 100–175 µm) and larger conidia [67.5–96 × 16–22.5 µm vs. 39–67.5(–77) × (7–)9.5–13.5(–16.5) μm] with fewer distosepta (4–10 vs. 7–13). In addition, our isolate was collected from a terrestrial habitat, as opposed to the freshwater habitat of the holotype of <italic><tp:taxon-name><tp:taxon-name-part taxon-name-part-type="genus" reg="Distoseptispora">D.</tp:taxon-name-part><tp:taxon-name-part taxon-name-part-type="species" reg="yunjushanensis">yunjushanensis</tp:taxon-name-part></tp:taxon-name></italic>. However, due to the high morphological similarity and only minor molecular differences, our new isolate does not meet the criteria for a new species, and is thus identified as <italic><tp:taxon-name><tp:taxon-name-part taxon-name-part-type="genus" reg="Distoseptispora">D.</tp:taxon-name-part><tp:taxon-name-part taxon-name-part-type="species" reg="yunjushanensis">yunjushanensis</tp:taxon-name-part></tp:taxon-name></italic>.</p></tp:treatment-sec><ref-list><ref id="B40"><mixed-citation xmlns:xlink="http://www.w3.org/1999/xlink" xlink:type="simple"><person-group><name name-style="western"><surname>Zhai</surname><given-names>ZJ</given-names></name><name name-style="western"><surname>Yan</surname><given-names>JQ</given-names></name><name name-style="western"><surname>Li</surname><given-names>WW</given-names></name><name name-style="western"><surname>Gao</surname><given-names>Y</given-names></name><name name-style="western"><surname>Hu</surname><given-names>HJ</given-names></name><name name-style="western"><surname>Zhou</surname><given-names>JP</given-names></name><name name-style="western"><surname>Song</surname><given-names>HY</given-names></name><name name-style="western"><surname>Hu</surname><given-names>DM</given-names></name></person-group> (<year>2022</year>) <article-title>Three novel species of <italic><tp:taxon-name><tp:taxon-name-part taxon-name-part-type="genus">Distoseptispora</tp:taxon-name-part></tp:taxon-name></italic> (<tp:taxon-name><tp:taxon-name-part taxon-name-part-type="family">Distoseptisporaceae</tp:taxon-name-part></tp:taxon-name>) isolated from bamboo in Jiangxi Province, China.</article-title><source>MycoKeys</source><volume>88</volume>: <fpage>35</fpage>–<lpage>54</lpage>. <ext-link xlink:href="10.3897/mycokeys.88.79346" ext-link-type="doi" xlink:type="simple">https://doi.org/10.3897/mycokeys.88.79346</ext-link></mixed-citation></ref></ref-list></tp:taxon-treatment>
