# Supplementary material for: ﻿Morphological and phylogenetic analyses reveal four novel species of Distoseptispora (Distoseptisporaceae, Distoseptisporales) from southern China
Source: MycoKeys. 2025 Jan 27;113:31–55. doi: 10.3897/mycokeys.113.137082 (PMC11791510; doi:10.3897/mycokeys.113.137082)
Supplement: Supplementary material 1 — The concatenated LSU, ITS, RPB2 and TEF1 sequences [file mycokeys-113-031-s001.fas]

Supplementary material 1: The concatenated  ITS, LSU, RPB2 ,and TEF1 sequences.

>Distoseptispora ganzhouensis HJAUP C1090
AGAGTTGAAAAACTCCTC--AAACCATTGTGAATCT-ACCTTT-AT------ATT-CGTTGCTTTGGCGGG-CGGCTCC-AGGGCGGAGCCACTGCCCGTTGGGTCGGGCGCCCGCCGAAG---GACAA--CCAAA-AACTCGTTAAACCTAT-ACGGATCT-CAGAGTAAAAA--TAT--CAA--GCTAT-TAAAACTTTCAGCAACGGATCTCTTGGTTCTGGCATCGATGAAGAACGCAGCGAAATGCGATAAGTAATGTGAATTGCAGAATTCAGTGAATCATCGAATCTTTGAACGCACATTGCGCCCGCCAGCACTCTGGCGGGCATGCCTGTTCGAGCGTCATTTCAA-CCCTCGGGCCC--------TCGTTTGGCCTGGTGTTGGGGCG---CTACGGGTCTCA-------CCGG-AC------------CTGTAGGCCCTCAAAATCAGTGGCGGGCTCGCCAGGACT-CCGAGCGTAGTAGTTCTC-CT--CTCGCTCAGGCGGT---CTGGCG-TGCTTCGGCCGTTAAATACCC--AG-------CGGTAATCGCGCACATA---ATCTGG---CCCC-TTCGGGGTCCGAGTTGTAATCTGTAGAGGATGCTTTTGGCGACGCGCCTTCCGAGTCCCC-TGGAAC------GGGGCGCC-AGAGAGGG-TGAGAGCCCCGTATGGTTGGACGCCGAACC-TCTGTAAAGCTCCTTCGACGAGTCGAGTAGTTTGGGAATGCTGCTCAAAATGGGAGGTAAATTTCTTCTAAAG-CTAAATACCGGCCAGAGACCGATAGCGCACAAGTAGAGTGATCGAAAGATGAAAAGCACTTTGAAAAGAGGGTCAAATAGCACGTGAAATTGCTGAAAGGGAAGCGCTTGTGACCAGACTTGCGCCCGGTTGATCATCCAGCGTTCTCGCTGGTGCACTCTGCCGGGCTCAGGCCAGCATCGGCTCTCCCAGGGGGATAAAGGTCGCGGGAACGTAGCTCTCTCCGGGGAGTGTTATAGCCCGTGG-CGGAATGCCCTTAGGGGGGGCCGAGGCCCGCG-TTCG-CAAGGATGCTGGCGTAATGGTCACCAGCGACCCGTCTTGAAACAC--------------------------------------------------------------------------------------------------------------------------------------------------------------------------------------------------------------------------------------------------------------???????????????????????????????????????????????????????????????????????????????????????????????????????????????????????????????????????????????????????????????????????????????????????????????????????????????????????????????????????????????????????????????????????????????????????????????????????????????????????????????????????????????????????????????????????????????????????????????????????????????????????????????????????????????????????????????????????????????????????????????????????????????????????????????????????????????????????????????????????????????????????????????????????????????????????????????????????????????????????????????TTCGAGGCTGGTATCTCCAAGGATGGCCAGACTCGTGAGCACGCTCTGCTCGCCTACACGCTTGGTGTGAAGCAGCTCATCGTCGCCATCAACAAGATGGACACCACCAAGTGGTCTGAGAGCCGTTACAACGAAATTATCAAGGAGACCTCCAACTTCATCAAGAAGGTCGGCTACAACCCCAAGCAGGTCGCATTCGTTCCCATCTCCGGCTTCAACGGCGACAACATGCTTGCCCCCTCCTCCAACTGCCCCTGGTACAAGGGCTGGGAGAAGGAGA---TCAAGGGTGGCAAGGCCACTGGCAAGACCCTCCTCGAGGCTATCGATGCCATTGAGCCTCCCAAGCGTCCCACAGACAAGCCTCTCCGTCTCCCCCTTCAGGATGTCTACAAGATCGGTGGTATCGGAACTGTGCCCGTCGGCCGTATCGAGACTGGTATCCTCAAGCCCGGTATGGTCGTCACGTTCGCTCCCTCCAACGTCACCACTGAAGTCAAGTCCGTCGAGATGCATCACGAGCAGCTGCAGGAGGGTGTCCCCGGCGACAACGTTGGCTTCAACGTGAAGAACGTCTCCGTCAAGGAAATCCGCCGAGGCAACGTCGCTGGTGACTCCAAGAACGATCCTCCTGCTGGTGCCGCTTCCTTCACCGCTCAGGTCATCGTCCTCAACCACCCCGGTCAGGTCGGTGCTGGTTACGCTCCCGTCTTGGATTGCCACACAGCCCACATTGCTTGCAAGTTCGCTGAGATCCTTGAGAAGATCGACCGCCGAACGGGCAAGTCTGTTGAGAACAACCCCAAGTTCATCAAGTCTGGTGACGCTGC
>Distoseptispora fujianensis HJAUP C2509
CTGGGAAAACAACTCAGTAAAA-CCACTGTGAATAT-ACCTGTATA---------GTACTGCTCCGGCGGG-TGGCTCC-AGGGCGGAGCCACTGCCCGTTTGCTCGGGTGCCCGCCGAA-----GCCCACTG-AAACTCTTGTCACCTCGGGG--CTTCAT-CAGAGCAAAC-----TATAA--GCCATT-AAAAACTTTCAGCAACGGATCTCTTGGTTCTGGCATCGATGAAGAACGCAGCGAAATGCGATAAGTAATGTGAATTGCAGAATTCAGTGAATCATCGAATCTTTGAACGCACATTGCGCCCGCCAGCACTCTGGCGGGCATGCCTGTCCGAGCGTCATTTCAAACCCTCAGGCCCC---------CCGCGGCCTGGTGTTGGGGCG---CTACGCCGCCTGTAGGC-----------------------GTAGGCCCTCAAGGCCAGTGGCGGGACCGCAAGGCTT-CCGGGCGCAGTAGTTT-A-CAACCTCGCCCAGGCGGT---CTGGCG--GCCTCTGCCGTTAAAAA-----------------CCCCCC--ACTAG----ATCTGG--CCCCTT---GGGGCCCGAGTTGTAATCTGCAGAGGATGCTTTTGGCGAGGTGCCTTCTGAGTCCCC-TGGAAC------GGGGCGCC-ATAGAGGG-TGAGAGCCCCGTATAGTTGGACGCCGAGCC-TCTGTAAAGCTCCTTCGACGAGTCGAGTAGTTTGGGAATGCTGCTCTAAATGGGAGGTAAATTTCTTCTAAAG-CTAAATACCGGCCAGAGACCGATAGCGCACAAGTAGAGTGATCGAAAGATGAAAAGCACTTTGAAAAGAGGGTTAAATAGCACGTGAAATTGCTGAAAGGGAAGCGCTTGTGACCAGACTTGCGCCCGGCGGATCATCCGGCGTTCTCGCCGGTGCACTCCGCCGGGTCCAGGCCAGCATCGGTTTCGCCAGGGGGACAAAAGCACCGGGAACGTAGCTCTCTTCGGGGAGTGTTATAGCCCGGGG-CACAATGCCCTTAGGCGGGACCGAGGTTCGCGCTCTG-CAAGGATGCTGGCGTAATGGTCACCAGCGACCCGTCTTGAAACACGGACC-AAGGAGTAAAAGGGACCAG-------------------------------------------------------------------------------------------------------------------------------------------------------------------------------------------------------------------------------------GGGGCTTGGTGTGCCCGGCTGAGACCCCTGAGGGGCAGGCCTGCGGTCTCGTCAAGAATCTCTCCCTCATGTGCTATGTCAGTGTTGGAACACCGGCTGAGCCCATCATCGACTTCATGGTGGCCAGAAACATGGAATTGCTCGAAGAATACGAGCCAACGCGGCAGAAGAACATGACAAAGATCTTTGTCAACGGTACATGGGTTGGTGTTCACCAGGATCCAAAGCATCTGGTAGATTCCGTAAGGGAATTGCGACAAAAGGGTGTCATCAACTTTGAGGTTTCGCTCGTGCGGGACATTCGTGACCGAGAATTCAAGATCTTTTCTGACGCTGGGCGTGTGATGAGACCGCTATTCGCTGTCGAGCAAAACGA------CGATCCGGCGAAGAACCAAGAAAAGGGCACATTATTCCTCACCAAGCAACACATCGAGAGACTCCGAGAGGATGAGGTGCTGGACCGGGACCACCCGAACTACTTTGGTTGGGACGGCTTGACTAGAGCTGGTGTGATCGAATATTTGGATGCCGAAGAAGAGGAAACCGCTATGATCTGTATGTCGCCCGAAGACTTGGAGCAGTACCGACTACAAAAGGCGGGTATTCAAGTCGAAGAAGA---TGATGAAGCGGTTCGAGGCTGGTATCTCCAAGGATGGCCAGACTCGCGAGCACGCCCTGCTTGCCTACACCCTGGGTGTCAAGCAGCTCATCGTCGCTATCAACAAGATGGACACCACTAAGTGGTCTGAGGATCGCTACAATGAAATCATCAAGGAGACTTCCAACTTCATCAAGAAGGTCGGCTACAACCCCAAGCAGGTTGCCTTCGTTCCCATCTCGGGCTTCAACGGCGACAACATGCTGACGGCCTCCTCCAACTGCCCCTGGTACAAGGGCTGGGAGAAGGAGA---TCAAGGGCGGCAAGGTCACTGGCAAGACCCTCCTCGAGGCCATCGATGCCATTGAGCCCCCCAAGCGTCCCACCGACAAGCCCCTGCGTCTCCCCCTTCAGGATGTGTACAAGATTGGTGGTATCGGCACTGTGCCTGTCGGCCGTATCGAGACTGGTATCATCAAGCCCGGTATGGTCGTCACTTTCGCCCCCTCCAACGTCACCACTGAAGTCAAGTCCGTCGAGATGCACCACGAGCAGCTTAGTGAGGGTGTTCCCGGCGACAACGTCGGCTTCAACGTGAAGAACGTCTCCGTCAAGGAAATTCGCCGTGGCAACGTCGCTGGTGACTCCAAGAACGACCCTCCCGCTGGTGCCGCTTCCTTCACCGCCCAGGTCATCGTCCTGAACCACCCTGGTCAGGTTGGTGCCGGTTACGCTCCCGTCTTGGATTGCCACACTGCCCATATCGCTTGCAAGTTCTCCGAGATCCTCGAGAAGATCGACCGCCGGACAGGCAAGTCGGTTGAGAACAACCCCAAGTTCATCAAGTCGGGTGATGCCGC
>Distoseptispora fujianensis HJAUP C2513
CTGGGAAAACAACTCAGTAAAA-CCACTGTGAATAT-ACCTGTATA---------GTACTGCTCCGGCGGG-TGGCTCC-AGGGCGGAGCCACTGCCCGTTTGCTCGGGTGCCCGCCGAA-----GCCCACTG-AAACTCTTGTCACCTCGGGG--CTTCAT-CAGAGCAAAC-----TATAA--GCCATT-AAAAACTTTCAGCAACGGATCTCTTGGTTCTGGCATCGATGAAGAACGCAGCGAAATGCGATAAGTAATGTGAATTGCAGAATTCAGTGAATCATCGAATCTTTGAACGCACATTGCGCCCGCCAGCACTCTGGCGGGCATGCCTGTCCGAGCGTCATTTCAAACCCTCAGGCCCC---------CCGCGGCCTGGTGTTGGGGCG---CTACGCCGCCTGTAGGC-----------------------GTAGGCCCTCAAGGCCAGTGGCGGGACCGCAAGGCTT-CCGGGCGCAGTAGTTT-A-CAACCTCGCCCAGGCGGT---CTGGCG--GCCTCTGCCGTTAAAAA-----------------CCCCCC--ACTAG----ATCTGG--CCCCTT---GGGGCCCGAGTTGTAATCTGCAGAGGATGCTTTTGGCGAGGTGCCTTCTGAGTCCCC-TGGAAC------GGGGCGCC-ATAGAGGG-TGAGAGCCCCGTATAGTTGGACGCCGAGCC-TCTGTAAAGCTCCTTCGACGAGTCGAGTAGTTTGGGAATGCTGCTCTAAATGGGAGGTAAATTTCTTCTAAAG-CTAAATACCGGCCAGAGACCGATAGCGCACAAGTAGAGTGATCGAAAGATGAAAAGCACTTTGAAAAGAGGGTTAAATAGCACGTGAAATTGCTGAAAGGGAAGCGCTTGTGACCAGACTTGCGCCCGGCGGATCATCCGGCGTTCTCGCCGGTGCACTCCGCCGGGTCCAGGCCAGCATCGGTTTCGCCAGGGGGACAAAAGCACCGGGAACGTAGCTCTCTTCGGGGAGTGTTATAGCCCGGGG-CACAATGCCCTTAGGCGGGACCGAGGTTCGCGCTCTG-CAAGGATGCTGGCGTAATGGTCACCAGCGACCCGTCTTGAAACACGGCCA-AAGGAGTATT----------------------------------------------------------------------------------------------------------------------------------------------------------------------------------------------------------------------------------------------GGGGCTTGGTGTGCCCGGCTGAGACCCCTGAGGGGCAGGCCTGCGGTCTCGTCAAGAATCTCTCCCTCATGTGCTATGTCAGTGTTGGAACACCGGCTGAGCCCATCATCGACTTCATGGTGGCCAGAAACATGGAATTGCTCGAAGAATACGAGCCAACGCGGCAGAAGAACATGACAAAGATCTTTGTCAACGGTACATGGGTTGGTGTTCACCAGGATCCAAAGCATCTGGTAGATTCCGTAAGGGAATTGCGACAAAAGGGTGTCATCAACTTTGAGGTTTCGCTCGTGCGGGACATTCGTGACCGAGAATTCAAGATCTTTTCTGACGCTGGGCGTGTGATGAGACCGCTATTCGCTGTCGAGCAAAACGA------CGATCCGGCGAAGAACCAAGAAAAGGGCACATTATTCCTCACCAAGCAACACATCGAGAGACTCCGAGAGGATGAGGTGCTGGACCGGGACCACCCGAACTACTTTGGTTGGGACGGCTTGACTAGAGCTGGTGTGATCGAATATTTGGATGCCGAAGAAGAGGAAACCGCTATGATCTGTATGTCGCCCGAAGACTTGGAGCAGTACCGACTACAAAAGGCGGGTATTCAAGTCGAAGAAGA---TGATGAAGCGGTTCGAGGCTGGTATCTCCAAGGATGGCCAGACTCGCGAGCACGCCCTGCTTGCCTACACCCTGGGTGTCAAGCAGCTCATCGTCGCTATCAACAAGATGGACACCACTAAGTGGTCTGAGGATCGCTACAATGAAATCATCAAGGAGACTTCCAACTTCATCAAGAAGGTCGGCTACAACCCCAAGCAGGTTGCCTTCGTTCCCATCTCGGGCTTCAACGGCGACAACATGCTGACGGCCTCCTCCAACTGCCCCTGGTACAAGGGCTGGGAGAAGGAGA---TCAAGGGCGGCAAGGTCACTGGCAAGACCCTCCTCGAGGCCATCGATGCCATTGAGCCCCCCAAGCGTCCCACCGACAAGCCCCTGCGTCTCCCCCTTCAGGATGTGTACAAGATTGGTGGTATCGGCACTGTGCCTGTCGGCCGTATCGAGACTGGTATCATCAAGCCCGGTATGGTCGTCACTTTCGCCCCCTCCAACGTCACCACTGAAGTCAAGTCCGTCGAGATGCACCACGAGCAGCTTAGTGAGGGTGTTCCCGGCGACAACGTCGGCTTCAACGTGAAGAACGTCTCCGTCAAGGAAATTCGCCGTGGCAACGTCGCTGGTGACTCCAAGAACGACCCTCCTGCCGGTGCTGCTTCCTTCACCGCCCAGGTCATCGTCCTGAACCACCCTGGTCAGGTTGGTGCCGGTTACGCTCCCGTCTTGGATTGCCACACTGCCCATATCGCTTGCAAGTTCTCCGAGATCCTCGAGAAGATCGACCGCCGGACAGGCAAGTCGGTTGAGAACAACCCCAAGTTCATCAAGTCGGGTGATGCCGC
>Distoseptispora nanpingensis HJAUP C2517
AGAGTTGCAAAACTCCAT--AAACCATTGTGAATCTTACCTTT-AT------ATT-CGTTGCTTTGGCGGG-CGGCTCC-AGGGCGGAGTCACTACCCGTTGGGTCGGGCGCCCGCCGAAG---GACAA--CCAAA-A-CTCGCTAAATCT-GTACGGATCT-CAGAGTAAAA---TAT--CAA--GCTAT-CAAAACTTTCAGCAACGGATCTCTTGGTTCTGGCATCGATGAAGAACGCAGCGAAATGCGATAAGTAATGTGAATTGCAGAATTCAGTGAATCATCGAATCTTTGAACGCACATTGCGCCCGCTAGCACTCTGGCGGGCATGCCTGTTCGAGCGTCATTTCAA-CCCTCGGGCCC--------TCGTTTGGCCCGGTGTTGGGGCG---CTACGGGTCTG---------CCGGAC------------CTGTAGGCCCTCAAAAGCAGTGGCGGGCTCGCCAGGACT-CCGAGCGTAGTAGTTCTC-CT--CTCGCTCAGGCGGC---CTGGCG-TGCTTCGGCCGTTAAA-GACCC-AA-------CTGTAATCACAGAA-------TCTGG---CCCT-TACGGGGTCCGAGTTGTAATCTGTAGAGGATGCTTTTGGCGACGCGCCTTCCGAGTCCCC-TGGAAC------GGGGCGCC-AGAGAGGG-TGAGAGCCCCGTATGGTTGGACGCCGAACC-TCTGTAAAGCTCCTTCGACGAGTCGAGTAGTTTGGGAATGCTGCTCAAAATGGGAGGTAAATTTCTTCTAAAG-CTAAATACCGGCCAGAGACCGATAGCGCACAAGTAGAGTGATCGAAAGATGAAAAGCACTTTGAAAAGAGGGTTAAATAGCACGTGAAATTGCTGAAAGGGAAGCGCTTGTGACCAGACTTGCGCCCGGTTGATCATCCAGCGTTCTCGCTGGTGCACTCTGCCGGGCTCAGGCCAGCATCGGCTCTCCCAGGGGGATAAAGGTCGCGGGAACGTAGCTCTCTCCGGGGAGTGTTATAGCCCGTGG-CGGAATGCCCTTAGGGGGGGCCGAGGCCCGCG-TTCG-CAAGGATGCTGGCGTAATGGTCACCAGCGACCCGTCTTGAAACACGGACC-AAAGGAGTAAAACGGGAAA-------------------------------------------------------------------------------------------------------------------------------------------------------------------------------------------------------------------------------------GGGGTCTGGTGTGCCCTGCTGAGACACCCGAAGGCCAAGCATGTGGGCTGGTCAAAAATCTGTCGCTCATGTGTTATGTGAGCGTCGGAACGCCCGCAGAGCCAATTGTCGAGTTCATGATTGCTAGGAACATGGAGGTACTCGAGGAATATGAGCCCTTGAGGTACCCTAATGCAACCAAAATCTTCGTCAACGGCACATGGGTTGGTGTTCACCAAGACCCGAAGCATCTTGTGAGCTTGGTTCAGGATTTACGCCGCAGGGGCGTCATCAACTTCGAGGTCTCCCTCATTCGGGATATCCGCGATCGAGAGTTCAAGATTTTCTCGGATGCTGGTCGTGTTATGCGTCCTCTGTTCGCTGTGGAGCAGTCAGA------CAACTCGACAAAGGGCCTTGAAAAGGGCTCTTTATTGCTCACCAAGGAGCATATCCAGAAGTTGAGAGCAGACGAGGAGCTATCCAAGGATGAAGAAGACTATTTCGGCTGGGATGGCCTTCTTAGGGCGGGCGCCATCGAATATCTTGACGCCGAAGAGGAAGAGACAGCCATGATTTGCATGACTCCAGAAGACCTAGAGGCTTATCGGCTGCAAAAAGCTGGATTAGACGTGCCGGAAGACGATGACGAGGCCGTTCGAGGCTGGTATCTCCAAGGATGGCCAGACTCGTGAGCACGCTCTGCTTGCCTACACCTTGGGCGTGAAGCAGCTCATCGTTGCCATCAACAAGATGGACACCACCAAGTGGTCTGAGAGCCGTTACAACGAAATTATCAAGGAGACGTCCAACTTCATCAAGAAGGTCGGCTACAACCCCAAGCAGGTCGCCTTCGTTCCCATCTCCGGCTTCAACGGCGACAACATGCTTGCCCCCTCCACCAACTGCCCCTGGTACAAGGGCTGGGAGAAGGAGG---TCAAGGGCGGCAAGGCCTCTGGTAAGACCCTTCTCGAGGCTATCGATGCTATTGAGCCTCCCAAGCGTCCTACGGACAAGCCCCTGCGTCTACCTCTCCAGGATGTCTACAAGATTGGTGGTATTGGAACTGTGCCCGTCGGCCGTATCGAGACTGGTGTCCTCAAGCCCGGTATGGTCGTTACCTTCGCTCCCTCCAACGTCACCACTGAAGTCAAGTCCGTCGAGATGCACCACGAGCAGCTGGCGGAGGGTGTCCCCGGCGACAACGTCGGCTTCAACGTGAAGAACGTCTCCGTCAAGGAAATCCGCCGAGGCAACGTCGCTGGTGACTCCAAGAACGATCCTCCTGCTGGCGCCGCTTCCTTCACTGCCCAGGTCATCGTCCTCAACCACCCCGGTCAGGTCGGCGCTGGCTACGCTCCCGTCTTGGATTGCCACACTGCCCACATCGCCTGCAAGTTCTCCGAGATCCTGGAGAAGATTGACCGCCGAACGGGCAAGTCTGTCGAGAACAACCCCAAGTTCATCAAGTCTGGTGACGCTGC
>Distoseptispora subtropica HJAUP C2528
CGAGTTGAAAGACTCAAT--AACCATCTGTGAATTATACCCATCGTCAAA------TGTTGCTTCGGCGGG-CGGCCCC-TGGGAGGGGCCAAGGCCCGTTGGGTTGGGTGCCCGCCGGAG---GACAGC-CGAAA--ACTCTTTT----ATCAGGTACTGT-CTGAGTAAACT---ATATAAAA--CTAT-AAAAACTTTCAACAACGGATCTCTTGGTTCTGGCATCGATGAAGAACGCAGCGAAATGCGATAAGTAATGTGAATTGCAGAATTCAGTGAATCATCGAATCTTTGAACGCACATTGCGCCCGCCAGCACTCTGGCGGGCATGCCTGTTCGAGCGTCATTTCAA-CCCTCAGGCCC--------TAGTTTGGCCTGGTGTTGGGGCA---CTGCCGTCCCGCCC---GTACGGGGC------------GCGCAGGCCCTGAAAACCAGTGGCGGGCTCGCTAGCACT-CCGGGCGTAGTAGAATCA-T-ATCTCGTCTAGGTGGT---CTGGCG-CGGTCTTGCCGTCAAAACCCC------------CC-AATTTTATACA-----ATCTGG-----CCCATTAGGGTCCGAGTTGTAATCTGTAGAGGATGCTTTTGGCGAGGTGCCTTCTAAGTCCCC-TAGAAC------GGGGCGCC-ACAGAGGG-TGAGAGCCCCGTACAGTTGGACACCGAACC-TTTGTAAAGCTCCTTCGACGAGTCGAGTAGTTTGGGAATGCTGCTCAAAATGGGAGGTATATTTCTTCTAAAG-CTAAATACCGGCCAGAGACCGATAGCGCACAAGTAGAGTGATCGAAAGATGAAAAGCACTTTGAAAAGAGGGTTAAATAGCACGTGAAATTGTTGAAAGGGAAGCGCTTGTGACCAGACTTGCGCCCGGTGAATCATCCAGCGTTCTCGCTGGTGCACTTTGCCGGGCTCAGGCCAGCATCGGTTCTCCCAGGGGGATAAAGGTCTCGGGAACGTAGCTCTCTTCGGGGAGTGTTATAGCCCGTGG-CATAATACCTTTGGG-GGGACCGAGGACCGCGCTCTG-CAAGGATGCTGGCGTAATGGTCATCAGCGACCCGTCTTGAAACACGGACCCAAGGAGTAAACCCCCCCCGGGGG---------------------------------------------------------------------------------------------------------------------------------------------------------------------------------------------------------------------------------GGGGCCTGGTGTGCCCTGCCGAGACACCTGAGGGGCAGGCTTGTGGGCTTGTGAAGAACCTATCGCTCATGTGTTATGTCAGCGTTGGCACACCGGCAGAACCGATTATCGAGTTTATGATCGCGAGGAATATGGAAGTCCTCGAGGAATATGAGCCCTTGCGCTATCCCAACGCAACGAAGATATTTGTCAACGGGACTTGGGTGGGCGTTCACCAGGACCCCAAACACTTGGTTGGGCTGGTGCAGGAGTTGCGCCAGAGGGGAGTTATCAACTTTGAGGTTTCCCTTGTGCGTGATATCCGAGACAGGGAGTTCAAGATCTTCTCCGATGCAGGTCGGGTGATGCGACCCCTTTTCGCCGTGGAGCAGGAGGA------CAATTCTAAGTCGGGGCTTCCAAAGGGATCTTTGAGACTCACCAAAGAGCATATCCAGAGGCTCAGAGCGGACGAAGACTTGTCCAAAGAAGATCCGGAATACTTCGGATGGGACGGCATCGTTGAGGCTGGCGCAGTCGAATATCTCGACGCGGAAGAAGAGGAAACGGCTATGATATGCATGACGCCGGAAGACCTGGAGGCTTACAGACTCCAAAAAGCCGGGTTGGGCATGGCCGAAGATGACGAAGAAGCGGTTCGAGGCTGGTATCTCCAAGGATGGCCAGACTCGTGAGCACGCCCTGCTTGCCTACACCCTGGGTGTCAAGCAGCTCATCTGCGCCATCAACAAGATGGACACCACCAAGTGGTCAGAGGACCGTTTCAACGAAATCATCAAGGAGACGTCCAACTTCATCAAGAAGGTCGGCTACAACCCCAAGCAGGTCGCCTTCGTCCCTATCTCTGGCTTCCACGGCGACAACATGTTGGCTGCCTCCACCAACTGCCCCTGGTACAAGGGCTGGGAGAAGGAGGGTGCCAAGGGTGCCAAGTCTTCTGGTAAGACCCTGCTCGAGGCCATCGACGCCATCGAGCAACCCAAGCGTCCTACCGACAAGCCTCTGCGTCTCCCGCTCCAGGATGTCTACAAGATCGGTGGTATCGGAACTGTCCCTGTCGGCCGTATCGAGACTGGTATCCTCAAGCCTGGTATGGTCGTGACTTTCGCTCCCTCCAACGTCACCACTGAAGTCAAGTCCGTCGAGATGCACCACGAGCAGCTTACTGAGGGTGTTCCCGGCGACAACGTCGGCTTCAACGTGAAGAACGTCTCCGTCAAGGAAATCCGCCGTGGAAACGTCGCTGGTGACTCCAAGAACGACCCTCCTGCTGGCTGCGCCAACTTCACTGCTCAGGTCATTGTCCTCAACCACCCTGGTCAGGTCGGCCCTGGTTACGCTCCCGTCTTGGATTGCCACACCGCCCACATCGCCTGCAAGTTCTCTGAGATCACCGAGAAGATCGACCGCCGTACCGGCAAGTCAGTTGAGAACAACCCCAAGTTCATCAAGTCTGGTGACGCCGC
>Distoseptispora subtropica HJAUP C2535
CGAGTTGAAAGACTCAAT--AACCATCTGTGAATTATACCTATCGTCAAA------TGTTGCTTCGGCGGG-CGGCCCC-TGGGAGGGGCCAAGGCCCGTTGGGTTGGGTGCCCGCCGGAG---GACAGC-CGAAA--ACTCTTTTT---ATCAGGTACTGT-CTGAGTAAACT---ATAAAAA---CTAT-AAAAACTTTCAACAACGGATCTCTTGGTTCTGGCATCGATGAAGAACGCAGCGAAATGCGATAAGTAATGTGAATTGCAGAATTCAGTGAATCATCGAATCTTTGAACGCACATTGCGCCCGCCAGCACTCTGGCGGGCATGCCTGTTCGAGCGTCATTTCAA-CCCTCAGGCCC--------TAGTTTGGCCTGGTGTTGGGGCA---CTGCCGTCCCGCCC---GTACGGGGC------------GCGCAGGCCCTGAAAACCAGTGGCGGGCTCGCTAGCACT-CCGGGCGTAGTAGAATCA-T-ATCTCGTCTAGGTGGT---CTGGCG-CGGTCTTGCCGTCAAAACCCC------------CC-A-TTTTATACA-----ATCTGG---CCCCTC-CGGGGTCCGAGTTGTAATCTGTAGAGGATGCTTTTGGCGACGCGCCTTCCGAGTCCCC-TGGAAC------GGGGCGCC-AGAGAGGG-TGAGAGCCCCGTATGGTTGGACGCCGAACC-TCTGTAAAGCTCCTTCGACGAGTCGAGTAGTTTGGGAATGCTGCTCAAAATGGGAGGTAAATTTCTTCTAAAG-CTAAATACCGGCCAGAGACCGATAGCGCACAAGTAGAGTGATCGAAAGATGAAAAGCACTTTGAAAAGAGGGTTAAATAGCACGTGAAATTGCTGAAAGGGAAGCGCTTGTGACCAGACTTGCGCCCGGTTGATCATCCAGCGTTCTCGCTGGTGCACTCTGCCGGGCTCAGGCCAGCATCGGCTCCTCCAGGGGGATAAAGGTCGCGGGAACGTAGCTCTCTCCGGGGAGTGTTATAGCCCGTGG-CGGAATACCCTTAGGGGGGGTCGAGGCCCGCG-TTCG-CAAGGATGCTGGCGTAATGGTCACCAGCGACCCGTCTTGAAACACGGACC-AAGGAGTAAACCCCCCTC--------------------------------------------------------------------------------------------------------------------------------------------------------------------------------------------------------------------------------------???????????????????????????????????????????????????????????????????????????????????????????????????????????????????????????????????????????????????????????????????????????????????????????????????????????????????????????????????????????????????????????????????????????????????????????????????????????????????????????????????????????????????????????????????????????????????????????????????????????????????????????????????????????????????????????????????????????????????????????????????????????????????????????????????????????????????????????????????????????????????????????????????????????????????????????????????????????????????????????????TTCGAGGCTGGTATCTCCAAGGATGGCCAGACTCGTGAGCACGCCCTGCTTGCCTACACCCTGGGTGTCAAGCAGCTCATCTGCGCCATCAACAAGATGGACACCACCAAGTGGTCAGAGGACCGTTTCAACGAAATCATCAAGGAGACGTCCAACTTCATCAAGAAGGTCGGCTACAACCCCAAGCAGGTCGCCTTCGTCCCTATCTCTGGCTTCCACGGCGACAACATGTTGGCTGCCTCCACCAACTGCCCCTGGTACAAGGGCTGGGAGAAGGAGGGCGCCAAGGGTGCCAAGTCTTCTGGTAAGACCCTGCTCGAGGCTATCGACGCCATCGAGCAACCCAAGCGTCCTACCGACAAGCCTCTGCGTCTCCCGCTCCAGGATGTCTACAAGATCGGTGGTATCGGAACTGTCCCTGTCGGCCGTATCGAGACTGGTATCCTCAAGCCTGGTATGGTCGTCACTTTCGCTCCCTCCAACGTCACCACTGAAGTCAAGTCCGTCGAGATGCACCACGAGCAGCTTACTGAGGGTGTTCCCGGCGACAACGTCGGCTTCAACGTGAAGAACGTCTCTGTCAAGGAAATCCGCCGTGGAAACGTCGCTGGTGACTCCAAGAACGACCCTCCTGCTGGCTGCGCCAACTTCACCGCTCAGGTCATTGTCCTCAACCACCCTGGTCAGGTCGGCCCTGGTTACGCTCCCGTCTTGGATTGCCACACCGCCCACATCGCCTGCAAGTTCTCTGAGATCACCGAGAAGATCGACCGCCGTACCGGCAAGTCAGTTGAGAACAACCCCAAGTTCATCAAGTCTGGTGACGCCGC
>Distoseptispora yunjushanensis HJAUP C1307
AGGGCATAAAA--CCCCC-TAAACCCCTGTGAATCTTACCTAT-C-------GTT-CGTTGCTCCGGCGGG-CGGCTCC-AGGGCGGAGCCCCTGCCAGTTGGGTCGGGCGCCCGCCGGAG---GACAA---CCAA-AACTAGCCTATTCTC-GGGTAACGT-CAGAGTAATAAAAA--AAAAAAAGCTAT-CAAAACTTTCAGCAACGGATCTCTTGGTTCTGGCATCGATGAAGAACGCAGCGAAATGCGATAAGTAATGTGAATTGCAGAATTCAGTGAATCATCGAATCTTTGAACGCACATTGCGCCCGCCAGCACTCTGGCGGGCATGCCTGTTCGAGCGTCATTTCAA-CCCTCGGGCCACCC---CCT-GTGTGGCCCGGTGTTGGGGCG---CTACCTTCCCCCC---C-GGGGGACC------------TGGTAGGCCCTGAAAACCAGTGGCGGGCTCGCCATGGCCTCCGAGCGCAGTAGTTCTC-TC--CTCGCTCAGGCGGT---CTGGCG-CGCCTCGGCCGTTAAAC-----ACA-------CG-CTGTATCACGCAGA---ATCTGG---CCCCCCACGGGGTCCGAGTTGTAATCTGTAGAGGATGCTTTTGGCGACGCGCCTTCCGAGTCCCC-TGGAAC------GGGGCGCC-AGAGAGGG-TGAGAGCCCCGTACGGTCGGACGCCGAACC-TCTGTAAAGCTCCTTCGACGAGTCGAGTAGTTTGGGAATGCTGCTCAAAATGGGAGGTAAATTTCTTCTAAAG-CTAAATACTGGCCAGAGACCGATAGCGCACAAGTAGAGTGATCGAAAGATGAAAAGCACTTTGAAAAGAGGGTTAAATAGCACGTGAAATTGCTGAAAGGGAAGCGCTTGTGACCAGACTTGCGCCCGGTTGATCATCCAGCGTTCTCGCTGGTGCACTCTGCCGGGCTCAGGCCAGCATCGGCTCCCCCAGGGGGATAAAGGTCGCGGGAACGTAGCTCTCTCCGGGGAGTGTTATAGCCCGTGG-CGGAATACCCTTAGGGGGGGTCGAGGCCCGC--TTCG-CAAGGATGCTGGCGTAATGGTCACCAGCGACCCGTCTTG--------------------------------------------------------------------------------------------------------------------------------------------------------------------------------------------------------------------------------------------------------------------???????????????????????????????????????????????????????????????????????????????????????????????????????????????????????????????????????????????????????????????????????????????????????????????????????????????????????????????????????????????????????????????????????????????????????????????????????????????????????????????????????????????????????????????????????????????????????????????????????????????????????????????????????????????????????????????????????????????????????????????????????????????????????????????????????????????????????????????????????????????????????????????????????????????????????????????????????????????????????????????TTCGAGGCTGGTATTTCCAAGGATGGCCAGACTCGTGAGCACGCTCTGCTTGCCTACACCCTGGGTGTGAAGCAGCTCATCGTCGCCATCAACAAGATGGACACCACCAAGTGGTCTGAGGATCGTTACAACGAAATCATCAAGGAGACGTCCAACTTCATCAAGAAGGTCGGCTACAACCCCAAGCAGGTCGCTTTCGTTCCCATCTCCGGCTTCAACGGCGACAACATGCTTGCCCCCTCCTCCAACTGCCCCTGGTACAAGGGCTGGGAGAAGGAGA---TCAAGGGTGGCAAGGTCAGTGGCAAGACGCTTCTCGAGGCCATCGATGCCATTGAGCCTCCCAAGCGTCCCACAGACAAGCCTCTGCGTCTTCCCCTCCAGGATGTCTACAAGATCGGTGGTATCGGAACCGTACCTGTCGGCCGTATCGAGACTGGTATCCTCAAGCCCGGTATGGTCGTCACGTTCGCTCCTTCCAACGTCACCACTGAAGTCAAGTCTGTCGAGATGCACCACGAGCAGCTTCAAGAGGGCATGCCTGGCGACAACGTCGGCTTCAACGTGAAGAACGTCTCTGTCAAGGAAATCCGCCGTGGCAACGTCGCTGGTGACTCCAAGAACGATCCTCCTGCTGGTGCTGCTTCCTTCACCGCCCAGGTCATCGTCCTCAACCACCCTGGTCAGGTTGGTGCTGGCTACGCTCCCGTCCTGGACTGCCACACTGCCCACATCGCCTGCAAGTTCTCCGAGATCCTCGAGAAGATCGACCGCCGAACGGGCAAGTCCGTCGAGAACAACCCCAAGTTCATCAAGTCTGGTGACGCTGC
>>Distoseptispora clematidis HJAUP C1319
AGAGTTGAAAAACTCCCA--AAACCATTGTGAATCT-ACCTTT-AT------ATT-CGTTGCTTTGGCGGG-CGGCTCC-AGGGCGGAGCCACTGCTCGTTGGGTCGGGCGCCCGCCGAAG---GATAA--CCAAA-A-CTCTTTAAATCTTT-GCGGATCT-CAGAGTAAAAA--TATT-CAA--GCTAT-CAAAACTTTCAGCAACGGATCTCTTGGTTCTGGCATCGATGAAGAACGCAGCGAAATGCGATAAGTAATGTGAATTGCAGAATTCAGTGAATCATCGAATCTTTGAACGCACATTGCGCCCGCCAGCACTCTGGCGGGCATGCCTGTTCGAGCGTCATTTCAA-CCCTCGGGCCC--------TCGTTCGGCCCGGTGTTGGGGCG---CTACGGGTCCC--------ATCGGAC------------CTGTAGGCCCTTAAAATTAGTGGCGGGCTCGCCAGGACT-CCGAGCGTAGTAGTTTTC-CT--CTCGTTCAGGCGGT---CTGGCG-TGCTTCGGCCGTTAAAAACAC--AG-------CGGTAATT-CGCACA-----ATCTGG---CCCT-CATGGGGTCCGAATTGTAATCTGTAGAGGATGCTTTTGGCGACGCGCCTTCCGAGTCCCC-TGGAAC------GGGGCGCC-AGAGAGGG-TGAGAGCCCCGTATGGTTGGACGCCGAACC-TCTGTAAAGCTCCTTCGACGAGTCGAGTAGTTTGGGAATGCTGCTCAAAATGGGAGGTAAATTTCTTCTAAAG-CTAAATACCGGCCAGAGACCGATAGCGCACAAGTAGAGTGATCGAAAGATGAAAAGCACTTTGAAAAGAGGGTCAAATAGCACGTGAAATTGCTGAAAGGGAAGCGCTTGTGACCAGACTTGCGCCCGGTTGATCATCCAGCGTTCTCGCTGGTGCACTCTGCCGGGCTCAGGCCAGCATCGGCTCTCCCAGGGGGATAAAGGTCGCGGGAACGTAGCTCTCTCCGGGGAGTGTTATAGCCCGTGG-CGGAATGCCCTTAGGGGGGGCCGAGGCCCGCG-TTCG-CAAGGATGCTGGCGTAATGGTCACCAGCGACCCGTCTTGAA------------------------------------------------------------------------------------------------------------------------------------------------------------------------------------------------------------------------------------------------------------------GGGGTCTGGTGTGCCCTGCCGAGACCCCCGAAGGCCAAGCATGTGGGTTGGTCAAAAATCTATCGCTCATGTGTTATGTGAGCGTGGGAACGCCCGCAGAGCCAATCGTCGAGTTCATGATTGCTAGGAACATGGAAGTACTCGAGGAATATGAGCCCTTGAGGTACCCTAATGCGACCAAAATCTTTGTCAATGGCACATGGGTTGGTGTTCACCAAGACCCGAAGCATCTTGTGAGTTTGGTTCAGGACTTACGCCGCAGAGGCGTCATCAACTTTGAGGTCTCTCTCATTCGGGATATCCGCGATCGAGAGTTCAAGATTTTCTCGGATGCTGGTCGTGTTATGCGTCCTCTGTTCGCTGTGGAGCAATCGGA------CAATTCGACAAAGGGTCTTGAAAAGGGGTCTTTATTGCTCACAAAGGAGCATATTCAAAAATTGAGAGCCGATGAGGAGTTATCTAAGGATGACCCAGACTATTTCGGCTGGGATGGCCTTCTTAGAGCGGGCGCTATCGAATATCTTGACGCCGAAGAGGAAGAGACAGCCATGATTTGCATGACTCCAGAAGATCTAGAGGCTTATCGGCTGCAAAAAGCGGGATTAGACGTGCCGGAAGACGATGACGAGGCCGTTCGAGGCTGGTATCTCCAAGGATGGCCAGACTCGTGAGCACGCTCTACTTGCCTACACGCTAGGTGTGAAGCAGCTCATCGTTGCCATCAACAAGATGGACACCACCAAGTGGTCTGAGAGCCGTTACAACGAAATTATCAAGGAGACGTCCAACTTCATCAAGAAGGTCGGCTACAACCCCAAGCAGGTCGCCTTCGTTCCCATCTCCGGCTTCAACGGCGACAACATGCTTGCCCCGTCCTCCAACTGCCCCTGGTACAAGGGTTGGGAGAAGGAGA---TCAAGGGTGGCAAGGCCTCTGGCAAGACCCTCCTCGAGGCTATCGACGCCATTGAGCCTCCCAAGCGTCCCACAGACAAGCCTCTCCGTCTCCCCCTTCAGGATGTCTACAAGATCGGTGGTATCGGAACTGTGCCCGTCGGCCGTATCGAGACTGGTATCCTCAAGCCCGGTATGGTCGTCACGTTCGCTCCCTCCAACGTCACCACTGAAGTCAAGTCCGTCGAGATGCACCACGAGCAGCTGCAGGAGGGTGTCCCCGGCGACAACGTTGGCTTCAACGTGAAGAACGTCTCCGTCAAGGAAATCCGCCGAGGCAACGTCGCTGGTGACTCCAAGAACGATCCTCCTGCTGGTGCCGCTTCCTTCACCGCTCAGGTCATCGTCCTCAACCACCCCGGTCAGGTCGGTGCTGGTTACGCTCCCGTCTTGGATTGCCACACTGCCCACATTGCCTGCAAGTTCTCTGAGATCCTTGAGAAGATCGACCGCCGAACGGGCAAGTCTGTTGAGAACAACCCCAAGTTCATCAAGTCTGGTGACGCTGC
>Acrodictys_bambusicola__CGMCC_3_18641
------------------------------AAATCATACCTGT-CT----------CGTTGCTTCGGCGGG-CGGCCCC-AGGGCGGGGCCAGTGGCCGCAAGGT-----GCCCGCCGAAG---AAGCC---TACA--ACTCGAT-----TTTAGTGGTC-TTCAGAATACT-G----TATTAA-AATACATCAAAACTTTCAACAACGGATCTCTTGGTTCCAGCATCGATGAAGAACGCAGCGAAATGCGATACGTAATGTGAATTGCAGAATTCCGTGAATCATCGAATCTTTGAACGCACATTGCGCCCGCTAGTATTCTGGCGGGCATGCCTGTTCGAGCGTCATTTCG-ACCCTCAGGCCCCA----------GTGGCCTGGTGTTGGAGT---TCTACAGCAGCT-----------------------------GTAGACCCCGAAATGCAGTGGCGGGCTCGCCTTGTTGCCTGAGCGTAGTAGTTATC--CTTCTCGTTCAGGGCG-T--CAGGCGTGCG-CTGGCCGTTA---------------------------------------TCTGG------CTCTC-GGGCCCGAGTTGTAATTTGTAGAGGATGCTTTTGGTGCGGCGCCTTCTGAGTTCCC-TGGAAC------GGGACGCC-AGAGAGGG-TGAGAGCCCCGTAGAGTTGGACGCCTAACC-TCTGTAAAGCTCCTTCGACGAGTCGAGTAGTTTGGGAATGCTGCTCAAAATGGGAGGTAAATTTCTTCTAAAG-CTAAATACCGGCTGGAGACCGATAGCGCACAAGTAGAGTGATCGAAAGATGAAAAGCACTTTGAAAAGAGGGTTAAACAGCACGTGAAATTGTTGAAAGGGAAGCGCTTGTGACCAGACTTGTGCCTTGCCAATCATCCGGCGTTCTCGCCGGTGCACTTGGCTTGGCCCAGGCCAGCATCAGTTTTCTCAGGGGGAGAAAAGCGCCGGGAACGTAGCTCCCTC--GGGAGTGTTATAGCCCGGCG-CACAATACCTCTAGG-AGGACTGAGGACCGCGCATTG-CAAGGATGCTGGCGTAATGGTCATCAGCGACCCGTCTT---------------------------------------------------------------------------------------------------------------------------------------------------------------------------------------------------------------------------------------------------------------------?????????????????????????????????????????????????????????????????????????????????????????????????????????????????????????????????????????????????????????????????????????????????????????????????????????????????????????????????????????????????????????????????????????????????????????????????????????????????????????????????????????????????????????????????????????????????????????????????????????????????????????????????????????????????????????????????????????????????????????????????????????????????????????????????????????????????????????????????????????????????????????????????????????????????????????????????????????????????????????????????????????????????????????????????????????????????????????????????????????????????????????????????????????????????????????????????????????????????????????????????????????????????????????????????????????????????????????????????????????????????????????????????????????????????????????????????????????????????????????????????????????????????????????????????????????????????????????????????????????????????????????????????????????????????????????????????????????????????????????????????????????????????????????????????????????????????????????????????????????????????????????????????????????????????????????????????????????????????????????????????????????????????????????????????????????????????????????????????????????????????????????????????????????????????????????????????????????????????????????????????????????????????????????????
>Acrodictys_elaeidicola__CGMCC_3_18642
------------------------------GAACTACACCTGTATT----------CGTCGCTTCGGCGGG-CGGCCCC-GGGGAGGGGCCGGTGGCCGCAAGGC-----GCCCGCCGGGG---GACAG---CAAA--GCTCGTT-----TTTAGTGGTC-TTCAGAGTACCCG----TATGCA-AATACATCAAAACTTTCAACAACGGATCTCTTGGTTCCAGCATCGATGAAGAACGCAGCGAAATGCGATACGTAATGTGAATTGCAGAATTCCGTGAATCATCGAATCTTTGAACGCACATTGCGCCCGCCAGCATTCTGGCGGGCATGCCTGTTCGAGCGTCATTTCG-ACCCTCAGGCCCCCC---------GGGGCCTGGTGTTGGGGCATCTCTACAGCGTCT-----------------------------GTAGGCCCTGAAATGCAGTGGCGGGCTCGCCGCGTCGCCTGAGCGCAGTAG--ACT--TGTCTCGCTCGGGGCG-C--CCGGCAAGCG-CTAGCCGTGA---------------------------------------TCTGG------CCCCC-CGGCCCGAGTTGTAATTTGTAGAGGATGCTTTTGGCGCGGCGCCTTCTGAGTTCCC-TGGAAC------GGGACGCC-ATAGAGGG-TGAGAGCCCCGTAGAGTTGGACGCCTAGCC-TCTGTAAAGCTCCTTCGACGAGTCGAGTAGTTTGGGAATGCTGCTCAAAATGGGAGGTAAATTTCTTCTAAAG-CTAAATACCGGCTGGAGACCGATAGCGCACAAGTAGAGTGATCGAAAGATGAAAAGCACTTTGAAAAGAGGGTTAAACAGCACGTGAAATTGTTGAAAGGGAAGCGCTCGTGACCAGACTTGCGCCCTGCCAATCATCCGGCGTTCTCGCCGGTGCACTTGGCTGGGCCCAGGCCAGCATCGGTTTCCCCAGGGGGAGAAAAGCGCCGGGAACGTAGCTCCCCC--GGGAGTGTTATAGCCCGGCG-CACAATGCCTCTGGG-GGGACCGAGGACCGCGCATCG-CAAGGATGCTGGCGTAATGGTCACCAGCGACCCGTCTT---------------------------------------------------------------------------------------------------------------------------------------------------------------------------------------------------------------------------------------------------------------------?????????????????????????????????????????????????????????????????????????????????????????????????????????????????????????????????????????????????????????????????????????????????????????????????????????????????????????????????????????????????????????????????????????????????????????????????????????????????????????????????????????????????????????????????????????????????????????????????????????????????????????????????????????????????????????????????????????????????????????????????????????????????????????????????????????????????????????????????????????????????????????????????????????????????????????????????????????????????????????????????????????????????????????????????????????????????????????????????????????????????????????????????????????????????????????????????????????????????????????????????????????????????????????????????????????????????????????????????????????????????????????????????????????????????????????????????????????????????????????????????????????????????????????????????????????????????????????????????????????????????????????????????????????????????????????????????????????????????????????????????????????????????????????????????????????????????????????????????????????????????????????????????????????????????????????????????????????????????????????????????????????????????????????????????????????????????????????????????????????????????????????????????????????????????????????????????????????????????????????????????????????????????????????????
>Aquapteridospora_aquatica__MFLUCC_17_2371
GGGGCATCCCCGCCAGTCGAAACC-ACTGTGAATCATACCAAGCCG---------TTGCCTCTTCGGCGGGCGGTCCCCTGGGAGGGGACCACTGTCTCTTCGCTGAGGCGCCCGCCGGGG----GCAGA-ATAAA---CTCTCGTATCTCT-AGTGGATCT-CTGAGCACTTGGAAAAAATAA------T-CACAACTTTCAACAACGGATCTCTTGGCTCTGGCATCGATGAAGAACGCAGCGAAATGCGATACGTAATGCGAATTGCAGAATTCAGCGAGTCATCGAATCTTTGAACGCACATTGCGCCCGCTAGCACTCTAGCGGGCACGCCTGTCCGAGCGTCATTTCAACCCCTCAGGCCTCGC-----TTGCGTTGCCTGGCGTTGGGGTC---CTGCGTCGCAAG--------------------------CCGCAGGCCCTGAAAATTAGTGGCGGGCCTACCTGGAAGCCCTGGCGTAGTAGTTACC----TCTCGCCTGGGGAGCCACCGTAGGTTCTTCCTGCCGTAAAACCCCTCTAA---AAGCCTGCGAACTCTCGCAGCAGAATCTGG--CCCTCTTCCGGGGTCCGAGTTGTAATCTGTAGGGGATGCTTCTGGCGAGGTGCCTACCAAGTCCAC-TGGAAC------GTGGCGCC-ACAGAGGG-TGAGAGCCCCGTACTGTAGGACCCCGAGCC-TCTGTGAAGCTCCTCCGACGAGTCGAGTAGTTTGGGAATGCTGCTCTAAATGGGAGGTAAATTTCTCCTAAAG-CTAAATACCGGCCAGAGACCGATAGCGCACAAGTAGAGTGATCGAAAGATGAAAAGCACTTTGAAAAGAGGGTTAAACAGCACGTGAAATTGTTGAAAGGGAAGCGCCTGTGACCAGACTCGTGCCCGGCGGATCATCCAGCCTTCTGGCTGGTGCACTGCGCCGGGTCCGGGCCAGCATCGGCTTTCCCTGGGGGATAAAGGCCCTGGGAACGTAGCTCTCTCCGGGGAGTGTTATAGCCCATCG-CACAATGCCTCAGGG-GGGGCCGAGGACCGCGCTTCGGCAAGGATGCTGGCGTAATGGTCATCAGCGACCCGTCTTGAAACACGGACC-AAGGAGTCAACTATTGGGGCAAGTCTAT-GGGTGCAAAACCC-GCTGG-CGCAATGAAAG-TGAACGTAGGTGAGAGCTTCGGCGCATCATCGACCGATCCTGATGTTCTCGGACGGATTTGAGTAAGAGCCCTAATATTTGGACCCGAAAGATGGTGAACTATGCCTGGATAGGGTGAAGCCAGAGGAAACTCTGGTGGAGGCTCGCAGCGGTTCTGACGTGCAAATCGATCGTCAAATTTGGGCAT?????????????????????????????????????????????????????????????????????????????????????????????????????????????????????????????????????????????????????????????????????????????????????????????????????????????????????????????????????????????????????????????????????????????????????????????????????????????????????????????????????????????????????????????????????????????????????????????????????????????????????????????????????????????????????????????????????????????????????????????????????????????????????????????????????????????????????????????????????????????????????????????????????????????????????????????????????????????????????????????????????????????????????????????????????????????????????????????????????????????????????????????????????????????????????????????????????????????????????????????????????????????????????????????????????????????????????????????????????????????????????????????????????????????????????????????????????????????????????????????????????????????????????????????????????????????????????????????????????????????????????????????????????????????????????????????????????????????????????????????????????????????????????????????????????????????????????????????????????????????????????????????????????????????????????????????????????????????????????????????????????????????????????????????????????????????????????????????????????????????????????????????????????????????????????????????????????????????????????????????????????????????????????????????
>Aquapteridospora_fusiformis__MFLUCC_18_1606
GGGGCACTCCCGTCAGTCGAAACCCACTGTGAACCCTACCAAGTCG---------TTGCCTCTACGGCGGGCGGTCCCCTGGGAGGGGACCAGTGCCTCTTCGCTGAGGCGCCCGCCGGGGCACAACAGC-CTAAA---CCCTTCTGTATCTCAGCGCATCT-CTGAGCACTAAAGAAAATAAA------T-CACAACTTTCAACAACGGATCTCTTGGCTCTGGCATCGATGAAGAACGCAGCGAAATGCGATACGTAATGCGAATTGCAGAATTCAGCGAGTCATCGAATCTTTGAACGCACATTGCGCCCGCTAGCACTCTAGCGGGCACGCCTGTCCGAGCGTCATTTCAACCCCTCAGGCCTCCT-----CCGCGCTGCCTGGCGTTGGGGCC---CTGCGGCGCGAG--------------------------CCGCAGGCCCTGAAAATCAGTGGCGGGCCTACCTGGAAGCCCTGGCGTAGTAGTTCTC----TCTCGCCTGGGACCCCA-----GGGGCCTCCTGCCGTAAAACCCCCCACC--AAAGCCTGCGAGCACTCGCAGCGGAATCTGGTCCCCCCTCCAGGGGCCCGAGTTGTAATCTGTAGGGGATGCTTCTGGCGAGGTGCCTATCAAGTCCAC-TGGAAC------GTGGCGCC-ATAGAGGG-TGAGAGCCCCGTACGGTAGGACCCCGAGCC-TCTGTGAAGCTCCTCCGACGAGTCGAGTAGTTTGGGAATGCTGCTCTAAATGGGAGGTAAATTTCTTCTAAAG-CTAAATACCGGCCAGAGACCGATAGCGCACAAGTAGAGTGATCGAAAGATGAAAAGCACTTTGAAAAGAGGGTTAAACAGCACGTGAAATTGTTGAAAGGGAAGCGCCTGTGACCAGACTCGTGCCCGGCGGATCATCCAGCCTTCTGGCTGGTGCACTGCGCCGGGTCCGGGCCAGCATCGGCTCTCCCTGGGGGATAAAGGCCCTGGGAACGTAGCTCTCTCCGGGGAGTGTTATAGCCCATCG-CACAATGCCTCAGGG-GGGGCCGAGGACCGCGCTTCGGCTAGGATGCTGGCGTAATGGTCATCAGCGACCCGTCTTGAAACACGGACC-AAGGAGTCAACTATTGGGGCGAGTCTAT-GGGTGCAAAACCC-GCTGG-CGCAATGAAAG-TGAACGCAGGTGAGAGCTTCGGCGCATCATCGACCGATCCTGATGTTCTCGGACGGATTTGAGTAAGAGCCCTAATATTTGGACCCGAAAGATGGTGAACTATGCCTGGATAGGGTGAAGCCAGAGGAAACTCTGGTGGAGGCTCGCAGCGGTTCTGACGTGCAAATCGATCGTCAAATTTGGGCAT???????????????????????????????????????????????????????????????????????????????????????????????????????????????????????????????????????????????????????????????????????????????????????????????????????????????????????????????????????????????????????????????????????????????????????????????????????????????????????????????????????????????????????????????????????????????????????????????????????????????????????????????????????????????????????????????????????????????????????????????????????????????????????????????????????????????????????????????????????????????????????????????????????????????????????????????????????????????????????????????TTCGAGGCAGGTATCTCCAAGGATGGCCAGACCCGTGAGCACGCTCTGCTCGCCTACACGCTTGGTGTCCGGCAGATCATTGTCGCCATCAACAAGATGGACACGACCAAGTGGTCCGAGGATCGTTACAACGAAATCATCAAGGAGACGTCCAACTTCATCAAGAAGGTCGGCTTCAACCCCAAGCAGATCGCGTTTGTGCCCATCTCTGGCTTCAACGGCGACAACATGCTGGCGGCCTCCACCAACTGCCCCTGGTACAAGGGATGGGAGAAGGAGG---TCAAGGGCGGCAAGGTTACTGGCAAGACGCTCCTCGAGGCCATCGATGCCATCGAGCCCCCCCGCCGTCCCACTGACAAGCCCCTCCGTCTCCCTCTCCAGGACGTCTACAAGATCGGCGGTATTGGAACTGTACCGGTCGGCCGTATCGAGACCGGTGTCCTCAAGCCCGGTATGGTCGTTACCTTCGCTCCCTCCAACGTCACCACTGAAGTCAAGTCGGTCGAGATGCACCACGAGCAGCTTACCGAAGGCCAGCCGGGCGACAACGTCGGCTTCAACGTGAAGAACGTGTCCGTCAAGGAAATCCGCCGTGGCAACGTTGCTGGCGACACCAAGAACGACCCCCCCGCTGGCGCCGCCTCCTTCACTGCCCAGGTCATCGTCCTGAACCACCCCGGCCAGGTTGGTGCTGGGTACGCTCCCGTGCTGGATTGCCACACTGCCCACATTGCCTGCAAGTTCGCCGAGATCACGGAGAAGATCGACCGCCGAACTGGTAAGTCGGTTGAGAACAACCCCAAGTTCATCAAGTCTGGTGACGCCGC
>Aquapteridospora_lignicola__MFLUCC_15_0377
GGGGCGTCCCCGGCAGTCGAAACCCACTGCGAACCATACCAAGCCG---------TTGTCTCTTCGGTGGGCGGCCCCCTGGGAGGGGACCACTGCCTCTTTGCTGAGGCGCCCGCCGGGG----GCAAA-CCAAA---CTCTCATGTCTCT-AGTGAATCT-CTGAGCACTGAAAAAAAAAAAA---AAT-CACAACTTTCAACAACGGATCTCTTGGCTCTGGCATCGATGAAGAACGCAGCGAAATGCGATACGTAATGCGAATTGCAGAATTCAGCGAGTCATCGAATCTTTGAACGCACATTGCGCCCGCTAGCACTCTAGCGGGCACGCCTGTCCGAGCGTCATTTCAACCCCTCAGGCCTCCC-----TTGCGCTGCCTGGCGTTGGGGCC---CTGCGTCGCGAG--------------------------CCGCAGGCCCTGAAAATCAGTGGCGGGCCTACCTGTAAGCCCTGGCGTAGTAGTTCTC----TCTCGCCTAGGGCTTCACCGGAGGGCCTTCCGGCCGTAAAACTCACTTACTGAAAGCCTGTGAGCTCTCACAGCAAAATCTGG--CCCTCTCCAGGGGCCCGAGTTGTAATCTGTAGGGGATGCTTCTGGCGAGGTGCCTACCAAGTCCAC-TGGAAC------GTGGCGCC-ACAGAGGG-TGAGAGCCCCGTACTGTAGGACCCCGAGCC-TCTGTGAAGCTCCTCCGACGAGTCGAGTAGTTTGGGAATGCTGCTCTAAATGGGAGGTAAATTTCTCCTAAAG-CTAAATACCGGCCAGAGACCGATAGCGCACAAGTAGAGTGATCGAAAGATGAAAAGCACTTTGAAAAGAGGGTTAAACAGCACGTGAAATTGTTGAAAGGGAAGCGCCTGTGACCAGACTCGTGCCCGGCGGATCATCCAGCCTTCTGGCTGGTGCACTGCGCCGGGTCCGGGCCAGCATCGGCTCTCCCTGGGGGATAAAGGCCCTGGGAACGTAGCTCTCTCCGGGGAGTGTTATAGCCCATCG-CACAATGCCTCAGGG-GGGGCCGAGGACCGCGCTTCGGCAAGGATGCTGGCGTAATGGTCATCAGCGACCCGTCTTGAAACACGGACC-AAGGAGTCAACTATTGGGGCAAGTCTAT-GGGTGCAAAACCC-GCTGG-CGCAATGAAAG-TGAACGCAGGTGAGAGCTTCGGCGCATCATCGACCGATCCTGATGTTCTCGGACGGATTTGAGTAAGAGCCCTAATATTTGGACCCGAAAGATGGTGAACTATGCCTGGATAGGGTGAAGCCAGAGGAAACTCTGGTGGAGGCTCGCAGCGGTTCTGACGTGCAAATCGATCGTCAAATTTGGGCATGGGGCCTGGTCTGCCCGGCCGAGACGCCGGAAGGACAGGCCTGTGGCCTGGTCAAGAACTTGTCGCTCATGTGTTTCGTCAGCGTGGGCACCCCGGCAGAGCCCATCGTCGAGTTTATGATTGCGCGAAACATGGAGGTTCTCGAGGAGTACGAGCCTCTGCGATACCCGAACGCGACAAAGGTCTTCGTCAACGGCACGTGGGTTGGCGTCCACCAGGATCCCAAGCACTTGTACGACCTCGTTCAGAATCTTCGGCGTAAGGGCACGATTCAGTCCGAGGTGTCGCTCGTGCGGGACATTCGGGATCGGGAGTTCAAGATCTTCTCCGACGCCGGCCGCGTTATGCGTCCGCTCTTCGCCGTCGAGCAGAACGA------GAATTCCGAGTCGGGCCTGCCTCCGGGCTCTTTGTTGCTGACCAGGGAGCTGCTGGACAGGCTCCGGGGGGACGAAGAGCTGCACAAGGACGATCCGGCGCGCTTTGGCTGGAAGGGGCTGTGCGAGGCTGGCGCCATCGAGTACCTGGACGCCGAGGAGGAAGAGACGGCCATGATTTGCATGACTCCCGAGGATCTGGAGACGTACCGGCTTCGCAAAGCCGGAATCGACGTGGTGGAGGAAGATCCGGACATGGTTCGAAGCTGGTATCTCCAAGGATGGCCAGACGCGTGAGCACGCTCTGCTCGCCTACACCCTGGGTGTCCGGCAGATCATTGTCGCCATCAACAAGATGGACACCACCAAGTGGTCCGAGGATCGTTACAACGAAATCATCAAGGAGACGTCCAACTTCATCAAGAAGGTTGGTTTCAACCCCAAGCAGATCGCCTTTGTGCCCATCTCTGGCTTCAACGGCGACAACATGCTTACGGCCTCCACCAACTGCCCCTGGTACAAGGGGTGGGAGAAGGAGG---TCAAGGGCGGCAAGGTCACCGGTAAGACTCTCCTCGAGGCCATCGATGCCATCGAGCCTCCCCGCCGTCCCACCGACAAGCCCCTCCGTCTCCCGCTTCAGGATGTCTACAAGATCGGTGGTATCGGGACTGTACCGGTCGGCCGTATCGAGACTGGTATCCTCAAGCCCGGTATGGTCGTTACCTTCGCTCCCTCCAACGTCACCACCGAAGTCAAGTCCGTCGAAATGCACCACGAACAGCTTACTGAGGGTCTCCCGGGCGACAACGTCGGCTTCAACGTGAAGAACGTGTCGGTCAAGGAAATCCGCCGTGGCAACGTCGCTGGTGACTCCAAGAACGACCCGCCTGCTGGCGCCGCCTCCTTCACTGCCCAGGTTATCGTTCTGAACCACCCCGGCCAGGTTGGTGCTGGTTACGCCCCCGTGCTGGACTGCCACACGGCCCACATTGCCTGCAAGTTCGCCGAGATCACGGAGAAGATCGACCGCCGAACTGGTAAGTCGGTCGAGAACAACCCTAAGTTCATCAAGTCTGGTGACGCCGC
>Bullimyces_aurisporus_AF316_1b
???????????????????????????????????????????????????????????????????????????????????????????????????????????????????????????????????????????????????????????????????????????????????????????????????????????????????????????????????????????????????????????????????????????????????????????????????????????????????????????????????????????????????????????????????????????????????????????????????????????????????????????????????????????????????????????????????????????????????????????????????????????????????????????????????????????????????????????????????????????????????????????????????TCTGG--CTTT-----CGGGCCCGAATTGTAATTTGTAGAGGATGCATTTGGTGAGGTGCCTACTGAGTTCCC-TGGAAC------GGGACGCC-ATAGAGGG-TGAGAGCCCCGTACAGTTGGACGCCGAGCC-TCTGTAATGCTCCTTCGACGAGTCGAGTAGTTTGGGAATGCTGCTCAAAATGGGAGGTAAATTTCTTCTAAAG-CTAAATACCGGCCAGAGACCGATAGCGCACAAGTAGAGTGATCGAAAGATGAAAAGCACTTTGAAAAGAGGGTTAAACAGCACGTGAAATTGTTGAAAGGGAAGCGCTTATGACCAGACTTGTGCCTTGTGAATCATCCAGCGTTCTCGCTGGTGCACTTCGCCTGGTTCAGGCCAGCATCGGTTCTCTTCGGGGGATAAAGGCTCTGGGAATGTAGCTCCTCC--GGGAGTGTTATAGCCCACTG-CATAATACCCTTAAG-GGGACCGAGGTTCGCGCTCTG-CAAGGATGCTGGCGTAATGGTCATCAGCGACCCGTCTTGAAACACGGACC-AAGGAGTCAAGCATTAGGGCGAGTGTTT-GGGTGTAAAACCC-GCACG-CGTAATGAAAG-TGAACGTAGGTGAGAGCTTCGGCGCATCATCGACCGATCCTGATGTACTCGGATGGATTTGAGTAAGAGCCTTACCGCTTGGACCCGAAAGATGATGAACTATGCCTGTATAGGGTGAAGCCAGAGGAAACTCTGGTGGAGGCTCGCAGCGGTTCTGACGTGCAAATCGATCGTCAAATATGGGCAT?????????????????????????????????????????????????????????????????????????????????????????????????????????????????????????????????????????????????????????????????????????????????????????????????????????????????????????????????????????????????????????????????????????????????????????????????????????????????????????????????????????????????????????????????????????????????????????????????????????????????????????????????????????????????????????????????????????????????????????????????????????????????????????????????????????????????????????????????????????????????????????????????????????????????????????????????????????????????????????????????????????????????????????????????????????????????????????????????????????????????????????????????????????????????????????????????????????????????????????????????????????????????????????????????????????????????????????????????????????????????????????????????????????????????????????????????????????????????????????????????????????????????????????????????????????????????????????????????????????????????????????????????????????????????????????????????????????????????????????????????????????????????????????????????????????????????????????????????????????????????????????????????????????????????????????????????????????????????????????????????????????????????????????????????????????????????????????????????????????????????????????????????????????????????????????????????????????????????????????????????????????????????????????????
>Bullimyces_communis_AF281_5
???????????????????????????????????????????????????????????????????????????????????????????????????????????????????????????????????????????????????????????????????????????????????????????????????????????????????????????????????????????????????????????????????????????????????????????????????????????????????????????????????????????????????????????????????????????????????????????????????????????????????????????????????????????????????????????????????????????????????????????????????????????????????????????????????????????????????????????????????????????????????????????????????TCTGG--CTTT-----CGGGCCCGAATTGTAATTTGTAGAGGATGCATTTGGCAAGGTGCCTTCTGAGTTCCC-TGGAAC------GGGACGCC-ATAGAGGG-TGAGAGCCCCGTATAGTTGGACGCCGAGCC-TCTGTAATGCTCCTTCGACGAGTCGAGTAGTTTGGGAATGCTGCTCAAAATGGGAGGTAAATTTCTTCTAAAG-CTAAATACCGGCCAGAGACCGATAGCGCACAAGTAGAGTGATCGAAAGATGAAAAGCACTTTGAAAAGAGGGTTAAACAGCACGTGAAATTGTTGAAAGGGAAGCGCTTATGACCAGACTTGTGCCTTGTGAATCATCCAGCGTTCTCGCTGGTGCACTTCGCTTGGTTCAGGCCAGCATCGGTTCTCTTCGGGGGATAAAGGCTCTGGGAATGTAGCTCCTCC--GGGAGTGTTATAGCCCACTG-CATAATACCCTTAGG-AGGACCGAGGTTCGCGCTCTG-CAAGGATGCTGGCGTAATGGTCATCAGCGACCCGTCTTGAAACACGGACC-AAGGAGTCAAGCATTAGGGCGAGTGTTT-GGGTGTAAAACCC-GCACG-CGTAATGAAAG-TGAACGTAGGTGAGAGCTTCGGCGCATCATCGACCGATCCTGATGTATTCGGATGGATTTGAGTAAGAGCCTTACCGCTTGGACCCGAAAGATGATGAACTATGCCTGTATAGGGTGAAGCCAGAGGAAACTCTGGTGGAGGCTCGCAGCGGTTCTGACGTGCAAATCGATCGTCAAATATGGGCAT?????????????????????????????????????????????????????????????????????????????????????????????????????????????????????????????????????????????????????????????????????????????????????????????????????????????????????????????????????????????????????????????????????????????????????????????????????????????????????????????????????????????????????????????????????????????????????????????????????????????????????????????????????????????????????????????????????????????????????????????????????????????????????????????????????????????????????????????????????????????????????????????????????????????????????????????????????????????????????????????????????????????????????????????????????????????????????????????????????????????????????????????????????????????????????????????????????????????????????????????????????????????????????????????????????????????????????????????????????????????????????????????????????????????????????????????????????????????????????????????????????????????????????????????????????????????????????????????????????????????????????????????????????????????????????????????????????????????????????????????????????????????????????????????????????????????????????????????????????????????????????????????????????????????????????????????????????????????????????????????????????????????????????????????????????????????????????????????????????????????????????????????????????????????????????????????????????????????????????????????????????????????????????????????
>Cancellidium_applanatum_CBS_337_76
GGCCGTCAGGCTCGCCCGAAAACCCACTGTGAACCTTACCTGT-AT----------CGTTGCTTCGGCAGG-CGGCCCC-AGGGCGGGGCCACCGCCTGTTAGGTCAGGTGCCTGCCGAAG---GATAC---CAAA--ACTCTTTATAT-TTTAGTT----ATCTGAGTCTTAC----AAGACACAATTAGTTAAAACTTTCAACAACGGATCTCTTGGTTCTGGCATCGATGAAGAACGCAGCGAAATGCGATAAGTAATGTGAATTGCAGAATTCAGTGAATCATCGAATCTTTGAACGCACATTGCGCCTGCCAGTATTCTGGCAGGCATGCCTGTTCGAGCGTCATTTCA-ACCCTCAGGCTTAG--CTTTTTGCTGGGCCTGGCGTTGGGGCATCTGCTTGGTTTCAA----------------------------GCAGGCCCTCAAGACCAGTGGCGGGCTCGCTGTGAC-CCCGAGCGTAGTAGTTATT-CTTTCTCGCTTTGGGTGTC--CCGGTGGGCTTCCTGCCATCAAACCTCT---------------C--TTTTTTTACTGAAATCTGG--CTCA-----CG--CCCGAGTTGTAATTTGTAGAGGATGCTTTTGGTGCGGTGCCTTCTGAGTTCCC-TGGAAC------GGGACGCC-AGAGAGGG-TGAGAGCCCCGTATAGTTGGACACCAAGCC-TCTGTAAAGCTCCTTCGACGAGTCGAGTAGTTTGGGAATGCTGCTCAAAATGGGAGGTAAATTTCTTCTAAAG-CTAAATACCGGCCAGAGACCGATAGCGCACAAGTAGAGTGATCGAAAGATGAAAAGCACTTTGAAAAGAGGGTTAAACAGCACGTGAAATTGTTGAAAGGGAAGCGCTTGTGACCAGACTTGCGCCTTGCGAATCATCCAGCGTTCTCGCTGGTGCACTTCGCTTGGCTCAGGCCAGCATCGGTTTTCCCAGGGGGATAAAGGCGTCGGGAACGTAGCTCTCTACGGGGAGTGTTATAGCCCGGCG-TACAATATCCTTGGG-GGGACCGAGGTTCGCGCTCTG-CAAGGATGCTGGCGTAATGGTCATCAGCGACCCGTCTTGAAACACGGACC-AAGGAGTCAAGCATTAGGGCGAGTGTTT-GGGTGTTAAACCC-GCACG-CGAAATGAAAG-TGAACGCAGGTGAGAGCTTCGGCGCATCATCGACCGATCCTGATGTATTCGGATGGATTTGAGTAAGAGCCTTACCGCTTGGACCCGAAAGATGGTGAACTATGCTTGTATAGGGTGAAGCCAGAGGAAACTCTGGTGGAGGCTCGCAGCGGTTCTGACGTGCAAATCGATCGTCAAATATGAGCAT?????????????????????????????????????????????????????????????????????????????????????????????????????????????????????????????????????????????????????????????????????????????????????????????????????????????????????????????????????????????????????????????????????????????????????????????????????????????????????????????????????????????????????????????????????????????????????????????????????????????????????????????????????????????????????????????????????????????????????????????????????????????????????????????????????????????????????????????????????????????????????????????????????????????????????????????????????????????????????????????????????????????????????????????????????????????????????????????????????????????????????????????????????????????????????????????????????????????????????????????????????????????????????????????????????????????????????????????????????????????????????????????????????????????????????????????????????????????????????????????????????????????????????????????????????????????????????????????????????????????????????????????????????????????????????????????????????????????????????????????????????????????????????????????????????????????????????????????????????????????????????????????????????????????????????????????????????????????????????????????????????????????????????????????????????????????????????????????????????????????????????????????????????????????????????????????????????????????????????????????????????????????????????????????
>Cancellidium_cinereum_MFLUCC_18_0424
GGCCGTCAGGCTCGCCCGAAAACCCACTGTGAACCTTACCTGT-AT----------CGTTGCTTCGGCAGG-CGGCCCC-AGGGCGGGGCCACCGCCTGTTAGGTCAGGTGCCTGCCGAAG---GATAC---CCAA--ACTCTTTATAT-TTTAGTTGTCTATCTGAGTCTCAC----AAGACAAAATAAGTCAAAACTTTCAACAACGGATCTCTTGGTTCTGGCATCGATGAAGAACGCAGCGAAATGCGATAAGTAATGTGAATTGCAGAATTCAGTGAATCATCGAATCTTTGAACGCACATTGCGCCTGCCAGTATTCTGGCAGGCATGCCTGTTCGAGCGTCATTTCA-ACCCTCAGGCCCTGGCTTTTTTGCTGGGCCTGGCGTTGGGGCATCTGC--GGTTTGAA----------------------------GCAGGCCCTCAAGACCAGTGGCGGGCTCGCTGTGAC-CCCGAGCGTAGTAGTTATTTCTTTCTCGCTTTGGGTGTC--CCGGTGGGCTTCCTGCCATCAAACCTCT---------------TCTTTTTTTTACTGAAATCTGG--CTCA-----CG--CCCGAGTTGTAATTTGTAGAGGATGCTTTTGGTTAGGTGCCTTCTGAGTTCCC-TGGAAC------GGGACGCC-AGAGAGGG-TGAGAGCCCCGTATAGTTGGACACCAAGCC-TCTGTAAAGCTCCTTCGACGAGTCGAGTAGTTTGGGAATGCTGCTCAAAATGGGAGGTAAATTTCTTCTAAAG-CTAAATACCGGCCAGAGACCGATAGCGCACAAGTAGAGTGATCGAAAGATGAAAAGCACTTTGAAAAGAGGGTTAAACAGCACGTGAAATTGTTGAAAGGGAAGCGCTTGTGACCAGACTTGCGCCAGGCGAATCATCCAGCGTTCTCGCTGGTGCACTTCGCCTGGCTCAGGCCAGCATCGGTTTTCCCAGGGGGATAAAGGCGCCGGGAACGTGGCTCTCTCCGGGGAGTGTTATAGCCCGGTG-TACAATATCCTTGGG-GGGACCGAGGTTCGCGCTCTG-CAAGGATGCTGGCGTAATGGTCATCAGCGACCCGTCTTGAAACACGGACC-AAGGAGTCAAGCATTAGGGCGAGTGTTT-GGGTGTTAAACCC-GCACG-CGAAATGAAAG-TGAACGCAGGTGAGAGCTTCGGCGCATCATCGACCGATCCTGATGTATTCGGATGGATTTGAGTAAGAGCCTTACCGCTTGGACCCGAAAGATGGTGAACTATGCTTGTATAGGGTGAAGCCAGAGGAAACTCTGGTGGAGGCTCGCAGCGGTTCTGACGTGCAAATCGATCGTCAAATATGAGCATGGGGCTTGGTGTGCCCTGCCGAGACGCCCGAGGGACAGGCTTGCGGTTTGGTGAAGAACCTCTCTCTGATGTGCTATGTGAGTGTGGGGACGCCCGCAGAGCCCATCGTGGAGTTCATGATTGCCCGAAATATGGAGGTCCTGGAAGAGTACGAGCCGCTTCGCTACCCGAACGCGACGAAGATCTTTGTCAACGGAACCTGGGTTGGCGTCCACCAGGATCCAAAGCATCTTGTCAGCCTTGTCCAGGGCCTTAGACGGAGAGGCGTGATTCAAGGCGAGGTGTCGCTGATCCGCGATATCCGAGACCGGGAATTCAAGATCTTCTCTGACGCTGGTCGTGTCATGAGGCCCCTCTTCGCCGTAGAACAGGAGGA------CAACCCGGAGACGGGCCAGTCCAGTGGCAACCTGGTGCTCTCGAAGGAACATATCAAGAGGTTGGAGAACGATCGGGACATTGGTAAAGACAACCCCGGCTACTTTGGATGGCAAGGTCTCTGCGACGCCGGAGCTATAGAATACCTTGACGCCGAAGAGGAGGAGACTGCCATGATTTGCATGACGCCCGAAGACCTGGAGAATTACAGGCTGCAGAAGGCTGGATACGAAGTACCAGATGATTACGGAGATGAGGTTCGAGGCTGGTATCTCCAAGGATGGCCAGACTCGTGAGCACGCTCTGCTCGCCTACACCCTGGGTGTCAAGCAGCTCATTGTCGCGATCAACAAGATGGACACCACCAAGTGGTCTGAGGATCGTTACAACGAGATCATCAAGGAGACGTCCAACTTCATCAAGAAGGTCGGCTACAACCCCAAGCAGGTCGCCTTTGTCCCCATCTCCGGCTTCAACGGCGACAACATGCTTGCCCCCTCGACCAACTGCCCCTGGTACAAGGGCTGGAAGAAGGAGA---CCAAGGGTGGTGAGGTCAGCGGCAAGACCCTCCTCGAGGCCATCGACGCCATCGAGCCCCCCAAGCGTCCCACCGACAAGCCCCTCCGTCTCCCGCTCCAGGATGTCTACAAGATTGGCGGTATCGGAACTGTGCCCGTCGGCCGTATCGAGACTGGTATCCTCAAGCCCGGTATGGTCGTCACTTTCGCTCCCTCCAACGTCACCACTGAAGTCAAGTCCGTCGAGATGCACCACGAGCAGCTTACCGAGGGTGTTCCCGGCGACAACGTCGGCTTCAACGTGAAGAACGTCTCCGTCAAGGAAATCCGCCGTGGCAACGTCGCTGGCGACTCCAAGAACGACCCCCCGGCTGGTGCTGCCTCCTTCACCGCCCAGGTCATCGTCCTCAACCACCCCGGCCAGGTCGGTGCTGGTTACGCCCCTGTCTTGGATTGCCACACTGCCCATATCGCCTGCAAGTTCGCCGAGATCCTTGAGAAGATCGACCGCCGTACCGGCAAGTCGGTCGAGAACAACCCCAAGTTCATCAAGTCCGGTGACGCCGC
>Distoseptispora__amniculi__MFLUCC17_2129
AGAGTTG-AAAACTCCCA--AAACCATTGTGAATCTTACCTTT-TT------GT-TCGTCGCTTTGGCGGG-CGGCTCC-AGGGCGGAGCCACTGCCCGTTGGGTCGGGTGCCCGCCGAAG---GACAG--CCAA--AACTCGTTGAATCTAGTGTA-TCAT-CAGAGTAA--TAAAAAA-AAG---CTAT-CAAAACTTTCAGCAACGGATCTCTTGGTTCTGGCATCGATGAAGAACGCAGCGAAATGCGATAAGTAATGTGAATTGCAGAATTCAGTGAATCATCGAATCTTTGAACGCACATTGCGCCCGCCAGCACTCTGGCGGGCATGCCTGTTCGAGCGTCATTTCAA-CCCTCGGGCCC--------CTGTTTGGCCCGGTGTTGGGGTG---CTACGGTCCGG--------T-CGGAC------------CAGTAGGCCCTCAAAAGCAGTGGCGGGCTCGCCAGGGCT-CCGAGCGCAGTAGTTTTC-CT--CTCGCTCAGGTGGC---CTGGCG-TGCTTCGGCCGTTAAAACACC--CA-------CTGTAT--CT--ACAGA---ATCTGG----CCCCTCCGGGGTCCGAGTTGTAATCTGTAGAGGATGCTTTTGGCGACGCGCCTTCCGAGTCCCC-TGGAAC------GGGGCGCC-AGAGAGGG-TGAGAGCCCCGTATGGTTGGACGCCGAACC-TCTGTAAAGCTCCTTCGACGAGTCGAGTAGTTTGGGAATGCTGCTCAAAATGGGAGGTAAATTTCTTCTAAAG-CTAAATACCGGCCAGAGACCGATAGCGCACAAGTAGAGTGATCGAAAGATGAAAAGCACTTTGAAAAGAGGGTTAAATAGCACGTGAAATTGCTGAAAGGGAAGCGCTTGTGACCAGACTTGCGCCCGGTTGATCATCCAGCGTTCTCGCTGGTGCACTCTGCCGGGCTCAGGCCAGCATCGGCTCTCCCAGGGGGATAAAGGTCGCGGGAACGTAGCTCTCTTCGGGGAGTGTTATAGCCCGCGG-CGGAATACCCTTAGGGGGGGCCGAGGCCCGCG-TTCG-CAAGGATGCTGGCGTAATGGTCACCAGCGACCCGTCTTGAAACACGGACC-AAGGAGTCAAGCATTAGGGCGAGTCTTT-GGGTGTAAAACCC-GCAGG-CGCAATGAAAG-TGAACGGAGGTGAGAGCTTCGGCGCATCATCGACCGATCCTGATGTTCTCGGATGGATTTGAGTAAGAGCCTTACCGCTTGGACCCGAAAGATGGTGAACTATGCCTGAATAGGGTGAAGCCAGAGGAAACTCTGGTGGAGGCTCGCAGCGGTTCTGACGTGCAAATCGATCGTCAAATTTGGGCATGGGGCCTGGTCTGTCCTGCCGAGACGCCCGAGGGCCAAGCATGTGGTTTGGTCAAGAATCTATCGCTGATGTGTTATGTGAGCGTCGGAACACCAGCAGAGCCAATCGTTGAGTTCATGATTGCAAGGAACATGGAGGTACTCGAGGAATATGAGCCCTTGAGGTACCCAAATGCGACCAAAATCTTTGTCAACGGTACATGGGTTGGTGTTCACCAAGACCCGAAGCATCTAGTGAGCTTGGTTCAGGACTTGCGTCGTAGGGGCGTCATCAATTTCGAGGTCTCACTCATTCGAGATATACGCGACCGAGAATTCAAAATTTTCTCGGATGCTGGGCGTGTCATGCGACCGCTTTTTGCTGTTGAGCAGTCAGA------TAACTCGAAAACGGGTCTTGAAAAGGGTTCCTTGTTACTCACAAAAGACCACATCCAGAAGCTGAGAGCAGACGAGGAGTTATCCAAGGACGACCCTGACTATTTCGGCTGGGATGGTCTACTCAAAGCCGGCGCTATCGAGTATCTTGACGCGGAAGAGGAAGAGACAGCGATGATTTGCATGACTCCGGAAGATTTGGAGGCTTATCGCCTGCAAAAAGCTGGATTAGATGTACCGGACGACGACGAAGACGCCG??????????????????????????????????????????????????????????????????????????????????????????????????????????????????????????????????????????????????????????????????????????????????????????????????????????????????????????????????????????????????????????????????????????????????????????????????????????????????????????????????????????????????????????????????????????????????????????????????????????????????????????????????????????????????????????????????????????????????????????????????????????????????????????????????????????????????????????????????????????????????????????????????????????????????????????????????????????????????????????????????????????????????????????????????????????????????????????????????????????????????????????????????????????????????????????????????????????????????????????????????????????????????????????????
>Distoseptispora__appendiculata__MFLUCC_18_0259
GAGAGTTAATTACTCCCTAAAA-CCACTGTGAACTT-ACCTGTTT----------GTACTGCTCCGGCGGG-CGACTCC-AGGGCGGAGTCACTGCTCATTTAGTTGGGTGTTCGCCGAAG---CGTTAAATC-ACAACTCTGGCATCTTATAGAACGTCAT-CAGAGCACTA-----TAAAATAAAATAT-AAAAACTTTCAGCAACGGATCTCTTGGTTCTGGCATCGATGAAGAACGCAGCGAAATGCGATAAGTAATGTGAATTGCAGAATTCAGTGAATCATCGAATCTTTGAACGCACATTGCGCCCGCCAGCATTCTGGCGAGCATGCCTGTCCGAGCGTCATTTCAAACCCTCAGGCTCT-------AAAAGT-GCCTGGTGTTGGGGTG---CTACGCCGCCTGTGCTT--------------AACAGGTGCGTAGGCCCTGAAATTCAGTGGCGGGTCCGTTAGGGCT-CCGGGCGTAGTAGTTTTA-CCACCTCGCCTAGGCGGT---CTAGTG--GCCCCTGCCGTGAAAAAAAA-----------CAAAAACAAAAAACAACT--ATCTGG--CCCTTTTAGAGGGTCCGAGTTGTAATCTGCAGAGGATGCTTTTGGTGAGGTGCCTTCTGAGTCCCC-TGGAAC------GGGGCGCC-ATAGAGGG-TGAGAGCCCCGTATAGTTGGACACCGAGCC-TCTGTAAAGCTCCTTCGACGAGTCGAGTAGTTTGGGAATGCTGCTCTAAATGGGAGGTAAATTTCTTCTAAAG-CTAAATACCGGCCAGAGACCGATAGCGCACAAGTAGAGTGATCGAAAGATGAAAAGCACTTTGAAAAGAGGGTTAAATAGCACGTGAAATTGCTGAAAGGGAAGCGCTTGTGACCAGACTTGTGCCCAGCGGATCATCCGGCGTTCTCGCCGGTGCACTCCACTGGGTTCAGGCCAGCATCGGTTTCGCCAGGGGGACAAAAGCCTTGGGAACGTAGCTCTCTTCGGGGAGTGTTATAGCCCGTGG-CACAATGCCCTTAGGCGGGACCGAGGTTCGCGCTCTG-CAAGGATGCTGGCGTAATGGTCATCAGCGACCCGTCTTGAAACACGGACC-AAGGAGTCAAGCATTAGGGCGAGTCTTT-GGGTGTAAAACCC-GCAGG-CGCAATGAAAG-TGAACGTAGGTGAGAGCTTCGGCGCATCATCGACCGATCCTGATGTTTTCGGATGGATTTGAGTAAGAGCCTTACCGCTTGGACCCGAAAGATGGTGAACTATGCCTGAATAGGGTGAAGCCAGAGGAAACTCTGGTGGAGGCTCGCAGCGGTTCTGACGTGCAAATCGATCGTCAAATTTGGGCAT???????????????????????????????????????????????????????????????????????????????????????????????????????????????????????????????????????????????????????????????????????????????????????????????????????????????????????????????????????????????????????????????????????????????????????????????????????????????????????????????????????????????????????????????????????????????????????????????????????????????????????????????????????????????????????????????????????????????????????????????????????????????????????????????????????????????????????????????????????????????????????????????????????????????????????????????????????????????????????????????TTCGAGGCCGGTATCTCCAAGGATGGTCAGACTCGTGAGCACGCTTTGCTTGCCTACACCCTCGGTGTGAAGCAGCTCATCGTGGCCATCAACAAGATGGACACCACCAAGTGGTCCGAGGATCGTTACAACGAAATCATCAAGGAGACCTCCAACTTCATCAAGAAGGTCGGCTACAACCCCAAGCAGGTTGCCTTCGTCCCTATCTCCGGCTTTAATGGCGACAACATGCTTACGGCCTCCTCCAACTGCCCCTGGTACAAGGGCTGGGAGAAGGAGA---TCAAGGGTGGCAAGGTCACCGGCAAGACCCTCCTCGAGGCTATTGATGCCATCGAGCCTCCCAAGCGTCCCACCGACAAGCCTCTCCGCCTTCCCCTTCAGGATGTCTACAAGATTGGTGGTATCGGAACTGTCCCCGTCGGCCGTATCGAGACTGGTATCCTCAAGCCTGGTATGGTCGTTACGTTCGCTCCTTCCAACGTCACTACTGAAGTCAAGTCCGTCGAAATGCACCACGAGCAGCTTACTGAGGGTGTTCCCGGTGACAACGTTGGCTTCAACGTGAAGAACGTCTCCGTCAAGGAAATCCGTCGTGGCAACGTCGCTGGTGACTCCAAGAACGACCCCCCTGCTGGTTGCGCTTCTTTCACGGCCCAGGTTATCGTCTTGAATCACCCCGGTCAGGTCGGTGCCGGTTACGCCCCTGTTCTGGACTGCCACACCGCACACATCGCTTGCAAGTTCTCTGAGATCCTCGAGAAGATTGATCGCCGAACGGGCAAGTCAGTCGAGAACAACCCCAAGTTCATCAAGTCGGGCGACGCCGC
>Distoseptispora__aqualignicola__KUNCC_21_10729
CGAGTTGAAAGACTCAAT--AACCATCTGTGAATTATACCCATCGTCAAA------TGTTGCTTCGGCGGG-CGGCCCC-TGGGAGGGGCCAAGGCCCGTTGGGTTGGGTGCCCGCCGGAG---GACAGC-CGAAA--ACTCTT-TC---ATCAGGTACTGT-CTGAGTAAACT---ATA-AAAA--CTAT-AAAAACTTTCAACAACGGATCTCTTGGTTCTGGCATCGATGAAGAACGCAGCGAAATGCGATAAGTAATGTGAATTGCAGAATTCAGTGAATCATCGAATCTTTGAACGCACATTGCGCCCGCCAGCACTCTGGCGGGCATGCCTGTTCGAGCGTCATTTCAA-CCCTCAGGCCC--------TAGTTTGGCCTGGTGTTGGGGCA---CTGCCGTCCCGCCCC--GTACGGGGC------------GCGCAGGCCCTGAAAATCAGTGGCGGGCTCGCTAGCACT-CCGGGCGTAGTAGAATCA-T-ATCTCGTCTAGGTGGT---CTGGCG-CGGTCTTGCCGTCAAAACCCC------------CC-ATTTTTACGCA-----ATCTGG-----CCCTTTAGGGTCCGAGTTGTAATCTGTAGAGGATGCTTTTGGCGAGGTGCCTTCTAAGTCCCCCTAGAAC------GGGGCGCCCATAGAGGG-TGAGAGCCCCGTACAGTTGGACACCGAACCCTTTGTAAAGCTCCTTCGACGAGTCGAGTAGTTTGGGAATGCTGCTCAAAATGGGAGGTATATTTCTTCTAAAGGCTAAATACCGGCCAGAGACCGATAGCGCACAAGTAGAGTGATCGAAAGATGAAAAGCACTTTGAAAAGAGGGTTAAATAGCACGTGAAATTGTTGAAAGGGAAGCGCTTGTGACCAGACTTGCGCCCGGTGAATCATCCAGCGTTCTCGCTGGTGCACTTTGCCGGGCTCAGGCCAGCATCGGTTCTTCCAGGGGGATAAAGGTCTCGGGAACGTAGCTCTCTTCGGGGAGTGTTATAGCCCGTGG-CATAATACCTTTGGG-GGGACCGAGGACCGCGCTCTG-CAAGGATGCTGGCGTAATGGTCATCAGCGACCCGTCTTGAAACACGGACC-AAGGAGTCAAGCATTAGGGCGAGTCTTT-GGGTGTAAAACCC-GCAGG-CGCAATGAAAG-TGAACGGAGGTGAGAGCTTCGGCGCATCATCGACCGATCCTGATGTTCTCGGATGGATTTGAGTAAGAGCCTTACCGCTTGGACCCGAAAGATGGTGAACTATGCCTGAATAGGGTGAAGCCAGAGGAAACTCTGGTGGAGGCTCGCAGCGGTTCTGACGTGCAAATCGATCGTCAAATTTGGGCATGGGGCCTGGTGTGCCCTGCCGAGACACCTGAGGGGCAGGCTTGTGGGCTTGTGAAGAACCTATCGCTCATGTGTTATGTCAGCGTTGGCACACCGGCAGAACCGATTATCGAGTTTATGATCGCGAGGAATATGGAAGTCCTGGAGGAATATGAGCCCTTACGCTATCCCAACGCAACTAAGATATTTGTCAACGGGACTTGGGTGGGCGTTCACCAGGACCCCAAACACTTGGTTGGGCTGGTACAGGAGTTGCGCCAGAGGGGAGTTATCAACTTTGAGGTGTCCCTTGTGCGTGATATCCGAGACAGGGAGTTCAAGATCTTCTCCGATGCAGGTCGGGTGATGCGACCCCTTTTCGCCGTGGAGCAGGAGGA------CAATTCTAAGTCGGGGCTTCCAAAGGGATCTTTGAGGCTCACCAAAGAGCATATCCAGAGGCTCAGAGCGGACGAGGACTTGTCCAAAGAGGATCCGGAATACTTCGGATGGGACGGCATCGTTGAGGCCGGCGCAGTCGAATATCCCGACGCGGAAGAAGAGGAAACGGCTATGATATGCATGACGCCGGAAGACCTGGAGGCTTACAGACTCCAAAAAGCCGGGTTGGACATGGCAGAAGATGACGAAGAAGCGGTTCGAGGCTGGTATCTCCAAGGATGGCCAGACTCGTGAGCACGCCCTGCTTGCCTACACCCTGGGTGTCAAGCAGCTCATCTGCGCCATCAACAAGATGGACACCACCAAGTGGTCAGAGGACCGTTTCAATGAAATCATCAAGGAGACGTCCAACTTCATCAAGAAGGTCGGCTACAACCCCAAGCAGGTCGCCTTCGTCCCTATCTCTGGCTTCCACGGCGACAACATGTTGGCTGCCTCCACCAACTGCCCCTGGTACAAGGGCTGGGAGAAGGAGGGCGCCAAGGGTGCCAAGTCTTCTGGTAAGACCCTGCTCGAGGCCATCGACGCCATCGAGCAACCCAAGCGTCCTACCGACAAGCCTCTGCGTCTCCCGCTCCAGGATGTCTACAAGATCGGTGGTATCGGAACTGTCCCTGTCGGCCGTATCGAGACTGGTATCCTCAAGCCCGGTATGGTCGTCACTTTCGCTCCCTCCAACGTCACCACTGAAGTCAAGTCCGTCGAGATGCACCACGAGCAGCTTACTGAGGGTGTTCCCGGCGACAACGTCGGCTTCAACGTGAAGAACGTTTCCGTCAAGGAAATCCGCCGTGGAAACGTCGCTGGTGACTCCAAGAACGACCCTCCTGCTGGCTGCGCCAACTTCACTGCTCAGGTCATTGTCCTCAACCACCCTGGTCAGGTCGGCCCTGGTTACGCTCCCGTCTTGGATTGCCACACCGCCCACATCGCCTGCAAGTTCTCTGAGATCACCGAGAAGATCGACCGCCGTACCGGCAAGTCAGTTGAGAACAACCCCAAGTTCATCAAGTCTGGTGACGCCGC
>Distoseptispora__aquamyces__KUNCC_21_10732
CGAGTTGAAAGACTCAAT--AACCATCTGTGAATTATACCCATCGTCAAA------TGTTGCTTCGGCGGG-CGGCCCC-TGGGAGGGGCCAAGGCCCGTTGGGTTGGGTGCCCGCCGGAG---GACAGC-CGAAA--ACTCTT-TT---ATCAGGTACTGT-CTGAGTAAACT---ATATAAAA--CTAT-AAAAACTTTCAACAACGGATCTCTTGGTTCTGGCATCGATGAAGAACGCAGCGAAATGCGATAAGTAATGTGAATTGCAGAATTCAGTGAATCATCGAATCTTTGAACGCACATTGCGCCCGCCAGCACTCTGGCGGGCATGCCTGTTCGAGCGTCATTTCAA-CCCTCAGGCCC--------TAGTTTGGCCTGGTGTTGGGGCA---CTGCCGTCCCGCCC---GTACGGGGC------------GCGCAGGCCCTGAAAACCAGTGGCGGGCTCGCTAGCACT-CCGGGCGTAGTAGAATCA-T-ATCTCGTCTAGGTGGT---CTGGCG-CGGTCTTGCCGTCAAAACCCC------------CCCAATTTTACACA-----ATCTGG-----CCCATTAGGGTCCGAGTTGTAATCTGTAGAGGATGCTTTTGGCGAGGTGCCTTCTAAGTCCCC-TAGAAC------GGGGCGCC-ACAGAGGG-TGAGAGCCCCGTACAGTTGGACACCGAACC-TTTGTAAAGCTCCTTCGACGAGTCGAGTAGTTTGGGAATGCTGCTCAAAATGGGAGGTATATTTCTTCTAAAG-CTAAATACCGGCCAGAGACCGATAGCGCACAAGTAGAGTGATCGAAAGATGAAAAGCACTTTGAAAAGAGGGTTAAATAGCACGTGAAATTGTTGAAAGGGAAGCGCTTGTGACCAGACTTGCGCCCGGTGAATCATCCAGCGTTCTCGCTGGTGCACTTTGCCGGGCTCAGGCCAGCATCGGTTCTCCCAGGGGGATAAAGGTCTCGGGAACGTAGCTCTCTTCGGGGAGTGTTATAGCCCGTGG-CATAATACCTTTGGG-GGGACCGAGGACCGCGCTCTG-CAAGGATGCTGGCGTAATGGTCATCAGCGACCCGTCTTGAAACACGGACC-AAGGAGTCAAGCATTAGGGCGAGTCTTT-GGGTGTAAAACCC-GCAGG-CGCAATGAAAG-TGAACGGAGGTGAGAGCTTCGGCGCATCATCGACCGATCCTGATGTTCTCGGATGGATTTGAGTAAGAGCCTTACCGCTTGGACCCGAAAGATGGTGAACTATGCCTGAATAGGGTGAAGCCAGAGGAAACTCTGGTGGAGGCTCGCAGCGGTTCTGACGTGCAAATCGATCGTCAAATTTGGGCATGGGGTCTGGTGTGCCCTGCCGAGACACCTGAGGGGCAGGCTTGTGGGCTTGTGAAGAACCTATCGCTCATGTGTTATGTCAGCGTTGGCACACCGGCAGAACCGATTATCGAGTTTATGATCGCGAGGAATATGGAAGTCCTCGAGGAATATGAGCCCTTGCGCTATCCCAACGCAACGAAGATATTTGTCAACGGGACTTGGGTGGGCGTTCACCAGGACCCCAAACACTTGGTTGGGCTGGTGCAGGAGTTGCGCCAGAGGGGAGTTATCAACTTTGAGGTTTCCCTTGTGCGTGATATCCGAGACAGGGAGTTCAAGATCTTCTCCGATGCAGGTCGGGTGATGCGACCCCTTTTCGCCGTGGAGCAGGAGGA------CAATTCTAAGTCGGGGCTTCCAAAGGGATCTTTGAGACTCACCAAAGAGCATATCCAGAGGCTCAGAGCGGACGAAGACTTGTCCAAAGAAGATCCGGAATACTTCGGATGGGACGGCATCGTTGAGGCTGGCGCAGTCGAATATCTCGACGCGGAAGAAGAGGAAACGGCTATGATATGCATGACGCCGGAAGACCTGGAGGCTTACAGACTCCAAAAAGCCGGGTTGGGCATGGCCGAAGATGACGAAGAAGCGGTTCGAGGCTGGTATCTCCAAGGATGGCCAGACTCGTGAGCACGCCCTGCTTGCCTACACCCTGGGTGTCAAGCAGCTCATCTGCGCCATCAACAAGATGGACACCACCAAGTGGTCAGAGGACCGTTTCAACGAAATCATCAAGGAGACGTCCAACTTCATCAAGAAGGTCGGCTACAACCCCAAGCAGGTCGCCTTCGTCCCTATCTCTGGCTTCCACGGCGACAACATGTTGGCTGCCTCCACCAACTGCCCCTGGTACAAGGGCTGGGAGAAGGAGGGCGCCAAGGGTGCCAAGTCTTCTGGTAAGACCCTGCTCGAGGCCATCGACGCCATCGAGCAACCCAAGCGTCCTACCGACAAGCCTCTGCGTCTCCCACTCCAGGATGTCTACAAGATCGGTGGTATCGGAACTGTCCCTGTCGGCCGTATCGAGACTGGTATCCTCAAGCCTGGTATGGTCGTCACTTTTGCTCCCTCCAACGTCACCACTGAAGTCAAGTCCGTCGAGATGCACCACGAGCAGCTTACTGAGGGTGTTCCCGGCGACAACGTCGGCTTCAACGTGAAGAACGTCTCCGTCAAGGAAATCCGCCGTGGAAACGTCGCTGGTGATTCCAAGAACGACCCTCCTGCTGGCTGCGCCAACTTCACTGCTCAGGTCATTGTCCTCAACCACCCTGGTCAGGTCGGTCCTGGTTACGCTCCCGTCTTGGATTGCCACACCGCCCACATCGCCTGCAAGTTCTCTGAGATCACCGAGAAGATCGACCGCCGTACCGGCAAGTCAGTTGAGAACAACCCCAAGTTCATCAAGTCTGGTGACGCCGC
>Distoseptispora__aquatica__MFLUCC_18_0646
AGAGTTGCAAAACTCCAT--AAACCATTGTGAATCTTACCTTTTAT------ATT-CGTTGCTTTGGCGGG-CGGCTCC-AGGGCGGAGTCACTACCCGTTGGGTCGGGCGCCCGCCGAAG---GACAA--CCAAA-A-CTCGCTAAATCT-GTACGGATCT-CAGAGTAAAA---TAT--CAA--GCTAT-CAAAACTTTCAGCAACGGATCTCTTGGTTCTGGCATCGATGAAGAACGCAGCGAAATGCGATAAGTAATGTGAATTGCAGAATTCAGTGAATCATCGAATCTTTGAACGCACATTGCGCCCGCCAGCACTCTGGCGGGCATGCCTGTTCGAGCGTCATTTCAA-CCCTCGGGCCC--------TCGTTTGGCCCGGTGTTGGGGCG---CTACGGGTCCG---------CCGGAC------------CTGTAGGCCCTCAAAAGCAGTGGCGGGCTCGCCAGGACT-CCGAGCGTAGTAGTTCTC-CT--CTCGCTCAGGCGGC---CTGGCG-TGCTTCGGCCGTTAAAAGACCC-AA-------CTGTAATCACAGAA-------TCTGG---C-CCTTACGGGGTCCGAGTTGTAATCTGTAGAGGATGCTTTTGGCGACGCGCCTTCCGAGTCCCC-TGGAAC------GGGGCGCC-AGAGAGGG-TGAGAGCCCCGTATGGTTGGACGCCGAACC-TCTGTAAAGCTCCTTCGACGAGTCGAGTAGTTTGGGAATGCTGCTCAAAATGGGAGGTAAATTTCTTCTAAAG-CTAAATACCGGCCAGAGACCGATAGCGCACAAGTAGAGTGATCGAAAGATGAAAAGCACTTTGAAAAGAGGGTTAAATAGCACGTGAAATTGCTGAAAGGGAAGCGCTTGTGACCAGACTTGCGCCCGGTTGATCATCCAGCGTTCTCGCTGGTGCACTCTGCCGGGCTCAGGCCAGCATCGGCTCTCCCAGGGGGATAAAGGTCGCGGGAACGTAGCTCTCTCCGGGGAGTGTTATAGCCCGTGG-CGGAATGCCCTTAGGGGGGGCCGAGGCCCGCG-TTCG-CAAGGATGCTGGCGTAATGGTCACCAGCGACCCGTCTTGAAACACGGACC-AAGGAGTCAAGCATTAGGGCGAGTCTTT-GGGTGCAAAACCC-GCAGG-CGCAATGAAAG-TGAACGGAGGTGAGAGCTTCGGCGCATCATCGACCGATCCTGATGTTCTCGGATGGATTTGAGTAAGAGCCTTACCGCTTGGACCCGAAAGATGGTGAACTATGCCTGAATAGGGTGAAGCCAGAGGAAACTCTGGTGGAGGCTCGCAGCGGTTCTGACGTGCAAATCGATCGTCAAATTTGGGCAT???????????????????????????????????????????????????????????????????????????????????????????????????????????????????????????????????????????????????????????????????????????????????????????????????????????????????????????????????????????????????????????????????????????????????????????????????????????????????????????????????????????????????????????????????????????????????????????????????????????????????????????????????????????????????????????????????????????????????????????????????????????????????????????????????????????????????????????????????????????????????????????????????????????????????????????????????????????????????????????????----------------------ATGGCCAGACTCGTGAGCACGCTCTGCTTGCCTACACCTTGGGTGTGAAGCAGCTCATCGTTGCCATCAACAAGATGGACACCACCAAGTGGTCTGAGAGCCGTTACAACGAAATTATCAAGGAGACGTCCAACTTCATCAAGAAGGTCGGCTACAACCCCAAGCAGGTCGCCTTCGTTCCCATCTCCGGCTTCAACGGCGACAACATGCTTGCTGCCTCCTCCAACTGCCCTTGGTACAAGGGCTGGGAGAAGGAGG---TCAAGGGCGGCAAAGCCTCTGGCAAGACCCTTCTCGAGGCCATCGATGCCATTGAGCCTCCCAAGCGTCCTACGGACAAGCCTCTGCGTCTCCCTCTCCAGGATGTCTACAAGATTGGTGGTATTGGAACTGTGCCTGTCGGCCGTATCGAGACTGGTATCCTCAAGCCCGGTATGGTCGTTACATTCGCTCCCTCCAACGTCACCACTGAAGTCAAGTCCGTCGAGATGCACCACGAGCAGCTGACGGAGGGTGTCCCCGGCGACAACGTCGGCTTCAACGTGAAGAACGTCTCCGTCAAGGAAATCCGCCGAGGCAACGTTGCTGGTGACTCCAAGAACGATCCTCCTGCTGGTGCCGCTTCTTTCACCGCCCAGGTCATCGTCCTCAACCACCCCGGTCAGGTCGGCGCTGGCTACGCTCCCGTCTTGGATTGCCACACTGCCCACATCGCCTGCAAGTTCTCCGAGATCCTGGAGAAGATCGACCGCCGAACGGGCAAGTCTGTCGAGAACAACCCCAAGTTCATCAAGTCTGGTGACGCTGC
>Distoseptispora__aquisubtropica__GZCC_22_0075
AGAGTTGCAAAACTCCC--TAAACCACTGTGAATCTTACCTATTG---------TTCGTTGCTCTGGCGGG-CGGCTCC-AGGGCGGAGCCACTGTCCGTTAGGTCGGGCGCCCGCCGGAG---GACAG--CTAAA--ACTCGCTGAATCTCGGGTG-ATCT-CAGAGTACCATTAAAAA-CAA--GCTAT-CAAAACTTTCAGCAACGGATCTCTTGGTTCTGGCATCGATGAAGAACGCAGCGAAATGCGATAAGTAATGTGAATTGCAGAATTCAGTGAATCATCGAATCTTTGAACGCACATTGCGCCCGCCAGCACTCTGGCGGGCATGCCTGTTCGAGCGTCATTTCAA-CCCTCGGGCCCT------CGT--TTGGCCCGGTGTTGGGGTG---CTACCGTC------CCCCCCGCGGG---------GACGCCGTAGGCCCTTAAAACCAGTGGCGGGCTCGCCAGG-ACTCCGAGCGCAGTAGTTTCT-CC-TCTCGCTCAGGCGGC---CTGGCG-TGCTTCGGCCGTTAAACCCCC-----------C--------------------TCTGG----TCCCCTGGGGGCCCGAGTTGTAATCTGTAGAGGATGCTTTTGGCGACGCGCCTTCCGAGTCCCC-TGGAAC------GGGGCGCC-AGAGAGGG-TGAGAGCCCCGTATGGTTGGACGCCGAACC-TCTGTAAAGCTCCTTCGACGAGTCGAGTAGTTTGGGAATGCTGCTCAAAATGGGAGGTAAATTTCTTCTAAAG-CTAAATACCGGCCAGAGACCGATAGCGCACAAGTAGAGTGATCGAAAGATGAAAAGCACTTTGAAAAGAGGGTTAAATAGCACGTGAAATTGCTGAAAGGGAAGCGCTTGTGACCAGACTTGCGCCCGGTTGATCATCCAGCGTTCTCGCTGGTGCACTCTGCCGGGCTCAGGCCAGCATCGGCTCTCCCAGGGGGATAAAGGTCGCGGGAACGTAGCTCTCTCCGGGGAGTGTTATAGCCCGTGG-CGGAATGCCCTTAGGGGGGGCCGAGGCCCGCG-TTCG-CAAGGATGCTGGCGTAATGGTCACCAGCGACCCGTCTTGAAACACGGACC-AAGGAGTCAAGCATTAGGGCGAGTCTTT-GGGTGTAAAACCC-GCAGG-CGCAATGAAAG-TGAACGGAGGTGAGAGCTTCGGCGCATCATCGACCGATCCTGATGTTCTCGGATGGATTTGAGTAAGAGCCTTACCGCTTGGACCCGAAAGATGGTGAACTATGCCTGAATAGGGTGAAGCCAGAGGAAACTCTGGTGGAGGCTCGCAGCGGTTCTGACGTGCAAATCGATCGTCAAATTTGGGCATGGGGCTTGGTGTGCCCAGCCGAGACTCCTGAAGGCCAAGCTTGTGGATTGGTCAAGAATCTATCGCTCATGTGTTATGTGAGCGTCGGAACACCCGCAGAGCCCATTGTCGAGTTCATGATTGCTAGGAACATGGAGGTACTCGAGGAATATGAGCCCTTGCGGTACCCAAATGCGACTAAAATCTTCGTCAATGGCACCTGGGTTGGTGTTCATCAAGACCCGAAGCATCTCGTGAGCCTAGTTCAAGACTTACGCCGTAGGGGCGTCATCAACTTCGAGGTCTCTCTTATTCGGGATATACGCGATCGAGAATTCAAGATCTTCTCAGATGCTGGTCGCGTCATGCGGCCTCTTTTCGCCGTCGAGCAGTCAGA------TAACTCAAAAACGGGCCTTGAAAAAGGCTCTTTGTTGCTTACAAAGGACCATATCCAGAAGTTGAGAGCAGACGAGGAGTTATCCAAGGATGACCCAGACTTTTTCGGCTGGGATGGCCTTCTCAAAGCGGGCGCTATCGAATACCTTGACGCAGAAGAGGAAGAGACAGCGATGATTTGCATGACTCCAGAAGACCTAGAGGCTTATCGGCTGCAAAAAGCTGGATTGGACGTGCCGGAAGACGATGAAGAAGCCGTTCGAGGCTGGTATCTCCAAGGATGGCCAGACTCGTGAGCACGCTCTGCTTGCCTACACTCTTGGTGTGAAGCAGCTCATTGTCGCCATCAACAAGATGGACACCACCAAGTGGTCTGAGGATCGTTACAACGAGATCATCAAGGAGACGTCCAACTTCATCAAGAAGGTCGGCTACAACCCCAAGCAGGTCGCATTCGTTCCCATCTCTGGCTTCAACGGCGACAACATGCTTACCCCCTCCCCCAACTGCCCCTGGTACAAGGGTTGGGAGAAGGAGA---TCAAGGGCGGCAAGGTCTCTGGCAAGACTCTTCTTGAGGCCATCGACTCCATCGAGCCTCCCAAGCGTCCCACAGACAAGCCTCTGCGTCTTCCGCTTCAGGATGTCTACAAGATTGGCGGTATCGGAACCGTGCCTGTCGGCCGTATCGAGACTGGTATCCTCAAGCCCGGTATGGTCGTCACTTTCGCTCCCTCCAATGTCACCACTGAAGTCAAGTCCGTCGAGATGCACCACGAGCAGCTGACGGAGGGTGTTCCCGGTGACAACGTTGGCTTCAACATAAAGAACGTATCCGTCAAGGAAATCCGCCGAGGCAACGTCGCTGGTGACTCCAAGAACGACCCTCCTGCTGGTGCTGCTTCCTTCACCGCCCAGGTCATCGTCCTCAACCACCCCGGTCAGGTCGGTGCCGGCTACGCTCCCGTCCTGGATTGCCACACCGCCCACATTGCTTGCAAGTTCTCCGAGATCCTTGAGAAGATCGACCGCCGAACGGGCAAGTCCGTCGAGAACAACCCCAAGTTCATCAAGTCCGGTGACGCTGC
>Distoseptispora__arecacearum_MFLUCC_23_0212
AGAGTTGCAAAA-CTCCA-TAAACCATTGTGAATTATACCTCT-TT------GTTTCGTTGCTTTGGCGGG-CGGTTCC-AGGGAGGAGCCACTGCTCGTTGGGTCGGGCGCCCGCCAGAG---GACAA--ACCAA-AACTAGTTAAACCAAGGACGGAAAT-CAGAGTATCATACC--AAAACAAGCTAT-CAAAACTTTCAGCAACGGATCTCTTGGTTCTGGCATCGATGAAGAACGCAGCGAAATGCGATAAGTAATGTGAATTGCAGAATTCAGTGAATCATCGAATCTTTGAACGCACATTGCGCCCGCCAGCACTCTGGCGGGCATGCCTGTTCGAGCGTCATTTCAA-CCCTCGGGCCACGT---CTT-GTTTGGCCCGGTGTTGGGGTG---CTACTGTCC----------GGCGGAT------------CAGTAGGCCCTTAAAACCAGTGGCGGGCTCGCCA-GGACTCCGAGCGCAGTAGTTCTC-CT--CTCGCTCAGGCGGC---CTGGCG-TGCTTCGGCCGTTAAAAGAAAAACA-------CGTCTGTGTCCTGCAGACATGTCTGG--CCTCC---TGGGGTCCGAGTTGTAATCTGTAGAGGATGCTTTGGGCGACGCGCCTTCCGAGTCCCC-TGGAAT------GGGGCGCC-ATAGAGGG-TGAGAGCCCCGTACGGTCGGACGCCGAGCC-TGTGTAAAGCTCCTTCGACGAGTCGAGTAGTTTGGGAATGCTGCTCAAAATGGGAGGTAAATTTCTTCTAAAG-CTAAATACCGGCTGGAGACCGATAGCGCACAAGTAGAGTGATCGAAAGATGAAAAGCACTTTGAAAAGAGGGTTAAATAGCACGTGAAATTGCTGAAAGGGAAGCGCTTGTGACCAGACTTGCGCCCGGTTGATCACCCAGTGTTCTCACTGGTGCACTCTGCCGGGCTCAGGCCAGCATCGGCTCCCCCAGGGGGATAAAAGTCGCTGGAACGTAGCTCTCTCCGGGGAGTGTTATAGCCTGTGA-CAGAATACCCTTAGGGGGGGCCGAGGCCCGCGT--CCGCAAGGATGCTGGCGTAATGGTCATCAGCGACCCGTCTTGAAACACGGACC-AAGGAGTCAAGCATTAGGGCGAGTTTTT-GGGTGCAAAACCC-GCAAG-CGCAATGAAAG-TGAACGCAGGTCAGAGCCTCGGCGCATGATCGACCGATCCTGATGTTCTCGGATGGATTTGAGTAAGAGCCTTAATGTTTGGACCCGAAAGATGGTGAACTATGCCTGAATAGGGTGAAGCCAGAGGAAACTCTGGTGGAGGCTCGCAGCGGTTCTGACGTGCAAATCGATCGTCAAATTTGGGCATGGGGCTTGGTATGCCCTGCTGAGACCCCCGAAGGCCAAGCATGTGGGTTAGTCAAGAATCTGTCGCTCATGTGTTATGTGAGCGTCGGAACGCCCGCAGAACCAATCGTCGAGTTCATGATTGCTAGGAACATGGAGGTACTTGAGGAATATGAGCCCTTGAGGTATCCCAATGCGACCAAAATCTTCGTCAATGGTACGTGGGTCGGTGTTCACCAAGATCCAAAGCACCTGGTAAGCTTGGTTCAGGATTTACGGCGAAGGGGGGTAATCAACTTTGAGGTCTCACTTATCCGAGATATCCGAGACCGAGAATTCAAGATCTTCTCAGATGCTGGACGTGTCATGCGGCCGCTTTTCGCTGTGGAACAGTCAGA------TAACTCGAAAACGGGTCTAGAGAAAGGTTCTTTGCTGCTTACAAAGGACCATATTCAAAAATTGCGAGCAGACGAGGAGTTATCCAAGGATGACCCGGACTATTTCGGCTGGGATGGGCTACTGAAAGCCGGCGCTATCGAGTATCTTGATGCGGAAGAGGAAGAGACGGCCATGATTTGCATGACGCCGGAAGATCTGGAAGCTTATCGGCTACAAAAGGCTGGATTAGACATGCCGGAAGACGACGAAGAAGCCGTTCGAGGCTGGTATCTCCAAGGATGGCCAGACTCGTGAGCATGCCCTGCTTGCCTACACCCTGGGTGTGAAGCAGCTCATCGTCGCCATCAACAAGATGGACACCACCAAGTGGTCTGAGGATCGTTACAACGAAATCATCAAGGAGACGTCCAACTTCATCAAGAAGGTCGGCTACAACCCCAAGCAGGTTGCCTTCGTCCCCATCTCCGGCTTCAACGGCGACAACATGCTTGCCCCATCTACCAACTGCCCCTGGTACAAGGGCTGGGAGAAGGAGG---TCAAGGGCGGCAAGGTCACTGGCAAGACTCTCCTCGAGGCCATTGATGCTATCGAGCCTCCTAAGCGCCCCACAGACAAGCCTCTGCGTCTTCCCCTCCAGGATGTCTACAAGATCGGTGGTATCGGAACTGTGCCTGTCGGCCGTATCGAGACTGGTGTCCTCAAGCCCGGTATGGTCGTTACCTTCGCTCCCTCCAACGTCACCACTGAAGTCAAGTCCGTCGAGATGCACCACGAGCAGCTGGCAGAGGGTGTTCCTGGCGACAACGTCGGCTTCAACGTGAAGAACGTCTCCGTCAAGGAAATCCGCCGTGGCAACGTCGCTGGTGACTCCAAGAACGACCCTCCTGCTGGTGCCGCTTCCTTCACTGCCCAAGTCATCGTCCTCAACCACCCTGGTCAGGTCGGTGCCGGTTACGCTCCCGTCTTGGATTGCCACACTGCCCACATTGCCTGCAAGTTCTCCGAGATCCTCGAGAAGATTGACCGCCGAACGGGCAAGTCGGTCGAGAACAACCCTAAGTTCATCAAGTCTGGTGACGCTGC
>Distoseptispora__atroviridis__GZCC_19_0531
GAGAGTTTTTTACTCCCT-AAA-CCACTGTGAATCT-ACCTGTTCA---------GTACTGCTCCGGCGGG-TGGCTCC-AGGGCGGAGCCACTGCCCGTTGGGTCGGGTGCCCGCCGAAG---CGTCAA-CC-ACAACTCTGGCACCCTTGGG--CGTCTT-CAGAGCACAAA----TAAAAAAAACTAT-AAAAACTTTCAGCAACGGATCTCTTGGTTCTGGCATCGATGAAGAACGCAGCGAAATGCGATAAGTAATGTGAATTGCAGAATTTAGTGAATCATCGAATCTTTGAACGCACATTGCGCCCGCCAGCATTCTGGCGGGCATGCCTGTCCGAGCGTCATTTCAACCCCTCGGGCGCT-------GAA-GC-GTCCGGTGTTGGGGCG---CTGCGACGCCTGTAGGC---CCCGTGCCT-GCG-GGCGGCGCAGGCCCTCAAAGTCAGTGGCGGGTCCGTCAGGGCT-CCGGGCGCAGTAGTTTAC-CA-CCTCGCCCAGGCGGC---CTGTCG--GCCCCCGCCGTGAAAACACC-----------CC--AACTG--AAGAACC--ATCTGG--CCCCCCA--GGGGTCCGAGTTGTAATCTGCAGAGGATGCTTTTGGCGACGCGCCTTCCGAGTCCCC-TGGAAC------GGGGCGCC-ACAGAGGG-TGAGAGCCCCGTATGGTTGGACGCCGAGCC-TCTGTAAAGCTCCTTCGACGAGTCGAGTAGTTTGGGAATGCTGCTCTAAATGGGAGGTAAATTTCTTCTAAAG-CTAAATACCGGCCAGAGACCGATAGCGCACAAGTAGAGTGATCGAAAGATGAAAAGCACTTTGAAAAGAGGGTTAAAAAGCACGTGAAATTGCTGAAAGGGAAGCGCTCGTGACCAGACTTGCGCCCGGCGGATCAACCGGCGTTCTCGCCGGTGCACTCCGCCGGGTCCAGGCCAGCATCGGTTTCGCCAGGGGGACAAAAGCCGCTGGAACGTAGCTCTCTACGGGGAGTGTTATAGCCTGCGG-CACAATGCCCTTAGGCGGGACCGAGGCCCGCGCTCTG-CAAGGATGCTGGCGTAATGGTCACCAGCGACCCGTCTTGAAACACGGACC-AAGGAGTCAAGCATTAGGGCGAGTCTTT-GGGTGTAAAACCC-GCAGG-CGCAATGAAAG-TGAACGTAGGTGAGAGCTTCGGCGCATCATCGACCGATCCTGATGTTCTCGGATGGATTTGAGTAAGAGCCTTACCGCTTGGACCCGAAAGATGGTGAACTATGCCTGAATAGGGTGAAGCCAGAGGAAACTCTGGTGGAGGCTCGCAGCGGTTCTGACGTGCAAATCGATCGTCAAATTTGGGCAT???????????????????????????????????????????????????????????????????????????????????????????????????????????????????????????????????????????????????????????????????????????????????????????????????????????????????????????????????????????????????????????????????????????????????????????????????????????????????????????????????????????????????????????????????????????????????????????????????????????????????????????????????????????????????????????????????????????????????????????????????????????????????????????????????????????????????????????????????????????????????????????????????????????????????????????????????????????????????????????????TTCGAGGCCGGTATCTCCAAGGATGGCCAGACTCGTGAGCACGCTCTGCTTGCCTACACACTGGGTGTGAAGCAGCTCATCGTTGCCATCAATAAGATGGACACCACCAAGTGGTCTGAGGATCGTTACAACGAAATCATCAAGGAGACTTCCAACTTCATCAAGAAGGTCGGCTACAACCCCAAGCAGGTTGCCTTTGTCCCCATCTCTGGCTTCAACGGCGACAACATGCTTGCTGCCTCGAGCAACTGCCCCTGGTACAAGGGTTGGGAGAAGGAGA---TCAAGGGTAACAAGATTACTGGCAAGACTCTCCTCGAGGCCATCGATGCTATTGAGCAACCCAAGCGTCCTACCGACAAGCCCCTCCGCCTTCCCCTTCAGGATGTTTACAAGATTGGTGGTATCGGAACTGTGCCTGTCGGCCGTATCGAGACTGGCATCATCAAGCCTGGTATGGTCGTCACCTTCGCTCCCTCCAACGTCACCACTGAAGTCAAGTCTGTCGAGATGCACCACGAACAGCTTACTGAGGGTGTTCCCGGCGACAACGTTGGCTTCAACGTGAAGAACGTCTCTGTCAAGGAAATCCGTCGTGGCAACGTCGCCGGTGACTCCAAGAACGACCCTCCTTCTGGCTGTGCCTCATTCACTGCACAGGTCATCGTCCTCAACCACCCTGGTCAGGTTGGTGCTGGCTACGCCCCTGTTCTGGATTGCCACACTGCCCACATCGCCTGCAAGTTCTCTGAGATCCTCGAGAAGATTGATCGCCGAACGGGCAAGTCGGTTGAGAACAACCCCAAGTTCATCAAGTCGGGCGACGCCGC
>Distoseptispora__atroviridis__GZCC_20_0511
GAGAGTTTTTTACTCCCT-AAA-CCACTGTGAATCT-ACCTGTTCA---------GTACTGCTCCGGCGGG-TGGCTCC-AGGGCGGAGCCACTGCCCGTTGGGTCGGGTGCCCGCCGAAG---CGTCAA-CC-ACAACTCTGGCACCCTTGGG--CGTCTT-CAGAGCACAAA----TAAAAAAA-CTAT-AAAAACTTTCAGCAACGGATCTCTTGGTTCTGGCATCGATGAAGAACGCAGCGAAATGCGATAAGTAATGTGAATTGCAGAATTTAGTGAATCATCGAATCTTTGAACGCACATTGCGCCCGCCAGCATTCTGGCGGGCATGCCTGTCCGAGCGTCATTTCAACCCCTCGGGCGCT-------GAA-GC-GTCCGGTGTTGGGGCG---CTGCGACGCCTGTAGGC---CCCGTGCCT-GCG-GGCGGCGCAGGCCCTCAAAGTCAGTGGCGGGTCCGTCAGGGCT-CCGGGCGCAGTAGTTTAC-CA-CCTCGCCCAGGCGGC---CTGTCG--GCCCCCGCCGTGAAAACACC-----------CC--AACTG--AAGAACC--ATCTGG--CCCCCCA--GGGGTCCGAGTTGTAATCTGCAGAGGATGCTTTTGGCGACGCGCCTTCCGAGTCCCC-TGGAAC------GGGGCGCC-ACAGAGGG-TGAGAGCCCCGTATGGTTGGACGCCGAGCC-TCTGTAAAGCTCCTTCGACGAGTCGAGTAGTTTGGGAATGCTGCTCTAAATGGGAGGTAAATTTCTTCTAAAG-CTAAATACCGGCCAGAGACCGATAGCGCACAAGTAGAGTGATCGAAAGATGAAAAGCACTTTGAAAAGAGGGTTAAAAAGCACGTGAAATTGCTGAAAGGGAAGCGCTCGTGACCAGACTTGCGCCCGGCGGATCAACCGGCGTTCTCGCCGGTGCACTCCGCCGGGTCCAGGCCAGCATCGGTTTCGCCAGGGGGACAAAAGCCGCTGGAACGTAGCTCTCTACGGGGAGTGTTATAGCCTGCGG-CACAATGCCCTTAGGCGGGACCGAGGCCCGCGCTCTG-CAAGGATGCTGGCGTAATGGTCACCAGCGACCCGTCTTGAAACACGGACC-AAGGAGTCAAGCATTAGGGCGAGTCTTT-GGGTGTAAAACCC-GCAGG-CGCAATGAAAG-TGAACGTAGGTGAGAGCTTCGGCGCATCATCGACCGATCCTGATGTTCTCGGATGGATTTGAGTAAGAGCCTTACCGCTTGGACCCGAAAGATGGTGAACTATGCCTGAATAGGGTGAAGCCAGAGGAAACTCTGGTGGAGGCTCGCAGCGGTTCTGACGTGCAAATCGATCGTCAAATTTGGGCATGGGGTCTGGTGTGCCCGGCCGAGACTCCAGAAGGGCAGGCTTGCGGTCTCGTCAAGAACCTCTCGCTCATGTGTTATGTCAGTGTTGGGACGCCTTCTGAGCCTATCGTAGACTTCATGGTGGCTAGAAATATGGAACTTCTCGAGGAGTACGAGCCGCTGCGGTACCCCAACGCCACCAAGATTTTTGTCAATGGCACATGGGTCGGTGTCCATCAGGACCCGCGGCATTTGGTGAACTCGGTGAAGGAGCTGCGACAAAAAGGTGTCATCAACTTTGAGGTTTCTCTTATTCGGGATATCCGTGATCGAGAATTCAAAATTTTCTCGGACGCTGGCCGTGTCATGAGGCCTCTTTTCGCCGTTGAGCAAATTGG------GGATCCGAGCAAGAACCGAGAGAAGGGCTCGTTGTGGCTCACTAAGCAACACATCGAACGACTCAGAGAGGATGAGATGCTGGACCGAGATCATCCTAAATACTTTGGTTGGGACGGTCTGACCAAAGCCGGTGTCATCGAGTACGTGGATGCGGAAGAAGAAGAGACTGCCATGATTTGCATGTCACCGGAAGACTTGGAACAATACAGGCTTCAAAAGGCGGGTGTCGAGGTCGAAGAAGATGATGACGAGGCCGTTCGAGGCCGGTATCTCCAAGGATGGCCAGACTCGTGAGCACGCTCTGCTTGCCTACACACTGGGTGTGAAGCAGCTCATCGTTGCCATCAATAAGATGGACACCACCAAGTGGTCTGAGGATCGTTACAACGAAATCATCAAGGAGACTTCCAATTTCATCAAGAAGGTCGGCTACAACCCCAAGCAGGTTGCCTTTGTCCCCATCTCTGGCTTCAACGGCGACAACATGCTTGCTGCCTCGAGCAACTGCCCCTGGTACAAGGGTTGGGAGAAGGAGA---TCAAGGGTAACAAGATTACTGGCAAGACTCTCCTCGAGGCCATCGATGCTATTGAGCAACCCAAGCGTCCTACCGACAAGCCCCTCCGCCTTCCCCTTCAGGATGTTTACAAGATTGGTGGTATCGGAACTGTGCCTGTCGGCCGTATCGAGACTGGCATCATCAAGCCTGGTATGGTCGTCACCTTCGCTCCCTCCAACGTCACCACTGAAGTCAAGTCTGTCGAGATGCACCACGAACAGCTTACTGAGGGTGTTCCCGGCGACAACGTTGGCTTCAACGTGAAGAACGTCTCTGTCAAGGAAATCCGTCGTGGCAACGTCGCCGGTGACTCCAAGAACGACCCTCCTTCTGGCTGTGCCTCATTCACTGCACAGGTCATCGTCCTCAACCACCCTGGTCAGGTTGGTGCTGGCTACGCCCCTGTTCTGGATTGCCACACTGCCCACATCGCCTGCAAGTTCTCTGAGATCCTCGAGAAGATTGATCGCCGAACGGGCAAGTCGGTTGAGAACAACCCCAAGTTCATCAAGTCGGGCGACGCCGC
>Distoseptispora__bambusae__MFLUCC_20_0091
CGAGTTGAAAGACTCAAT--AACCATCTGTGAATTATACCTATCGTCAA-------TGTTGCTTCGGCGGG-CGGCCCC-TGGGAGGGGCCACGGCCCATTGGGTTGGGTGCCCGCCGGAG---GACAGC-CGAAA--ACTCTTTTT---ATCAGGTACTGT-CTGAGTAAACT---ATAAAA----CTAT-AAAAACTTTCAACAACGGATCTCTTGGTTCTGGCATCGATGAAGAACGCAGCGAAATGCGATAAGTAATGTGAATTGCAGAATTCAGTGAATCATCGAATCTTTGAACGCACATTGCGCCCGCCAGCACTCTGGCGGGCATGCCTGTTCGAGCGTCATTTCAA-CCCTCAGGCCCC-------TAGTTTGGCCTGGTGTTGGGGCA---CTGCCGTCCCGCCC---GTACGGGGC------------GCGCAGGCTCTGAAAATCAGTGGCGGGCTCGCTAGCACT-CCGGGCGTAGTAGAATTT-T-ATCTCGTCTAGGTGGT---CTGGCG-CGGTCTTGCCGTCAAAACCCC------------CC-AATTTTATA--------TCTGG-----CCCGTCAGGGTCCGAGTTGTAATCTGTAGAGGATGCTTTTGGCGAGGTGCCTTCTAAGTCCCC-TAGAAC------GGGGCGCC-ATAGAGGG-TGAGAGCCCCGTACAGTTGGACACCGAACC-TTTGTAAAGCTCCTTCGACGAGTCGAGTAGTTTGGGAATGCTGCTCAAAATGGGAGGTATATTTCTTCTAAAG-CTAAATACCGGCCAGAGACCGATAGCGCACAAGTAGAGTGATCGAAAGATGAAAAGCACTTTGAAAAGAGGGTTAAATAGCACGTGAAATTGTTGAAAGGGAAGCGCTTGTGACCAGACTTGCGCCCGGTGAATCATCCAGCGTTCTCGCTGGTGCACTTTGCCGGGCTCAGGCCAGCATCGGTTCTCCTAGGGGGATAAAAGTCTCGGGAACGTAGCTCTCTTCGGGGAGTGTTATAGCCCGTGG-CATAATACCCTTGGG-GGGACCGAGGACCGCGCTCTG-CAAGGATGCTGGCGTAATGGTCATCAGCGACCCGTCTTGAAACACGGACC-AAGGAGTCAAGCATTAGGGCGAGTCTTT-GGGTGTAAAACCC-GCAGG-CGCAATGAAAG-TGAACGGAGGTGAGAGCTTCGGCGCATCATCGACCGATCCTGATGTTCTCGGATGGATTTGAGTAAGAGCCTTACCGCTTGGACCCGAAAGATGGTGAACTATGCCTGAATAGGGTGAAGCCAGAGGAAACTCTGGTGGAGGCTCGCAGCGGTTCTGACGTGCAAATCGATCGTCAAATTTGGGCATGGGGCCTGGTGTGCCCCGCCGAGACACCTGAGGGGCAGGCTTGTGGGCTTGTGAAGAATCTATCGCTCATGTGTTATGTCAGCGTTGGCACACCGGCAGAGCCGATTATCGAGTTTATGATCGCGAGGAATATGGAAGTCCTCGAGGAATACGAGCCCTTGCGCTACCCTAACGCAACTAAGATATTTGTCAACGGGACATGGGTGGGCGTTCACCAGGACCCCAAACACTTGGTTGGGCTGGTGCAGGAGTTGCGACAGAGGGGAGTCATCAACTTTGAGGTTTCTCTTGTGCGCGATATCCGAGACAGGGAGTTCAAGATCTTCTCCGACGCTGGTCGGGTGATGCGACCCCTTTTCGCCGTGGAACAGGAGGA------CAACTCTAAGTCGGGCCTTCCAAAGGGATCTTTAAGGCTCACCAAGGAGCATATCCAGAGGCTCAGAGCGGACGAAGACTTGTCCAAAGAAGACCCGGAATACTTCGGATGGGACGGCATCGTTGAGGCTGGCGCAGTCGAATATCTCGACGCGGAAGAAGAGGAGACGGCTATGATATGCATGACGCCGGAAGATCTGGAGGCTTACAGACTCCAAAAAGCCGGATTGGGCATGGCAGAAGATGACGAAGAAGCGGTTCGAGGCTGGTATCTCCAAGGATGGCCAGACTCGTGAGCACGCCCTGCTTGCCTACACCCTGGGTGTCAAGCAGCTCATCTGCGCCATCAACAAGATGGATACCACCAAGTGGTCAGAGGACCGTTTCAACGAAATCATCAAGGAGACGTCCAACTTCATTAAGAAGGTCGGCTACAACCCCAAGCAGGTCGCATTCGTTCCCATCTCTGGCTTCCACGGCGACAACATGCTGGAGGCTTCCAAGAACTGCCCCTGGTACAAGGGCTGGGAGAAGGAGGGCGCCAAGGGTGCCAAGTCTTCTGGTAAGACCCTGCTCGAGGCCATCGACGCCATCGAGCCCCCCAAGCGTCCCACCGACAAGCCCCTGCGTCTCCCCCTCCAGGATGTCTACAAGATCGGTGGTATCGGAACTGTCCCTGTCGGCCGTATCGAGACTGGTGTCCTCAAGCCCGGTATGGTCGTCACTTTCGCTCCCTCCAACGTCACCACTGAAGTCAAGTCCGTCGAGATGCACCACGAGCAGCTTACTGAGGGTGTTCCCGGCGACAACGTCGGCTTCAACGTGAAGAACGTCTCCGTCAAGGAAATCCGCCGTGGCAACGTTGCTGGTGACTCCAAGAACGACCCTCCTTCTGGCTGCGCCAACTTCACTGCTCAGGTCATTGTCCTCAACCACCCTGGTCAGGTCGGCCCTGGTTACGCCCCCGTCTTGGATTGCCACACCGCCCACATCGCCTGCAAGTTCTCTGAGATCACCGAGAAGATCGACCGCCGTACCGGCAAGGCAGTTGAGACCAACCCCAAGTTCATCAAGTCTGGTGACGCAGC
>Distoseptispora__bambusicola__GZCC21_0667
AGAGTTGAAAAACTCCC--TAAACCACTGTGAATCTTACCTTTTG---------TTCGTTGCTCCGGCGGG-CGGCTCC-AGGGCGGAGCCACTGTCCGTTAGGTCGGGCGCCCGCCGGAG---GACAA--CCAAA--ACTCGTCTGATCTCGGGTA-TCAT-CAGAGTATATAAAA----CAA--GCTAT-CAAAACTTTCAGCAACGGATCTCTTGGTTCTGGCATCGATGAAGAACGCAGCGAAATGCGATAAGTAATGTGAATTGCAGAATTCAGTGAATCATCGAATCTTTGAACGCACATTGCGCCCGCCAGTACTCTGGCGGGCATGCCTGTTCGAGCGTCATTTCAA-CCCTCGGGCCCT------CTG-TTTGGCCCGGTGCTGGGGTG---CTAC---G-------TCCTGACGGAC------------CTGTAGGCCCTCAAAACCAGTGGCGGGCTCGCCATGGCCTCCGAGCGCAGTAGTTGTC-TC--CTCGCTCAGGTGGT---CTGGCG-CGCTCCGGCCGTTAAA--CAC-----------CCGCTGTAT-CTACAGA---ATCTGG---CCCCCTCCGGGGTCCGAGTTGTAATCTGTAGAGGATGCTTTTGGCGACGCGCCTTCCGAGTCCCC-TGGAAC------GGGGCGCC-AGAGAGGG-TGAGAGCCCCGTATGGTCGGACGCCGAACC-TTTGTAAAGCTCCTTCGACGAGTCGAGTAGTTTGGGAATGCTGCTCAAAATGGGAGGTAAATTTCTTCTAAAG-CTAAATACTGGCCAGAGACCGATAGCGCACAAGTAGAGTGATCGAAAGATGAAAAGCACTTTGAAAAGAGGGTTAAATAGCACGTGAAATTGCTGAAAGGGAAGCGCTTGTGACCAGACTTGTGCCCGGTTGATCATCCAGCGTTCTCGCTGGTGCACTCTGCCGGGCTCAGGCCAGCATCGGCTCCCCCAGGGGGATAAAGGTCGCGGGAACGTAGCTCTCTCCGGGGAGTGTTATAGCCCGTGG-CGGAATACCCTTAGGGGGGGTCGAGGCCCGCG-TTCG-CAAGGATGCTGGCGTAATGGTCACCAGCGACCCGTCTTGAAACACGGACC-AAGGAGTCAAGCATTAGGGCGAGTCTTT-GGGTGTAAAACCC-GCAGG-CGCAATGAAAG-TGAACGGAGGTGAGAGCTTCGGCGCATCATCGACCGATCCTGATGTTCTCGGATGGATTTGAGTAAGAGCCTTACCGCTTGGACCCGAAAGATGGTGAACTATGCCTGAATAGGGTGAAGCCAGAGGAAACTCTGGTGGAGGCTCGCAGCGGTTCTGACGTGCAAATCGATCGTCAAATTTGGGCAT???????????????????????????????????????????????????????????????????????????????????????????????????????????????????????????????????????????????????????????????????????????????????????????????????????????????????????????????????????????????????????????????????????????????????????????????????????????????????????????????????????????????????????????????????????????????????????????????????????????????????????????????????????????????????????????????????????????????????????????????????????????????????????????????????????????????????????????????????????????????????????????????????????????????????????????????????????????????????????????????TTCGAGGCTGGTATCTCCAAGGATGGCCAGACTCGTGAGCACGCCCTGCTTGCCTACACCCTGGGTGTCAAGCAGCTCATCGTCGCCATCAACAAGATGGACACCACCAAGTGGTCTGAGGATCGTTACAACGAAATCATCAAGGAGACGTCCAACTTCATCAAGAAGGTCGGATACAACCCCAAGCAGGTGGCTTTCGTTCCCATCTCCGGCTTCAACGGCGACAACATGCTGGCCCCCTCTTCCAACTGCCCCTGGTACAAGGGATGGGAGAAGGAGA---TCAAGGGCAACAAGATCACTGGCAAGACCCTCCTCGAGGCCATCGATGCCATTGAGACTCCCAAGCGACCCACCGACAAGGCCCTCCGTCTTCCCCTTCAGGACGTCTACAAGATCGGTGGTATTGGCACTGTGCCCGTCGGCCGTATCGAGACTGGTGTCCTCAAGCCCGGTATGGTCGTTACATTCGCTCCCTCCAACGTCACCACTGAAGTCAAGTCCGTCGAGATGCACCACGAGCAGCTGAGTGAGGGTCTCCCTGGCGACAATGTTGGCTTCAACGTGAAGAACGTCTCCGTCAAGGAAATCCGCCGTGGCAACGTCGCTGGTGACTCCAAGAACGATCCTCCTGCCGGTGCTGCTTCCTTCACCGCCCAGGTCATCGTCCTCAACCACCCTGGTCAGGTCGGCGCTGGCTACGCTCCCGTCTTGGATTGCCACACCGCCCACATCGCCTGCAAGTTCTCTGAGATCCTCGAGAAGATTGACCGCCGAACGGGCAAGTCTGTCGAGAACAACCCCAAGTTCATCAAGTCTGGTGACGCTGC
>Distoseptispora__bangkokensis__MFLUCC_18_0262
--------------------------CTGTGAATCTTACCTTT-TT------TGTTCGTTGCTTTGGCGGG-CGGCTCC-AGGGCGGAGCCACTGCTCGTTGGGTCGGGTGCCCGCCGAAG---GACAA--CCAA--AA---ACTCGTTATTACGTT-TCGT-CAGAGTAC--TATTATA-AAA-AGCTAT-CAAAACTTTCAGCAACGGATCTCTTGGTTCTGGCATCGATGAAGAACGCAGCGAAATGCGATAAGTAATGTGAATTGCAGAATTCAGTGAATCATCGAATCTTTGAACGCACATTGCGCCCGCCAGCACTCTGGCGGGCATGCCTGTTCGAGCGTCATTTCAA-CCCTCGGGCCCC-T-------GTTTGGCCCGGTGTTGGGGTG---CTACGG-TCCC--------GTAGGAC------------CGGTAGGCCCTTAAAACCAGTGGCGGGCTCGCCAGGACT-CCGAGCGTAGTAGTTTTC-CT--CTCGCTTAGGCGGT---CTGGCG-TGCTTCGGCCGTTAAA-TACT--CA-------CTGTACT-TGT-ACAGA---ATCTGG---CCCC-TCTGGGGTCCGAGTTGTAATCTGTAGAGGATGCTTTTGGCGACGCGCCTTCCGAGTCCCC-TGGAAC------GGGGCGCC-AGAGAGGG-TGAGAGCCCCGTATGGTTGGACGCCGAACC-TCTGTAAAGCTCCTTCGACGAGTCGAGTAGTTTGGGAATGCTGCTCAAAATGGGAGGTAAATTTCTTCTAAAG-CTAAATACCGGCCAGAGACCGATAGCGCACAAGTAGAGTGATCGAAAGATGAAAAGCACTTTGAAAAGAGGGTTAAATAGCACGTGAAATTGCTGAAAGGGAAGCGCTTGTGACCAGACTTGCGCCCGGTTGATCATCCAGCGTTCTCGCTGGTGCACTCTGCCGGGCTCAGGCCAGCATCGGCTCTCCCAGGGGGATAAAGGTCGCGGGAACGTAGCTCTCTTCGGGGAGTGTTATAGCCCGTGG-CGGAATACCCTTAGGGGGGGCCGAGGCCCGCG-TTCG-CAAGGATGCTGGCGTAATGGTCACCAGCGACCCGTCTTGAAACACGGACC-AAGGAGTCAAGCATTAGGGCGAGTCTTT-GGGTGTAAAACCC-GCAGG-CGCAATGAAAG-TGAACGGAGGTGAGAGCTTCGGCGCATCATCGACCGATCCTGATGTTCTCGGATGGATTTGAGTAAGAGCCTTACCGCTTGGACCCGAAAGATGGTGAACTATGCCTGAATAGGGTGAAGCCAGAGGAAACTCTGGTGGAGGCTCGCAGCGGTTCTGACGTGCAAATCGATCGTCAAATTTGGGCAT???????????????????????????????????????????????????????????????????????????????????????????????????????????????????????????????????????????????????????????????????????????????????????????????????????????????????????????????????????????????????????????????????????????????????????????????????????????????????????????????????????????????????????????????????????????????????????????????????????????????????????????????????????????????????????????????????????????????????????????????????????????????????????????????????????????????????????????????????????????????????????????????????????????????????????????????????????????????????????????????TTCGAGGCTGGTATCTCCAAGGATGGCCAGACTCGTGAGCACGCTCTGCTTGCCTACACCCTGGGTGTGAAGCAGCTCATCGTCGCCATCAATAAGATGGACACCACCAAGTGGTCTGAGGATCGTTACAACGAAATCATCAAGGAGACGTCCAACTTCATCAAGAAGGTCGGCTACAACCCCAAGCAGGTCGCTTTCGTTCCCATCTCCGGCTTCAACGGCGACAACATGCTTGCTGCTTCCAGCAACTGCCCCTGGTACAAGGGCTGGGAGAAGGAGA---TCAAGGGCGGCAAGGTCACTGGCAAGACCCTCCTCGAGGCCATCGATGCCATTGAGCCTCCCAAGCGTCCCACCGACAAGCCTCTGCGTCTTCCCCTTCAGGACGTCTACAAGATTGGTGGTATCGGAACAGTGCCTGTCGGCCGTATCGAGACTGGTGTCCTCAAGCCCGGTATGGTCGTCACATTCGCTCCGTCCAATGTCACCACTGAAGTCAAGTCCGTGGAGATGCACCACGAGCAGCTGCAAGAGGGTGTTCCTGGCGATAACGTTGGCTTCAACGTGAAGAACGTCTCCGTCAAGGAGATTCGCCGAGGCAACGTTGCCGGTGACTCCAAGAACGACCCTCCTGCTGGTGCTGCTTCCTTCACCGCCCAGGTCATCGTCCTCAACCACCCTGGTCAGGTCGGTGCCGGCTACGCTCCTGTGTTGGATTGCCACACTGCCCACATCGCCTGCAAGTTCTCTGAGATCCTCGAGAAGATTGACCGCCGAACGGGCAAGTCCGTTGAGAACAACCCCAAGTTCATCAAGTCTGGTGATGCTGC
>Distoseptispora__cangshanensis__MFLUCC_16_0970
--------------------------CTGTGAATCTTACCTTT-TT------TGTTCGTTGCTTTGGCGGG-CGGCTCC-AGGGCGGAGCCACTGCCCGTTGAGTCGGGCGCCTGCCAAAG---GACAA--CCAA--AACTATCTAAATCTCGTGTA-ACGT-CAGAGTAT--TA--AAA-CAA-AACTAT-CAAAACTTTCAGCAACGGATCTCTTGGTTCTGGCATCGATGAAGAACGCAGCGAAATGCGATAAGTAATGTGAATTGCAGAATTCAGTGAATCATCGAATCTTTGAACGCACATTGCGCCCGCCAGTACTCTGGCGGGCATGCCTGTTCGAGCGTCATTTCAA-CCCTCAGGCCCT-T-------GTTTGGCCTGGTGTTGGGGTT---CTACGG-TCCG--------GC-GGAC------------CGGTAGGCCCTTGAAACCAGTGGCGGGCTCGCCAGGGCT-CCGAGCGTAGTAGTTTTC-TT--CTCGCTCAGGTAAC---CTGGCG-TGCTTTGGCCGTTAAA-CACC--TG-------CTGTATT-TT--ACAGA---ATCTGG---CCCCCTTCGGGGTCCGAGTTGTAATCTGTAGAGGATGCTTTTGGCGACGCGCCTTCCGAGTCCCC-TGGAAC------GGGGCGCC-AGAGAGGG-TGAGAGCCCCGTATGGTTGGACGCCGAACC-TCTGTAAAGCTCCTTCGACGAGTCGAGTAGTTTGGGAATGCTGCTCAAAATGGGAGGTAAATTTCTTCTAAAG-CTAAATACCGGCCAGAGACCGATAGCGCACAAGTAGAGTGATCGAAAGATGAAAAGCACTTTGAAAAGAGGGTTAAATAGCACGTGAAATTGCTGAAAGGGAAGCGTTTGTGACCAGACTTGTGCCCGGTTGATCATCCAGCGTTCTCGCTGGTGCACTCTGCCGGGCTCAGGCCAGCATCGGCTCTCCCAGGGGGATAAAGGTCGTGGGAACGTAGCTCTCTTCGGGGAGTGTTATAGCCCGTGG-CGGAATACCTCTAGGGGGGGCCGAGGCCCGCG-TTCG-CAAGGATGCTGGCGTAATGGTCACCAGCGACCCGTCTTGAAACACGGACC-AAGGAGTCAAGCATTAGGGCGAGTCTTT-GGGTGTAAAACCC-GCAGG-CGCAATGAAAG-TGAACGGAGGTGAGAGCTTCGGCGCATCATCGACCGATCCTGATGTTCTCGGATGGATTTGAGTAAGAGCCTTACCGCTTGGACCCGAAAGATGGTGAACTATGCCTGAATAGGGTGAAGCCAGAGGAAACTCTGGTGGAGGCTCGCAGCGGTTCTGACGTGCAAATCGATCGTCAAATTTGGGCAT???????????????????????????????????????????????????????????????????????????????????????????????????????????????????????????????????????????????????????????????????????????????????????????????????????????????????????????????????????????????????????????????????????????????????????????????????????????????????????????????????????????????????????????????????????????????????????????????????????????????????????????????????????????????????????????????????????????????????????????????????????????????????????????????????????????????????????????????????????????????????????????????????????????????????????????????????????????????????????????????TTCGAGGCCGGTATCTCCAAGGATGGCCAGACTCGTGAGCACGCTCTGCTTGCCTACACCCTGGGTGTGAAGCAGCTCATCGTCGCCATTAACAAGATGGACACCACCAAATGGTCTGAGAGCCGTTTCAACGAAATCATCAAGGAGACGTCCAACTTCATCAAGAAGGTCGGCTACAACCCCAAGACGGTCGCTTTCGTTCCCATCTCCGGCTTCAACGGCGACAACATGCTTGCCGCCTCCAGCAACTGCCCCTGGTACAAGGGCTGGGAGAAGGAGA---TCAAGGGCGGCAAGGTCACTGGCAAGACGCTCCTCGAGGCTATCGATGCCATTGAGCAGCCCAAGCGTCCCACAGACAAGCCTCTGCGTCTCCCCCTTCAGGATGTCTACAAGATTGGTGGTATCGGAACTGTGCCTGTCGGCCGTATCGAGACTGGTATCATCAAGCCCGGTATGGTCGTCACGTTCGCTCCCTCCAACGTCACCACTGAAGTCAAGTCCGTCGAGATGCATCACGAGCAGCTGACAGAGGGTGTTCCCGGCGACAACGTCGGCTTCAACGTGAAGAACGTCTCCGTCAAGGAAATCCGCCGAGGAAACGTCGCTGGTGACTCCAAGAACGATCCTCCTGCTGCTGCCGCTTCCTTCACCGCCCAGGTCATCGTCCTCAACCACCCCGGTCAAGTCGGTGCTGGCTACGCTCCCGTTTTGGATTGCCACACTGCCCACATCGCTTGCAAGTTCGCTGAGATCCTCGAGAAGATCGACCGCCGAACGGGCAAGTCGGTCGAGAACAACCCCAAGTTCATCAAGTCTGGTGACGCTGC
>Distoseptispora__caricis__CPC_36498
GAGAGTTTTTTACTCCCT-AAA-CCATTGTGAATAT-ACCTTCTC----------GTACTGCTCCGGCGGG-TGGCTCC-AGGGCGGAGCCACTGCCCGTTCGATCGGGTGCCCGCCGAAG---CGCCAA-CC-AAAACTCTGGCACCTCGGGT--TGTCTT-CAGAGCACA-------AAACAAATATAT-AAAAACTTTCAGCAACGGATCTCTTGGTTCTGGCATCGATGAAGAACGCAGCGAAATGCGATAAGTAATGTGAATTGCAGAATTTAGTGAATCATCGAATCTTTGAACGCACATTGCGCCCGCCAGTATTCTGGCGGGCATGCCTGTCCGAGCGTCATTTCAAACCCTCGGGCGCT-------CCG-GC-GCCCGGTGTTGGGGCG---CTGCGACGCCTGCGGGG-CCCCCGTGCCCCGCGAGGCGGCGCAGGCCCTCAAAGTCAGTGGCGGGTCTGTCAGGGCT-CCGGGCGCAGTAGTATAA-CATCCTCGCCCAGGCGGT---CTGACG--GCCCCTGCCGTTAAATAATC-----------ACATCAGTG--ACGAACC--ATCTGG--CCCCCC---GGGGTCCGAGTTGTAATCTGCAGAGGATGCTTCTGGTGAGGTGCCTTCCGAGTCCCC-TGGAAC------GGGGCGCC-ACAGAGGG-TGAGAGCCCCGTATGGTTGGACGCCGAGCC-TCTGTGAAGCTCCTTCGACGAGTCGAGTAGTTTGGGAATGCTGCTCTAAATGGGAGGTAAATTTCTTCTAAAG-CTAAATACCGGCCAGAGACCGATAGCGCACAAGTAGAGTGATCGAAAGATGAAAAGCACTTTGAAAAGAGGGTTAAAAAGCACGTGAAATTGCTGAAAGGGAAGCGCTTGTGACCAGACTTGCACCCGGCGGATCAACCGGCGTTCTCGCCGGTGCACTCCGCCGGGTCCAGGCCAGCATCGGTTTCGCCAGGGGGACAAAAGCCTTGGGAACGTAGCTCCCTCCGGGGAGTGTTATAGCCCGTGG-CACAATGCCCTTAGGCGGGACCGAGGCCCGCGCTCTG-CAAGGATGCTGGCGTAATGGTCACCAGCGACCCGTCTTGAAACACGGACC-AAGGAGTCAAGCATTAGGGCGAGTCTTT-GGGTGTAAAACCC-GCAGG-CGCAATGAAAG-TGAACGCAGGTGAGAGCTTCGGCGCATCATCGACCGATCCTGATGTTCTCGGATGGATTTGAGTAAGAGCCTTACCGCTTGGACCCGAAAGATGGTGAACTATGCCTGAATAGGGTGAAGCCAGAGGAAACTCTGGTGGAGGCTCGCAGCGGTTCTGACGTGCAAATCGATCGTCAAATTTGGGCATGGGGTCTGGTCTGCCCGGCCGAGACTCCAGAAGGGCAAGCTTGCGGTCTCGTCAAGAACCTGTCCCTCATGTGTTATGTCAGTGTCGGCACGCCTTCGGAGCCTATCATCGACTTTATGATAGCTAGAAACATGGAGCTTCTCGAGGAGTATGACCCGGTACGTGACCCTAACGCCACCAAGATTTTTGTCAATGGCACATGGGTTGGTGTACACCAGGACCCGCGGCACTTGGTGAACTCAGTGAAGGAGTTGCGGCAGAAGGGTGTCATCAATTTCGAGGTTTCTCTCATTCGCGATATCCGTGATAGAGAGTTCAAGATTTTCTCGGACGCTGGCCGAGTCATGAGGCCGCTCTTCGCCGTTGAGCAAATCGG------CGATCCGACCAAGAACCGAGAGAAGGGCTCGTTGTGGCTCACCAAACAACATATCGAACGACTGGGAGAGGATGAGGCGCTGGACCGAGCGCACCCTCAATTTTTCGGGTGGGACGGCCTGTTAAAAGCCGGTGTCATTGAGTACTTGGATGCAGAAGAAGAAGAGACGTCCATGATTTGCATGTCACCGGAAGACTTGGAAAACTACAGGCTTCAGAAGGCGGGAGTTGAAGTCGAAGAGGATAATGATGAAGCCG??????????????????????????????????????????????????????????????????????????????????????????????????????????????????????????????????????????????????????????????????????????????????????????????????????????????????????????????????????????????????????????????????????????????????????????????????????????????????????????????????????????????????????????????????????????????????????????????????????????????????????????????????????????????????????????????????????????????????????????????????????????????????????????????????????????????????????????????????????????????????????????????????????????????????????????????????????????????????????????????????????????????????????????????????????????????????????????????????????????????????????????????????????????????????????????????????????????????????????????????????????????????????????????????
>Distoseptispora__chinensis__GZCC21_0665
AGAGTTGAAAAACTCCCA--AA-CCATTGTGAATCT-ACCTTC-AT------ATCTCGTTGCTTTGGCGGG-CGGCTCC-AGGGCGGAGCCACTGCTCGTTGGGTCGGGCGCCCGCCGAAG---GACAA--CCAAA-A-CTCATTGAATCTTT-GCGGATCT-CAGAGTAATAA--TAT--TAA--GCTAT-CAAAACTTTCAGCAACGGATCTCTTGGTTCTGGCATCGATGAAGAACGCAGCGAAATGCGATAAGTAATGTGAATTGCAGAATTCAGTGAATCATCGAATCTTTGAACGCACATTGCGCCCGCCAGCACTCTGGCGGGCATGCCTGTTCGAGCGTCATTTCAA-CCCTCGGGCCC--------TCGTTTGGCCCGGTGTTGGGGCG---CTACGGGTCTT--------ACTAGAC------------CTGTAGGCCCTTAAAACCAGTGGCGGGCTCGCCAGGACT-CCGAGCGTAGTAGTTTTC-CT--CTCGTTCAGGCGGT---CTGGCG-TGCTTCGGCCGTTAAATATCC--AG-------CGGTAATT-CGCACACA---ATCTGG----CCCTTTCAGGGTCCGAGTTGTAATCTGTAGAGGATGCTTTTGGCGACGCGCCTTCCGAGTCCCC-TGGAAC------GGGGCGCC-AGAGAGGG-TGAGAGCCCCGTATGGTTGGACGCCGAACC-TCTGTAAAGCTCCTTCGACGAGTCGAGTAGTTTGGGAATGCTGCTCAAAATGGGAGGTAAATTTCTTCTAAAG-CTAAATACCGGCCAGAGACCGATAGCGCACAAGTAGAGTGATCGAAAGATGAAAAGCACTTTGAAAAGAGGGTCAAATAGCACGTGAAATTGCTGAAAGGGAAGCGCTTGTGACCAGACTTGCGCCCGGTTGATCATCCAGCGTTCTCGCTGGTGCACTCTGCCGGGTTCAGGCCAGCATCGGCTCTCCCAGGGGGATAAAGGTCGCGGGAACGTAGCTCTCTCCGGGGAGTGTTATAGCCCGTGG-CGGAATGCCCTTAGGGGGGGCCGAGGCTCGCG-TTCG-CAAGGATGCTGGCGTAATGGTCACCAGCGACCCGTCTTGAAACACGGACC-AAGGAGTCAAGCATTAGGGCGAGTCTTT-GGGTGCAAAACCC-GCAGG-CGCAATGAAAG-TGAACGGAGGTGAGAGCTTCGGCGCATCATCGACCGATCCTGATGTTCTCGGATGGATTTGAGTAAGAGCCTTACCGCTTGGACCCGAAAGATGGTGAACTATGCCTGAATAGGGTGAAGCCAGAGGAAACTCTGGTGGAGGCTCGCAGCGGTTCTGACGTGCAAATCGATCGTCAAATTTGGGCAT???????????????????????????????????????????????????????????????????????????????????????????????????????????????????????????????????????????????????????????????????????????????????????????????????????????????????????????????????????????????????????????????????????????????????????????????????????????????????????????????????????????????????????????????????????????????????????????????????????????????????????????????????????????????????????????????????????????????????????????????????????????????????????????????????????????????????????????????????????????????????????????????????????????????????????????????????????????????????????????????TTCGAGGCTGGTATCTCCAAGGATGGCCAGACTCGTGAGCACGCTCTGCTCGCCTACACGCTGGGTGTGAAGCAGCTCATCGTCGCCATCAACAAGATGGACACCACCAAGTGGTCTGAGAGCCGTTACAACGAAATTATCAAGGAGACGTCCAACTTCATCAAGAAGGTCGGCTACAACCCCAAGCAGGTCGCCTTCGTCCCCATCTCCGGCTTCAACGGCGACAACATGCTTGCCCCGTCCTCCAACTGCCCCTGGTACAAGGGCTGGGAGAAGGAGA---TCAAGGGTGGCAAGGCCACTGGCAAGACCCTCCTCGAGGCTATTGATGCCATTGAGCAACCCAAGCGCCCCACAGACAAGCCTCTCCGTCTCCCCCTTCAGGATGTCTACAAGATTGGTGGTATCGGAACTGTGCCCGTCGGCCGTATCGAGACTGGTATCCTCAAGCCCGGTATGGTCGTCACGTTCGCTCCCTCAAACGTCACCACTGAAGTCAAGTCCGTCGAGATGCACCACGAGCAGCTGACGGAGGGTGTCCCCGGCGACAACGTTGGTTTCAACGTGAAGAACGTCTCCGTCAAGGAAATCCGCCGAGGCAACGTCGCTGGTGACTCCAAGAACGATCCTCCTGCTGGTGCCGCTTCCTTCACCGCTCAGGTCATCGTCCTCAACCACCCCGGCCAGGTCGGTGCTGGTTACGCTCCCGTCTTGGATTGCCACACAGCCCACATTGCTTGCAAGTTCTCTGAGATCCTCGAGAAGATCGACCGCCGAACGGGCAAGTCTGTTGAGAACAACCCCAAGTTCATCAAGTCTGGTGACGCTGC
>Distoseptispora__clematidis__MFLUCC_17_2145
AGAGTTGAAAAACTCCCA--AAACCATTGTGAATCT-ACCTTT-AT------ATT-CGTTGCTTTGGCGGG-CGGCTCC-AGGGCGGAGCCACTGCTCGTTGGGTCGGGCGCCCGCCGAAG---GACAA--CCAAA-A-CTCTTTAAATCTTT-GCGGATCT-CAGAGTAAAAA--TAT--CAA--GCTAT-CAAAACTTTCAGCAACGGATCTCTTGGTTCTGGCATCGATGAAGAACGCAGCGAAATGCGATAAGTAATGTGAATTGCAGAATTCAGTGAATCATCGAATCTTTGAACGCACATTGCGCCCGCCAGCACTCTGGCGGGCATGCCTGTTCGAGCGTCATTTCAA-CCCTCGGGCCC--------TCGTTCGGCCCGGTGTTGGGGCG---CTACGGGTCCC--------ATCGGAC------------CTGTAGGCCCTTAAAATTAGTGGCGGGCTCGCCAGGACT-CCGAGCGTAGTAGTTTTC-CT--CTCGTTCAGGCGGT---CTGGCG-TGCTTCGGCCGTTAAAAACGC--AG-------CGGTAATT-CGCACA-----A---------------------------------------------------------CGCCTTCCGAGTCCCC-TGGAAC------GGGGCGCC-AGAGAGGG-TGAGAGCCCCGTATGGTTGGACGCCGAACC-TCTGTAAAGCTCCTTCGACGAGTCGAGTAGTTTGGGAATGCTGCTCAAAATGGGAGGTAAATTCTTTCTAAAG-CTAAATACCGGCCAGAGACCGATAGCGCACAAGTAGAGTGATCGAAAGATGAAAAGCACTTTGAAAAGAGGGTCAAATAGCACGTGAAATTGCTGAAAGGGAAGCGCTTGTGACCAGACTTGCGCCCGGTTGATCATCCAGCGTTCTCGMTGGTGCACTCTGCCGGGCTCAGGCCAGCATCGGCTCTCCCAGGGGGATAAAGGTCGCGGGAACGTAGCTCTCTCCGGGGAGTGTTATAGCCCGTGG-CGGAATGCCCTTAGGGGGGGCCGAGGCCCGCG-TTCG-CAAGGATGCTGGCGTAATGGTCACCAGCGACCCGTCTTGAAACACGGACC-AAGGAGTCAAGCATTAGGGCGAGTCTTT-GGGTGCAAAACCC-GCAGG-CGCAATGAAAG-TGAACGGAGGTGAGAGCTTCGGCGCATCATCGACCGATCCTGATGTTCTCGGATGGATTTGAGTAAGAGCCTTACCGCTTGGACCCGAAAGATGGTGAACTATGCCTGAATAGGGTGAAGCCAGAGGAAACTCTGGTGGAGGCTCGCAGCGGTTCTGACGTGCAAATCGATCGTCAAATTTGGGCAT-----------------------------------------------------------CTATCGCTCATGTGTTATGTGAGCGTGGGAACGCCCGCAGAGCCAATCGTCGAGTTCATGATTGCTAGGAACATGGAAGTACTCGAGGAATATGAGCCCTTGAGGTACCCTAATGCGACCAAAATCTTTGTCAATGGCACATGGGTTGGTGTTCACCAAGACCCGAAGCATCTTGTGAGTTTGGTTCAGGACTTACGCCGCAGAGGCGTCATCAACTTTGAGGTCTCTCTCATTCGGGATATCCGCGATCGAGAGTTCAAGATTTTCTCGGATGCTGGTCGTGTTATGCGTCCTCTGTTCGCTGTGGAGCAATCGGA------CAATTCGACAAAGGGTCTTGAAAAGGGGTCTTTATTGCTCACAAAGGAGCATATTCAAAAATTGAGAGCCGATGAGGAGTTATCTAAGGATGACCCAGACTATTTCGGCTGGGATGGCCTTCTTAGAGCGGGCGCTATCGAATATCTTGACGCCGAAGAGGAAGAGACAGCCATGATTTGCATGACTCCAGAAGATCTAGAGGCTTATCGGCTGCAAAAAGCGGGATTAGACGTGCCGGAAGACGATGACGAGGCCG??????????????????????????????????????????????????????????????????????????????????????????????????????????????????????????????????????????????????????????????????????????????????????????????????????????????????????????????????????????????????????????????????????????????????????????????????????????????????????????????????????????????????????????????????????????????????????????????????????????????????????????????????????????????????????????????????????????????????????????????????????????????????????????????????????????????????????????????????????????????????????????????????????????????????????????????????????????????????????????????????????????????????????????????????????????????????????????????????????????????????????????????????????????????????????????????????????????????????????????????????????????????????????????????
>Distoseptispora__crassispora_KUMCC_21_10726
AGAGTTGAAAAACTCCCA--AA-CCATTGTGAATCT-ACCTTT-AT------ATTTCGTTGCTTTGGCGGG-CGGCTCC-AGGGCGGAGCCACTGCTCGTTGGGTCGGGCGCCCGCCGAAG---GACAA--CCAAA-A-CTCGTTGAATCTTT-GCGGATCT-CAGAGTAAAAA--TAT--CAA--GCTAT-CAAAACTTTCAGCAACGGATCTCTTGGTTCTGGCATCGATGAAGAACGCAGCGAAATGCGATAAGTAATGTGAATTGCAGAATTCAGTGAATCATCGAATCTTTGAACGCACATTGCGCCCGCCAGCACTCTGGCGGGCATGCCTGTTCGAGCGTCATTTCAA-CCCTCGGGCCC--------TCGTTTGGCCCGGTGTTGGGGCG---CTACAGGTCCC--------ATCGGAC------------CGGTAGGCCCTTAAAATCAGTGGCGGGCTCGCCAGGACT-CCGAGCGTAGTAGTTTTC-CT--CTCGTTCAGGCGGT---CTGGCG-TGCTTCGGCCGTTAAACACCC--AG-------CGGTAAT--CGCACACA---ATCTGG---C-CCTTTCGGGGTCCGAGTTGTAATCTGTAGAGGATGCTTTTGGCGACGCGCCTTCCGAGTCCCC-TGGAAC------GGGGCGCC-AGAGAGGG-TGAGAGCCCCGTATGGTTGGACGCCGAACC-TCTGTAAAGCTCCTTCGACGAGTCGAGTAGTTTGGGAATGCTGCTCAAAATGGGAGGTAAATTTCTTCTAAAG-CTAAATACCGGCCAGAGACCGATAGCGCACAAGTAGAGTGATCGAAAGATGAAAAGCACTTTGAAAAGAGGGTCAAATAGCACGTGAAATTGCTGAAAGGGAAGCGCTTGTGACCAGACTTGCGCCCGGTTGATCATCCAGCGTTCTCGCTGGTGCACTCTGCCGGGCTCAGGCCAGCATCGGCTCTCCCAGGGGGATAAAGGTCGCGGGAACGTAGCTCTCTCCGGGGAGTGTTATAGCCCGTGG-CGGAATGCCCTTAGGGGGGGCCGAGGCCCGCG-TTCG-CAAGGATGCTGGCGTAATGGTCACCAGCGACCCGTCTTGAAACACGGACC-AAGGAGTCAAGCATTAGGGCGAGTCTTT-GGGTGCAAAACCC-GCAGG-CGCAATGAAAG-TGAACGGAGGTGAGAGCTTCGGCGCATCATCGACCGATCCTGATGTTCTCGGATGGATTTGAGTAAGAGCCTTACCGCTTGGACCCGAAAGATGGTGAACTATGCCTGAATAGGGTGAAGCCAGAGGAAACTCTGGTGGAGGCTCGCAGCGGTTCTGACGTGCAAATCGATCGTCAAATTTGGGCATGGGGCCTGGTGTGCCCTGCCGAGACCCCCGAGGGCCAAGCATGTGGGTTGGTCAAAAATCTATCGCTCATGTGTTATGTGAGCGTGGGAACGCCCGCAGAGCCAATCGTCGAGTTCATGATTGCTAGGAACATGGAAGTTCTCGAGGAATATGAGCCCTTGAGGTACCCTAATGCGACCAAAATCTTCGTCAATGGCACATGGGTTGGTGTTCACCAAGACCCGAAGCATCTTGTGAGCTTGGTTCAGGACCTACGCCGCAGAGGCGTCATCAACTTTGAGGTCTCTCTCATTCGGGATATCCGCGATCGAGAGTTCAAGATTTTCTCGGATGCTGGCCGTGTTATGCGTCCTCTGTTCGCTGTGGAGCAGTCAGA------CAACTCGACAAAGGGTCTTGAGAAGGGGTCTTTATTGCTCACAAAGGAGCATATTCAAAAATTGAGAGCTGATGAGGAGTTATCCAAGGATGACCCAGATTATTTCGGCTGGGATGGCCTTCTCAGAGCGGGCGCTATCGAATATCTCGACGCCGAAGAGGAAGAGACAGCTATGATTTGCATGACTCCAGAAGATCTAGAGGCTTATCGGCTGCAAAAAGCTGGATTAGACGTGCCGGAAGAAGATGATGAGGCCGTTTGAGGCTGGTATCTCCAAGGATGGCCAGACTCGCGAGCACGCTCTGCTCGCCTACACGCTGGGTGTGAAGCAGCTCATCGTCGCCATTAACAAGATGGACACCACCAAGTGGTCTGAGAGCCGTTACAACGAAATTATCAAGGAGACGTCCAACTTCATCAAGAAGGTCGGCTACAACCCCAAGCAGGTCGCCTTCGTCCCCATCTCCGGCTTCAACGGCGACAACATGCTTGCCGCATCCTCCAACTGCCCCTGGTACAAGGGCTGGGAGAAGGAGA---TCAAGGGTGGCAAGGCCACTGGCAAGACCCTCCTCGAGGCTATCGACGCCATTGAGCCTCCCAAGCGCCCCACAGACAAGCCTCTCCGTCTCCCCCTTCAGGATGTCTACAAGATTGGTGGTATCGGAACTGTGCCCGTCGGGCGTATCGAGACTGGTATCCTCAAGCCCGGTATGGTCGTCACGTTCGCTCCCTCCAACGTCACCACTGAAGTCAAGTCCGTTGAGATGCACCACGAGCAGCTGACGGAGGGTGTCCCCGGCGACAACGTTGGTTTCAACGTGAAGAACGTCTCCGTCAAGGAAATTCGCCGAGGCAACGTCGCTGGTGACTCCAAGAACGATCCTCCTGCTGGTGCCGCTTCCTTCACCGCTCAGGTCATCGTCCTCAACCACCCCGGCCAGGTCGGTGCTGGTTACGCTCCCGTATTGGATTGCCACACAGCCCACATTGCTTGCAAGTTCTCTGAGATCCTCGAGAAGATCGACCGCCGAACGGGCAAGTCTGTTGAGAACAACCCCAAGTTCATCAAGTCTGGTGACGCTGC
>Distoseptispora__curvularia__KUMCC_21_10725
AGAGTTGAAAAACTCCCA--AAACCATTGTGAATCT-ACCTTT-AT------ATT-CGTTGCTTTGGCGGG-CGGCTCC-AGGGCGGAGCCACTGCTCGTTGGGTCGGGCGCCCGCCGAAG---GACAA--CCAAA-A-CTCGTTAAATCTTT-GCGGATCT-CAGAGTAAAAA--TAT--CAA--GCTAT-CAAAACTTTCAGCAACGGATCTCTTGGTTCTGGCATCGATGAAGAACGCAGCGAAATGCGATAAGTAATGTGAATTGCAGAATTCAGTGAATCATCGAATCTTTGAACGCACATTGCGCCCGCCAGCACTCTGGCGGGCATGCCTGTTCGAGCGTCATTTCAA-CCCTCGGGCCC--------TCGTTTGGTCCGGTGTTGGGGCG---CTACGGGTCCT--------GTTGGAC------------CCGTAGGCCCTCAAAACTAGTGGCGGGCTCGCCAAGACT-CCGAGCGTAGTAGTTTTC-CT--CTCGTTCAGGCGGT---CTGGCG-TGCTTCGGCCGTTAAATACCC--AG-------CGGTAATT-CGCACA-----ATCTGG----CCCTTGTGGGGTCCGAATTGTAATCTGTAGAGGATGCTTTTGGCGACGCGCCTTCCGAGTCCCC-TGGAAC------GGGGCGCC-AGAGAGGG-TGAGAGCCCCGTATGGTTGGACGCCGAACC-TCTGTAAAGCTCCTTCGACGAGTCGAGTAGTTTGGGAATGCTGCTCAAAATGGGAGGTAAATTTCTTCTAAAG-CTAAATACCGGCCAGAGACCGATAGCGCACAAGTAGAGTGATCGAAAGATGAAAAGCACTTTGAAAAGAGGGTCAAATAGCACGTGAAATTGCTGAAAGGGAAGCGCTTGTGACCAGACTTGCGCCCGGTTGATCATCCAGCGCTCTCGCTGGTGCACTCTGCCGGGCCCAGGCCAGCATCGGCTCTCCCAGGGGGATAAAGGTCGCGGGAACGTAGCTCTCTCCGGGGAGTGTTATAGCCCGTGG-CGGAATGCCCTTAGGGGGGGCCGAGGCCCGCG-TTCG-CAAGGATGCTGGCGTAATGGTCACCAGCGACCCGTCTTGAAACACGGACC-AAGGAGTCAAGCATTAGGGCGAGTCTTT-GGGTGCAAAACCC-GCAGG-CGCAATGAAAG-TGAACGGAGGTGAGAGCTTCGGCGCATCATCGACCGATCCTGATGTTCTCGGATGGATTTGAGTAAGAGCCTTACCGCTTGGACCCGAAAGATGGTGAACTATGCCTGAATAGGGTGAAGCCAGAGGAAACTCTGGTGGAGGCTCGCAGCGGTTCTGACGTGCAAATCGATCGTCAAATTTGGGCATGGGGTCTGGTGTGCCCTGCCGAGACCCCCGAAGGCCAAGCATGTGGGTTGGTCAAAAATCTATCGCTCATGTGTTATGTGAGCGTGGGAACGCCCGCAGAGCCAATCGTCGAGTTCATGATTGCTAGGAACATGGAAGTACTCGAGGAATATGAGCCCTTGAGGTACCCTAATGCGACCAAAATCTTCGTCAATGGCACATGGGTTGGTGTTCACCAAGACCCGAAGCATCTTGTGAGCTTGGTTCAGGACTTACGCCGCAGAGGCGTCATCAACTTTGAGGTCTCTCTCATTCGGGATATCCGCGATCGAGAGTTCAAGATATTCTCGGATGCTGGTCGTGTTATGCGTCCTCTGTTCGCTGTGGAGCAGTCGGA------CAATTCGACAAAGGGTCTTGAAAAGGGGTCTTTATTGCTCACAAAGGAGCATATTCAAAAATTGAGAGCTGATGAGGAGTTATCCAAGGATGACCCAGACTATTTCGGCTGGGATGGCCTTCTCAGAGCGGGCGCTATCGAATATCTTGACGCCGAAGAGGAAGAGACAGCCATGATTTGCATGACTCCAGAAGATCTAGAGGCTTATCGGCTGCAAAAAGCGGGATTAGACGTGCCGGAAGACGATGACGAGGCCGTTCGAGGCTGGTATCTCCAAGGATGGCCAGACTCGTGAGCACGCTCTGCTTGCCTACACGCTAGGTGTGAAGCAGCTCATCGTTGCCATCAACAAGATGGACACCACCAAGTGGTCTGAGAGCCGTTACAACGAAATTATCAAGGAGACGTCCAACTTCATCAAGAAGGTCGGCTACAACCCCAAGCAGGTCGCCTTCGTTCCCATCTCCGGCTTCAACGGCGACAACATGCTTGCCCCGTCCTCCAACTGCCCCTGGTACAAGGGCTGGGAGAAGGAGA---TCAAGGGTGGCAAGGCCTCTGGCAAGACCCTCCTCGAGGCTATCGATGCCATTGAGCCTCCCAAGCGTCCCACAGACAAGCCTCTCCGTCTCCCCCTTCAGGATGTCTACAAGATCGGTGGTATCGGAACTGTGCCCGTCGGCCGTATCGAGACTGGTATCCTCAAGCCCGGTATGGTCGTCACGTTCGCTCCCTCCAACGTCACCACTGAAGTCAAGTCCGTCGAGATGCACCACGAGCAGCTGCAGGAGGGTGTCCCCGGCGACAACGTTGGCTTCAACGTGAAGAACGTCTCCGTCAAGGAAATCCGCCGAGGCAACGTCGCTGGTGACTCCAAGAACGATCCTCCTGCTGGTGCCGCTTCCTTCACCGCCCAGGTTATCGTCCTCAACCACCCCGGTCAGGTCGGTGCTGGGTACGCTCCCGTCTTGGATTGCCACACTGCCCACATTGCCTGCAAGTTCTCCGAGATCCTTGAGAAGATCGACCGCCGAACGGGCAAGTCTGTTGAGAACAACCCCAAGTTCATCAAGTCTGGTGACGCTGC
>Distoseptispora__cylindricospora__DLUCC_1906
-------------CTCCC-CAAATCATTGTGAATATTACCTTT-TT-------GTTCGTTGCTTTGGCGGG-CGGCTTC-AGGGTGGAGCCACTGCTCGTTGGGTCGGGCGTCCGCCAAAG---GACAA--CCAA--AACTCGCTAAATCATGTGTA-ACGT-CAGAGTAT--TA--AAA-AAA-AGCTAT-CAAAACTTTCAGCAACGGATCTCTTGGTTCTGGCATCGATGAAGAACGCAGCGAAATGCGATAAGTAATGTGAATTGCAGAATTCAGTGAATCATCGAATCTTTGAACGCACATTGCGCCCGCCAGTACTCTGGCGGGCATGCCTGTTCGAGCGTCATTTCAA-CCCTCGGGCCCC-T-----CTGTTTGGCCCGGTGTTGGGGTT---CTACGG-TCCG--------GC-GGAT------------TGGTAGGCCCTTGAAATCAGTGGCGGGCTCGCCAGGGCT-CCGAGCGCAGTAGTTCTC-TC--CTCGCTCAGGCGGC---CTGGCG-TGCTTCGGCCGTTAAA-CACC--CG-------CTGTATT-TTTTACAGA---ATCTGG---CCCCCTTCGGGGTCCGAGTTGTAATCTGTAGAGGATGCTTTTGGTGACGCGCCTTCCGAGTCCCC-TGGAAC------GGGGCGCC-AGAGAGGG-TGAGAGCCCCGTATGGTTGGACGCCGAGCC-TCTGTAAAGCTCCTTCGACGAGTCGAGTAGTTTGGGAATGCTGCTCAAAATGGGAGGTAAATTTCTTCTAAAG-CTAAATACCGGCCAGAGACCGATAGCGCACAAGTAGAGTGATCGAAAGATGAAAAGCACTTTGAAAAGAGGGTTAAATAGCACGTGAAATTGCTGAAAGGGAAGCGCTTGTGACCAGACTTGCGCCCGGTTGATCATCCAGCGTTCTCGCTGGTGCACTCTGCCGGGCTCAGGCCAGCATCGGCTCTCCCAGGGGGATAAAGGTCGCGGGAACGTAGCTCTCTTCGGGGAGTGTTATAGCCCGTGG-CGGAATACCTTTAGGGGGGGCCGAGGCCCGCG-TTCG-CAAGGATGCTGGCGTAATGGTCACCAGCGACCCGTCTTGAAACACGGACC-AAGGAGTCAAGCATTAGGGCGAGTCTTT-GGGTGTAAAACCC-GCAGG-CGCAATGAAAG-TGAACGGAGGTGAGAGCTTCGGCGCATCATCGACCGATCCTGATGTTCTCGGATGGATTTGAGTAAGAGCCTTACCGCTTGGACCCGAAAGATGGTGAACTATGCCTGAATAGGGTGAAGCCAGAGGAAACTCTGGTGGAGGCTCGCAGCGGTTCTGACGTGCAAATCGATCGTCAAATTTGGGCAT???????????????????????????????????????????????????????????????????????????????????????????????????????????????????????????????????????????????????????????????????????????????????????????????????????????????????????????????????????????????????????????????????????????????????????????????????????????????????????????????????????????????????????????????????????????????????????????????????????????????????????????????????????????????????????????????????????????????????????????????????????????????????????????????????????????????????????????????????????????????????????????????????????????????????????????????????????????????????????????????TTCGAGGCTGGTATCTCCAAGGATGGCCAGACTCGAGAGCACGCTCTGCTCGCCTACACTCTGGGTGTGAAGCAGCTCATTGTCGCTATCAACAAGATGGACACCACCAAATGGTCTGAGAGCCGTTTCAACGAAATCATCAAGGAGACGTCCAACTTCATCAAGAAGGTCGGCTACAACCCCAAGACAGTCGCCTTCGTTCCCATCTCCGGCTTCAACGGCGACAACATGCTTGCTGCCTCCCCCAACTGCCCCTGGTACAAGGGCTGGGAGAAGGAGA---TCAAGGGCGGCAAGGTCAGTGGCAAGACGCTCCTCGAGGCCATCGATGCCATTGAGCAACCCAAGCGTCCCACAGACAAGCCTCTGCGTCTCCCCCTTCAGGATGTCTACAAGATTGGTGGTATCGGAACTGTACCTGTCGGCCGTATCGAGACTGGTATCATCAAGCCGGGTATGGTCGTTACGTTCGCTCCCTCCAACGTCACCACTGAAGTCAAGTCCGTCGAGATGCACCACGAGCAGTTGACAGAGGGTGTTCCCGGCGACAACGTCGGCTTCAACGTGAAGAACGTCTCCGTCAAGGAAATTCGCCGAGGCAACGTCGCTGGTGACTCCAAGAACGATCCTCCTGCTGCTGCCGCTTCCTTCACCGCCCAGGTCATCGTCCTCAACCACCCCGGTCAAGTTGGTGCTGGCTACGCTCCAGTCTTGGATTGCCACACTGCCCACATCGCTTGCAAGTTCGCCGAGATCCTCGAGAAGATCGATCGTCGAACGGGCAAGTCCGTCGAGAACAACCCCAAGTTCATCAAGTCTGGTGATGCCGC
>Distoseptispora__dipterocarpi_MFLUCC_22_0104
AGAGTTGAAAAACTCCCA--AAACCATTGTGAATCT-ACCTTT-AT------ATT-CGTTGCTTTGGCGGG-CGGCTCC-AGGGCGGAGCCACTGCTCGTTGGGTCGGGCGCCCGCCGAAG---GACAA--CCAAA-A-CTCTTTAAATCTTT-GCGGATCT-CAGAGTAAAAA--TAT--CAA--GCTAT-CAAAACTTTCAGCAACGGATCTCTTGGTTCTGGCATCGATGAAGAACGCAGCGAAATGCGATAAGTAATGTGAATTGCAGAATTCAGTGAATCATCGAATCTTTGAACGCACATTGCGCCCGCCAGCACTCTGGCGGGCATGCCTGTTCGAGCGTCATTTCAA-CCCTCGGGCCC--------TCGTTTGGCCCGGTGTTGGG----------------------------------------------------------------------------------------------------------------------------------------------------------------------------------------TCTGG---CCCT-TATGGGGTCCGAATTGTAATCTGTAGAGGATGCTTTTGGCGACGCGCCTTCCGAGTCCCC-TGGAAC------GGGGCGCC-AGAGAGGG-TGAGAGCCCCGTATGGTTGGACGCCGAACC-TCTGTAAAGCTCCTTCGACGAGTCGAGTAGTTTGGGAATGCTGCTCAAAATGGGAGGTAAATTTCTTCTAAAG-CTAAATACCGGCCAGAGACCGATAGCGCACAAGTAGAGTGATCGAAAGATGAAAAGCACTTTGAAAAGAGGGTCAAATAGCACGTGAAATTGCTGAAAGGGAAGCGCTTGTGACCAGACTTGCGCCCGGTTGATCATCCAGCGTTCTCGCTGGTGCACTCTGCCGGGCTCAGGCCAGCATCGGCTCTCCCAGGGGGATAAAGGTCGCGGGAACGTAGCTCTCTCCGGGGAGTGTTATAGCCCGTGG-CGGAATGCCCTTAGGGGGGGCCGAGGCCCGCG-TTCG-CAAGGATGCTGGCGTAATGGTCACCAGCGACCCGTCTTGAAACACGGACC-AAGGAGTCAAGCATTAGGGCGAGTCTTT-GGGTGCAAAACCC-GCAGG-CGCAATGAAAG-TGAACGGAGGTGAGAGCTTCGGCGCATCATCGACCGATCCTGATGTTCTCGGATGGATTTGAGTAAGAGCCTTACCGCTTGGACCCGAAAGATGGTGAACTATGCCTGAATAGGGTGAAGCCAGAGGAAACTCTGGTGGAGGCTCGCAGCGGTTCTGACGTGCAAATCGATCGTCAAATTTGGGCATGGGGTCTGGTGTGCCCTGCCGAGACCCCCGAAGGCCAAGCATGTGGGTTGGTCAAAAATCTATCGCTCATGTGTTATGTGAGCGTGGGAACGCCCGCAGAGCCAATCGTCGAGTTCATGATTGCTAGGAACATGGAAGTACTCGAGGAATATGAGCCCTTGAGGTACCCTAATGCGACCAAAATCTTCGTCAATGGCACATGGGTTGGTGTTCACCAAGACCCGAAGCATCTTGTGAGCTTGGTTCAGGACTTACGCCGCAGAGGCGTCATCAACTTTGAGGTGTCTCTAATTCGGGATATCCGCGATCGAGAGTTCAAGATTTTCTCGGATGCTGGTCGTGTTATGCGTCCTCTGTTCGCTGTGGAGCAGTCGGA------CAATTCGACAAAGGGTCTTGAAAAGGGGTCTTTATTGCTCACAAAGGAGCATATTCAAAAATTGAGAGCTGATGAGGAGTTATCCAAGGATGACCCAGACTATTTCGGCTGGGATGGCCTTCTCAGAGCGGGCGCTATCGAATATCTTGACGCTGAAGAGGAAGAGACAGCCATGATTTGCATGACTCCAGAAGATCTAGAGGCTTATCGGCTGCAAAAAGCGGGATTAGACGTGCCGGAAGACGATGACGAGGCCG??????????????????????????????????????????????????????????????????????????????????????????????????????????????????????????????????????????????????????????????????????????????????????????????????????????????????????????????????????????????????????????????????????????????????????????????????????????????????????????????????????????????????????????????????????????????????????????????????????????????????????????????????????????????????????????????????????????????????????????????????????????????????????????????????????????????????????????????????????????????????????????????????????????????????????????????????????????????????????????????????????????????????????????????????????????????????????????????????????????????????????????????????????????????????????????????????????????????????????????????????????????????????????????????
>Distoseptispora__effusa__GZCC19_0532
AGAGTTGAAAAACTCCCT--AAACCACTGTGAATCTTACCTGT-C-------GT-TCGTTGCTTCGGCGGG-CGGCTCC-AGGGCGGAGCCACTGCCCGTTAGGTCGGGCGCCCGCCGGAG---GACAC--ACAA--AACTCGTCGATCTA-GTGTA-TCAT-CAGAGTAT--TAAAAAA-CAA--GCTAT-CAAAACTTTCAGCAACGGATCTCTTGGTTCTGGCATCGATGAAGAACGCAGCGAAATGCGATAAGTAATGTGAATTGCAGAATTCAGTGAATCATCGAATCTTTGAACGCACATTGCGCCCGCCAGTACTCTGGCGGGCATGCCTGTTCGAGCGTCATTTCAA-CCCTCGGGCCC--C-----C-GTTTGGCCCGGTGTTGGGGTG---CTACAGGTCCT--------TCGGGAC------------CTGTAGGCCCTCAAAACCAGTGGCGGGCTCGCCATGGCTTCCGAGCGCAGTAGTTGTC-TC--CTCGCTCAGGTGGT---CTGGCG-TGCCTCGGCCGTTAAA-CACC--CG-------CTGTAT--AC--ACAGA---ATCTGG---CCC-CTCCGGGGTCCGAGTTGTAATCTGTAGAGGATGCTTTTGGCGACGCGCCTTCCGAGTCCCC-TGGAAC------GGGGCGCC-AGAGAGGG-TGAGAGCCCCGTATGGTCGGACGCCGAACC-TTTGTAAAGCTCCTTCGACGAGTCGAGTAGTTTGGGAATGCTGCTCAAAATGGGAGGTAAATTTCTTCTAAAG-CTAAATACCGGCCAGAGACCGATAGCGCACAAGTAGAGTGATCGAAAGATGAAAAGCACTTTGAAAAGAGGGTTAAATAGCACGTGAAATTGCTGAAAGGGAAGCGCTTGTGACCAGACTTGCGCCCGGTTGATCATCCAGCGTTCTCGCTGGTGCACTCTGCCGGGCTCAGGCCAGCATCGGCTCCCCCAGGGGGATAAAGGTCGCGGGAACGTAGCTCTCTCCGGGGAGTGTTATAGCCCGTGG-CGGAATACCCTTAGGGGGGGTCGAGGCCCGCG-TTCG-CAAGGATGCTGGCGTAATGGTCACCAGCGACCCGTCTTGAAACACGGACC-AAGGAGTCAAGCATTAGGGCGAGTCTTT-GGGTGTAAAACCC-GCAGG-CGCAATGAAAG-TGAACGGAGGTGAGAGCTTCGGCGCATCATCGACCGATCCTGATGTTCTCGGATGGATTTGAGTAAGAGCCTTACCGCTTGGACCCGAAAGATGGTGAACTATGCCTGAATAGGGTGAAGCCAGAGGAAACTCTGGTGGAGGCTCGCAGCGGTTCTGACGTGCAAATCGATCGTCAAATTTGGGCAT???????????????????????????????????????????????????????????????????????????????????????????????????????????????????????????????????????????????????????????????????????????????????????????????????????????????????????????????????????????????????????????????????????????????????????????????????????????????????????????????????????????????????????????????????????????????????????????????????????????????????????????????????????????????????????????????????????????????????????????????????????????????????????????????????????????????????????????????????????????????????????????????????????????????????????????????????????????????????????????????TTCGAGGCTGGTATCTCCAAGGATGGCCAGACTCGTGAGCACGCCCTGCTTGCCTACACCCTAGGTGTCAAGCAGCTTATCGTCGCCATCAACAAGATGGACACCACCAAGTGGTCTGAAGATCGTTACAACGAAATCATCAAGGAGACGTCCAACTTCATCAAGAAGGTCGGATACAACCCCAAGCAGGTGGCTTTCGTTCCCATCTCCGGCTTCAACGGTGACAACATGTTGGCGCCGTCCACCAACTGCCCCTGGTACAAGGGCTGGGAGAAGGAGA---TCAAGGGTAACAAGATCACTGGCAAGACGCTCCTCGAGGCCATCGATGCCATTGAGCAACCCAAGCGTCCCACAGACAAGCCTCTCCGTCTTCCCCTTCAGGATGTCTACAAGATCGGTGGTATTGGCACTGTGCCCGTCGGCCGTATCGAGACTGGTGTCCTCAAGCCCGGTATGGTCGTTACATTCGCTCCCTCCAACGTCACCACTGAAGTCAAGTCCGTCGAGATGCACCACGAGCAGCTCGCCGAGGGTATGCCTGGTGACAACGTTGGCTTCAACGTGAAGAACGTCTCCGTCAAGGAAATCCGCCGTGGCAACGTCGCTGGTGACTCCAAGAACGATCCTCCTGCCGGTGCTGCTTCCTTCACTGCCCAGGTCATCGTCCTCAACCACCCTGGTCAGGTCGGCGCTGGCTACGCCCCCGTCTTGGATTGCCACACCGCCCACATCGCCTGCAAGTTCTCTGAGATCCTCGAGAAGATTGACCGCCGAACGGGCAAGTCTGTCGAGAACAACCCCAAGTTCATCAAGTCTGGTGACGCTGC
>Distoseptispora__eleiodoxae_MFLUCC_23_0214
AGAGTTGAAAGACTCCTCATAACCATTTGTGAACCTTACC-ATCG-TGATGAAATCGTCTGTTCCGGCGGG-CGGCTCC-AGGGCGGAGCCACGGCCCATTCGGTTGGGTGCCCGCCGGAC---GGCAAACCCCAA--ACTCTTGAAATTACAG-CG-TACT-CAGGGTATTATTA-----CAA--GCTAT-AAAAACTTTCAGCAACGGATCTCTTGGCTCCAGCATCGATGAAGAACGCAGCGAAATGCGATAAGTAATGTGAATTGCAGAATTCAGCGAATCATCGAATCTTTGAACGCACATTGCGCCCGCCAGCACTCTGGCGGGCATGCCTGTTCGAGCGTCATTTCAG-CCCTCAGGCCCC------CCC--GTGGCCTGGTGTTGGGGCG---CTACAGTGAGAC--CCCTCAGCGG---------CGAC-CTGTAGGCCCTCAAAGTCAGTGGCGGGCTCCCCAGT-TCTCCGGGCGCAGTAGTTTAT-CCATCTCACCCGGAAGGC---CTGGCGGGGCACCAGCCGTTAAAAACCC-----------CCCCACTGTATTACAGA---ATCTGG---C-CCCTTCGGGGTCCGAGTTGTAATCTGTAGAGGATGCTTTTGGCGACGCGCCTTCCGAGTCCCC-TGGAAC------GGGGCGCC-AGAGAGGG-TGAGAGCCCCGTACGGTTGGACGCCGAACC-TCTGTAAAGCTCCTTCGACGAGTCGAGTAGTTTGGGAATGCTGCTCAAAATGGGAGGTAAATTTCTTCTAAAG-CTAAATACCGGCCAGAGACCGATAGCGCACAAGTAGAGTGATCGAAAGATGAAAAGCACTTTGAAAAGAGGGTTAAATAGCACGTGAAATTGCTGAAAGGGAAGCGCTTGTGACCAGACTTGCGCCCGGTTGATCATCCAGCGTTCTCGCTGGTGCACTCTGCCGGGCTCAGGCCAGCATCGGCTCTCCCAGGGGGATAAAGGTCGCGGGAACGTAGCTCTCTCCGGGGAGTGTTATAGCCCGCGG-CGGAATACCCTTAGGGGGGGCCGAGGCCCGCG-TTCG-CAAGGATGCTGGCGTAATGGTCACCAGCGACCCGTCTTGAAACACGGACC-AAGGAGTCAAGCATTAGGGCGAGTCTTT-GGGTGTAAAACCC-GCAGG-CGCAATGAAAG-TGAACGGAGGTGAGAGCTTCGGCGCATCATCGACCGATCCTGATGTTCTCGGATGGATTTGAGTAAGAGCCTTACCGCTTGGACCCGAAAGATGGTGAACTATGCCTGAATAGGGTGAAGCCAGAGGAAACTCTGGTGGAGGCTCGCAGCGGTTCTGACGTGCAAATCGATCGTCAAATTTGGGCATGGGGCCTGGTCTGCCCCGCAGAGACTCCTGAAGGGCAAGCTTGCGGGCTGGTCAAGAACTTGTCTCTCATGTGCTACGTGAGCGTGGGAACACCAGCCGAGCCAATCGTCGAATTCATGATCGGCAGGAACATGGAAGTGCTCGAAGAGTATGAACCGTTGCGGTATCCTAACGCAACCAAAATCTTTGTCAACGGCACATGGGTTGGTGTTCACCAGGACCCGAAGCATTTGGTCAGCTTGGTGCAAGAGCTACGAAGGAAGAGCGTCATCAACTTCGAGGTATCCCTCGTGCGTGATATCCGTGACCGAGAATTCAAAATCTTCTCCGATGCTGGCCGCGTCATGAGGCCGCTCTTTGCAGTGGAACAGTCGGA------TGACTCGAAAGATGGTCTGGAGAAGGGCGCATTACGATTGACAAAGGAGCACATCCAAAGACTAAGAACGGACGAAGAGCTGGACAAGGATGACCCGGACTATTTCGGCTGGGAGGGCCTGCTCAAAGCTGGTGCTATCGAATATCTAGACGCGGAAGAAGAAGAGACAGCTATGATATGCATGACGCCAGAGGACTTGGAGGCTTACAGGCTCCAGAAGGCTGGGCTGGACGTGCCCGAAGATGACGACGATGCAG-----GGCTGGTATATCCAAGGATGGCCAGACTCGTGAGCACGCTCTGCTCGCCTACACCCTTGGTGTCAAGCAGATCATCGTTGCCATCAATAAGATGGACACCACCAAGTGGTCCGAGGCTCGTTTCCAGGAAATCATCAAGGAGACTTCCAACTTCATCAAGAAGGTCGGCTACAACCCCAAGCAGGTTGCCTTCGTCCCCATCTCGGGTTTCAACGGCGACAACATGCTGACTGCCTCCTCCAACTGCCCCTGGTACAAGGGCTGGGAGAAGGAAG---GCAAGGGTGGCAAGGTCACTGGCAAGACGCTCCTTGAGGCCATTGATGCCATTGAGCCCCCCAAGCGTCCCACCGACAAGCCCCTTCGTCTTCCCCTTCAGGATGTCTACAAGATCGGTGGTATCGGAACTGTCCCTGTCGGCCGTATCGAGACTGGTATCCTCAAGCCCGGTATGGTCGTCACTTTCGCTCCCTCCAACGTCACCACTGAAGTCAAGTCTGTCGAGATGCACCACGAGCAGCTGACTGAGGGTGTTCCTGGCGACAATGTCGGCTTCAACGTGAAGAACGTCTCCGTCAAGGAAATCCGCCGTGGCAACGTCGCTGGTGACTCCAAGAACGACCCCCCTTCCGGCTGCGCCTCCTTCACTGCTCAGGTCATCGTCCTCAACCACCCTGGCCAGGTTGGTGCTGGTTACGCTCCTGTTCTGGATTGCCATACCGCCCACATCGCCTGCAAGTTCTCTGAGATCCAGGAGAAGATCGACCGCCGAACTGGCAAGTCGGTTGAGAACAACCCCAA------------------------
>Distoseptispora__euseptata__DLUCC_S2024
CGAGTTGAAAGACTCCAT--AACCATTTGTGAACTCTACCTTTTGTCAA-------TGTTGCTTCGGCGGG-TGGTCCC-AGGGCGGGACCACAGCCCATTCAGTTGGGTGCCCGCCGGAG---GACTGTTCAAAA--ACTCTTATCA----TAGGTATTAT-CTGAGTCTAAA---ACAAAAT---CTAT-AAAAACTTTCAACAACGGATCTCTTGGTTCTGGCATCGATGAAGAACGCAGCGAAATGCGATAAGTAATGTGAATTGCAGAATTCAGTGAATCATCGAATCTTTGAACGCACATTGCGCCCGCCAGCACTCTGGCGGGCATGCCTGTTCGAGCGTCATTTCAA-CCCTCGGGCCC----------CCGTGGCCTGGTGTTGGGGCA---CTGCCGTCTAG-----------GGAC------------GCGCAGGCCCTGAAAAACAGTGGCGGGCTCGCTAGAACT-CCGGGCGCAGTAG-ATTA-A-ATCTCGTCTAGGAGGT---CTGGCG-CGGTCTTGCCGTCAAAACCCC------------AC-TATCATACAAC-----ATCTGG-----CCCACTAGGGTCCGAGTTGTAATCTGCAGAGGATGCTTTTGGCGAGGTGCCTTCTAAGTCCCC-TAGAAC------GGGGCGCC-ATAGAGGG-TGAGAGCCCCGTACAGTCGGACACCGAACC-TTTGTAAAGCTCCTTCGACGAGTCGAGTAGTTTGGGAATGCTGCTCAAAATGGGAGGTAAATTTCTTCTAAAG-CTAAATACCGGCCAGAGACCGATAGCGCACAAGTAGAGTGATCGAAAGATGAAAAGCACTTTGAAAAGAGGGTTAAATAGCACGTGAAATTGTTGAAAGGGAAGCGCTTGTGACCAGACTTGCGCCCGGTGAATCATCCAGCGTTCTCGCTGGTGCACTTTGCCGGGCTCAGGCCAGCATCGGTTCTCCCAGGGGGATAAAAGTCTCGGGAACGTAGCTCTCTTCGGGGAGTGTTATAGCCCGTGG-CACAATACCCTTGGG-GGGACCGAGGACCGCGCTCTG-CAAGGATGCTGGCGTAATGGTCATCAGCGACCCGTCTTGAAACACGGACC-AAGGAGTCAAGCATTAGGGCGAGTCTTT-GGGTGTAAAACCC-GCAGG-CGCAATGAAAG-TGAACGGAGGTGAGAGCTTCGGCGCATCATCGACCGATCCTGATGTTCTCGGATGGATTTGAGTAAGAGCCTTACCGCTTGGACCCGAAAGATGGTGAACTATGCCTGAATAGGGTGAAGCCAGAGGAAACTCTGGTGGAGGCTCGCAGCGGTTCTGACGTGCAAATCGATCGTCAAATTTGGGCATGGGGACTGGTGTGTCCTGCCGAGACACCCGAGGGACAGGCTTGCGGCTTGGTGAAAAACTTATCTCTCATGTGTTATGTCAGCGTTGGCACACCAGCAGAACCGATCATCGAGTTCATGATCGCGAGGAATATGGAAGTCCTAGAAGAATATGAGCCTTTGCGCTACCCCAATGCGACCAAGATATTCGTTAACGGAACTTGGGTCGGTGTCCACCAGGATCCCAAACATCTGGTTGGGCTAGTACAGGAGTTGCGACAGAGAGGTGTCATCAACTTTGAAGTCTCTCTTGTCCGTGATATCCGAGACAGGGAGTTCAAGATTTTTTCTGACGCTGGTCGAGTGATGCGGCCCCTCTTCGCTGTGGAGCAAGAGGA------TAACTCTAAGTCCGGTCTTCCAAAAGGGGCTCTGAGGCTCACCAAAGAGCACATTCAGAGACTCAGGGCCGATGAAGAATTATCCAAAGACGACCCAGAATATTTCGGCTGGGACGGCATCGTTGAGGCCGGCGCCGTCGAGTATCTCGACGCGGAAGAAGAGGAAACGGCTATGATTTGCATGACGCCAGAAGATTTGGAAACATACCGACTCCAGAAGGCCGGCCTGGGTATAGCGGAAGACGACAAAGGAACGGTTCGAGGCTGGTATCTCCAAGGATGGCCAGACCCGAGAGCACGCTCTGCTTGCCTACACTTTGGGTGTCAAGCAGATTATCTGCGCCATCAACAAGATGGACACCACCAAGTGGTCAGAGGACCGTTTCAACGAAATCATCAAGGAGACGTCCAACTTCATCAAGAAGGTCGGTTACAACCCCAAGCAGGTCGCCTTCGTGCCCATCTCCGGTTTCCACGGCGACAACATGCTTGCTCCCTCTACCAACTGCCCCTGGTACAAGGGCTGGGAGAAGGAGGGCGCCAAGGGTGCCAAGTCTTCTGGCAAGACCCTGCTTGAGGCCATCGACGCCATTGAGCCCCCGAAGCGTCCCACAGACAAGCCCCTGCGTCTCCCGCTCCAGGATGTCTACAAGATCGGCGGTATCGGAACGGTCCCTGTCGGCCGTATCGAGACTGGTGTCCTGAAGCCCGGTATGGTCGTCACTTTCGCTCCCTCCAACGTCACCACTGAAGTCAAGTCCGTCGAGATGCACCACGAGCAGCTGACTGAGGGTGTCCCTGGTGACAACGTCGGCTTCAACGTGAAGAACGTGTCCGTCAAGGAAATCCGCCGTGGCAACGTTGCCGGTGATTCCAAGAACGACCCCCCTGCCGGCTGCGCCAACTTCACTGCCCAGGTCATTGTCCTCAACCACCCTGGTCAGGTTGGCCCTGGTTACGCTCCCGTCCTGGACTGCCACACCGCTCACATTGCCTGCAAGTTCTCCGAGATCACCGAGAAGATCGACCGCCGTACCGGCAAGTCGGTTGAGAACAACCCCAAGTTCATTAAGTCTGGTGACGCTGC
>Distoseptispora__euseptata__MFLUCC_20_0154
CGAGTTGAAAGACTCCAT--AACCATTTGTGAACTCTACCTTTTGTCAA-------TGTTGCTTCGGCGGG-TGGTCCC-AGGGCGGGACCACAGCCCATTTAGTTGGGTGCCCGCCGGAG---GACTGCTCAAAA--ACTCTCATCA----TAGGTATTAT-CTGAGTCTAAA---ACAAAAT---CTAT-AAAAACTTTCAACAACGGATCTCTTGGTTCTGGCATCGATGAAGAACGCAGCGAAATGCGATAAGTAATGTGAATTGCAGAATTCAGTGAATCATCGAATCTTTGAACGCACATTGCGCCCGCCAGCACTCTGGCGGGCATGCCTGTTCGAGCGTCATTTCAA-CCCTCGGGCCC----------CCGTGGCCTGGTGTTGGGGCA---CTGCCGTCTAG-----------GGAC------------GCGCAGGCCCTGAAAAACAGTGGCGGGCTCGCTAGAACT-CCGGGCGCAGTAG-ATTA-A-ATCTCGTCTAGGTGGT---CTGGCG-CGGTCTTGCCGTCAAAACCCC------------AC-TATCATACAAC-----ATCTGG-----CCCACTAGGGTCCGAGTTGTAATCTGCAGAGGATGCTTTTGGCGAGGTGCCTTCTAAGTCCCC-TAGAAC------GGGGCGCC-ATAGAGGG-TGAGAGCCCCGTACAGTCGGACACCGAACC-TTTGTAAAGCTCCTTCGACGAGTCGAGTAGTTTGGGAATGCTGCTCAAAATGGGAGGTAAATTTCTTCTAAAG-CTAAATACCGGCCAGAGACCGATAGCGCACAAGTAGAGTGATCGAAAGATGAAAAGCACTTTGAAAAGAGGGTTAAATAGCACGTGAAATTGTTGAAAGGGAAGCGCTTGTGACCAGACTTGCGCCCGGTGAATCATCCAGCGTTCTCGCTGGTGCACTTTGCCGGGCTCAGGCCAGCATCGGTTCTCCCAGGGGGATAAAAGTCTCGGGAACGTAGCTCTCTTCGGGGAGTGTTATAGCCCGTGG-CACAATACCCTTGGG-GGGACCGAGGACCGCGCTCTG-CAAGGATGCTGGCGTAATGGTCATCAGCGACCCGTCTTGAAACACGGACC-AAGGAGTCAAGCATTAGGGCGAGTCTTT-GGGTGTAAAACCC-GCAGG-CGCAATGAAAG-TGAACGGAGGTGAGAGCTTCGGCGCATCATCGACCGATCCTGATGTTCTCGGATGGATTTGAGTAAGAGCCTTACCGCTTGGACCCGAAAGATGGTGAACTATGCCTGAATAGGGTGAAGCCAGAGGAAACTCTGGTGGAGGCTCGCAGCGGTTCTGACGTGCAAATCGATCGTCAAATTTGGGCATGGGGACTGGTGTGTCCTGCCGAGACACCCGAGGGACAGGCTTGCGGCTTGGTGAAAAACTTATCTCTCATGTGTTATGTCAGCGTTGGCACACCAGCAGAACCGATCATCGAGTTCATGATCGCGAGGAATATGGAAGTCCTAGAAGAATATGAGCCTTTGCGCTACCCCAATGCGACCAAGATATTCGTTAACGGAACTTGGGTCGGTGTCCACCAGGATCCCAAACATCTGGTTGGGCTAGTACAGGAGTTGCGACAGAGAGGTGTCATCAACTTTGAAGTCTCTCTTGTCCGTGATATCCGAGACAGGGAGTTCAAGATTTTTTCTGACGCTGGTCGAGTGATGCGGCCCCTCTTCGCTGTGGAGCAAGAGGA------TAACTCTAAGTCCGGTCTTCCAAAAGGGGCTCTGAGGCTCACCAAAGAGCACATTCAGAGACTCAGGGCCGATGAAGAATTATCCAAAGACGACCCAGAATATTTCGGCTGGGACGGCATCGTTGAGGCCGGCGCCGTCGAGTATCTCGACGCGGAAGAAGAGGAAACGGCTATGATTTGCATGACGCCAGAAGATTTGGAAACATACAGACTCCAGAAGGCCGGCCTGGGTATAGCGGAAGACGACGAAGAAGCGG??????????????????????????????????????????????????????????????????????????????????????????????????????????????????????????????????????????????????????????????????????????????????????????????????????????????????????????????????????????????????????????????????????????????????????????????????????????????????????????????????????????????????????????????????????????????????????????????????????????????????????????????????????????????????????????????????????????????????????????????????????????????????????????????????????????????????????????????????????????????????????????????????????????????????????????????????????????????????????????????????????????????????????????????????????????????????????????????????????????????????????????????????????????????????????????????????????????????????????????????????????????????????????????????
>Distoseptispora__fasciculata__KUMCC_19_0081
AGAGTTGAAAAACTCCCT--AAACCATTGTGAATCT-ACCTCT-AT------ATT-CGTTGCTTTGGCGGG-CGGCTCC-AGGGCGGAGCCACTGCTCGTTGGGTCGGGCGCCCGCCGAAG---GACAA--CCAAA-G-CTCATTGAATCTGT-GCGGATCT-CAGAGTAAAAA--TAT--CAA--GCTAT-CAAAACTTTCAGCAACGGATCTCTTGGTTCTGGCATCGATGAAGAACGCAGCGAAATGCGATAAGTAATGTGAATTGCAGAATTCAGTGAATCATCGAATCTTTGAACGCACATTGCGCCCGCCAGCACTCTGGCGGGCATGCCTGTTCGAGCGTCATTTCAA-CCCTCGGGCCC--------TCGTTTGGCCCGGTGTTGGGGCG---CTACGGGTCCC--------GTCGGAC------------CTGTAGGCCCTCAAAACCAGTGGCGGGCTCGCCAGGACT-CCGAGCGCAGTAGTTCTC-CT--CTCGCTCAGGCGGC---CTGGCG-TGCTTCGGCCGTTAAATACCC--AG-------CGGTAATC-CGCATA-----ATCTGG---CCCT-TATGGGGTCCGAATTGTAATCTGTAGAGGATGCTTTTGGCGACGCGCCTTCCGAGTCCCC-TGGAAC------GGGGCGCC-AGAGAGGG-TGAGAGCCCCGTATGGTTGGACGCCGAACC-TCTGTAAAGCTCCTTCGACGAGTCGAGTAGTTTGGGAATGCTGCTCAAAATGGGAGGTAAATTTCTTCTAAAG-CTAAATACCGGCCAGAGACCGATAGCGCACAAGTAGAGTGATCGAAAGATGAAAAGCACTTTGAAAAGAGGGTCAAATAGCACGTGAAATTGCTGAAAGGGAAGCGCTTGTGACCAGACTTGCGCCCGGTTGATCATCCAGCGTTCTCGCTGGTGCACTCTGCCGGGCTCAGGCCAGCATCGGCTCTCCCAGGGGGATAAAGGTCGCGGGAACGTAGCTCTCTCCGGGGAGTGTTATAGCCCGTGG-CGGAATGCCCTTAGGGGGGGCCGAGGCCCGCG-TTCG-CAAGGATGCTGGCGTAATGGTCACCAGCGACCCGTCTTGAAACACGGACC-AAGGAGTCAAGCATTAGGGCGAGTCTTT-GGGTGCAAAACCC-GCAGG-CGCAATGAAAG-TGAACGGAGGTGAGAGCTTCGGCGCATCATCGACCGATCCTGATGTTCTCGGATGGATTTGAGTAAGAGCCTTACCGCTTGGACCCGAAAGATGGTGAACTATGCCTGAATAGGGTGAAGCCAGAGGAAACTCTGGTGGAGGCTCGCAGCGGTTCTGACGTGCAAATCGATCGTCAAATTTGGGCAT???????????????????????????????????????????????????????????????????????????????????????????????????????????????????????????????????????????????????????????????????????????????????????????????????????????????????????????????????????????????????????????????????????????????????????????????????????????????????????????????????????????????????????????????????????????????????????????????????????????????????????????????????????????????????????????????????????????????????????????????????????????????????????????????????????????????????????????????????????????????????????????????????????????????????????????????????????????????????????????????TTCGAGGCTGGTATCTCCAAGGATGGCCAGACTCGTGAGCACGCTCTGCTCGCCTACACACTTGGTGTGAAGCAGCTCATCGTCGCCATCAACAAGATGGACACCACCAAGTGGTCCGAGAGCCGTTACAACGAAATCATCAAGGAGACGTCCAACTTCATCAAGAAGGTCGGCTACAACCCCAAGCAGGTCGCCTTCGTTCCCATCTCCGGCTTCAACGGCGACAACATGCTTGCCCCCTCCTCCAACTGCCCCTGGTACAAGGGTTGGGAGAAGGAGA---TCAAGGGTGGCAAGGTCTCTGGCAAGACCCTCTTGGAGGCTATCGATGCCATTGAGCCTCCCAAGCGTCCCACAGACAAGCCTCTCCGTCTACCCCTTCAGGATGTCTACAAGATCGGTGGTATCGGAACTGTGCCTGTCGGCCGTATCGAGACTGGTATCCTCAAGCCCGGTATGGTCGTCACATTCGCTCCCTCCAACGTCACCACTGAAGTCAAGTCCGTCGAGATGCACCACGAGCAGCTGCAGGAGGGTGTCCCCGGCGACAACGTCGGCTTCAACGTGAAGAACGTCTCCGTCAAGGAAATCCGCCGAGGCAACGTCGCTGGTGACTCCAAGAACGACCCCCCTGCCGGTGCCGCTTCCTTCACCGCTCAGGTCATCGTCCTCAATCACCCCGGTCAGGTCGGTGCTGGCTACGCTCCCGTCTTGGATTGCCACACTGCCCACATCGCTTGCAAGTTCTCTGAGATCCTTGAGAAGATCGACCGCCGAACGGGCAAGTCTGTTGAGAACAACCCCAAGTTCATCAAGTCTGGTGACGCTGC
>Distoseptispora__fluminicola__DLUCC_0391
--------------------------TTGTGAATCT-ACCTTT-AT------ATT-CGTTGCTTTGGCGGG-CGGCTCC-AGGGCGGAGCCACTGCTCGTTGGGTCGGGCGCCCGCCGAAG---GACAG--CTAAA-A-CCCGTTAAATCTTT-GCGGATCT-CAGAGTAAAAA--TAT--CAA--GCTAT-CAAAACTTTCAGCAACGGATCTCTTGGTTCTGGCATCGATGAAGAACGCAGCGAAATGCGATAAGTAATGTGAATTGCAGAATTCAGTGAATCATCGAATCTTTGAACGCATATTGCGCCCGCCAGCACTCTGGCGGGCATGCCTGTTCGAGCGTCATTTCAA-CCCTCGGGCCC--------TCGTTTGGCCCGGTGTTGGGGTG---CTACGGGTTCT--------ATTGGAC------------CCGTAGGCCCTCAAAACCAGTGGCGGGCTCGCCAGGACT-CCGAGCGCAGTAGTTCTC-CT--CTCGCTCAGGTGGC---CTGGCG-TGCTTCGGCCGTTAAACATCC--AG-------CGGTAATT-CGCACA-----ATCTGG---CCCTCTATGGGGTCCGAGTTGTAATCTGTAGAGGATGCTTTTGGCGACGCGCCTTCCGAGTCCCC-TGGAAC------GGGGCGCC-AGAGAGGG-TGAGAGCCCCGTATGGTTGGACGCCGAACC-TCTGTAAAGCTCCTTCGACGAGTCGAGTAGTTTGGGAATGCTGCTCAAAATGGGAGGTAAATTTCTTCTAAAG-CTAAATACCGGCCAGAGACCGATAGCGCACAAGTAGAGTGATCGAAAGATGAAAAGCACTTTGAAAAGAGGGTCAAATAGCACGTGAAATTGCTGAAAGGGAAGCGCTTGTGACCAGACTTGCGCCCGGTTGATCATCCAGCGTTCTCGCTGGTGCACTCTGCCGGGCTCAGGCCAGCATCGGCTCTCCCAGGGGGATAAAGGTCGCGGGAACGTAGCTCTCTCCGGGGAGTGTTATAGCCCGTGG-CGGAATGCCCTTAGGGGGGGCCGAGGCCCGCG-TTCG-CAAGGATGCTGGCGTAATGGTCACCAGCGACCCGTCTTGAAACACGGACC-AAGGAGTCAAGCATTAGGGCGAGTCTTT-GGGTGCAAAACCC-GCAGG-CGCAATGAAAG-TGAACGGAGGTGAGAGCTTCGGCGCATCATCGACCGATCCTGATGTTCTCGGATGGATTTGAGTAAGAGCCTTACCGCTTGGACCCGAAAGATGGTGAACTATGCCTGAATAGGGTGAAGCCAGAGGAAACTCTGGTGGAGGCTCGCAGCGGTTCTGACGTGCAAATCGATCGTCAAATTTGGGCAT???????????????????????????????????????????????????????????????????????????????????????????????????????????????????????????????????????????????????????????????????????????????????????????????????????????????????????????????????????????????????????????????????????????????????????????????????????????????????????????????????????????????????????????????????????????????????????????????????????????????????????????????????????????????????????????????????????????????????????????????????????????????????????????????????????????????????????????????????????????????????????????????????????????????????????????????????????????????????????????????TTCGAGGCTGGTATCTCCAAGGATGGCCAGACTCGTGAGCACGCTCTGCTTGCCTACACGCTAGGTGTGAAGCAGCTCATCGTTGCCATCAACAAGATGGACACCACCAAGTGGTCTGAGAGCCGTTACAACGAAATTATCAAGGAGACGTCCAACTTTATCAAGAAGGTCGGCTACAACCCCAAGCAGGTCGCCTTCGTTCCCATCTCCGGCTTCAACGGCGACAACATGCTTGCCCCGTCCTCCAACTGCCCCTGGTACAAGGGTTGGGAGAAGGAGA---TCAAGGGTGGCAAGGCCTCTGGCAAGACCCTTCTCGAGGCTATCGATGCCATTGAGCAACCCAAGCGTCCCACAGACAAGCCTCTCCGTCTCCCTCTTCAGGATGTCTACAAGATTGGTGGTATCGGAACTGTGCCCGTCGGCCGTATCGAAACTGGTATCCTCAAGCCGGGTATGGTCGTCACGTTCGCTCCCTCCAACGTCACCACTGAAGTCAAGTCCGTCGAGATGCACCACGAGCAGCTGCAGGAGGGTGTCCCCGGCGACAACGTTGGCTTCAACGTGAAGAACGTCTCCGTCAAGGAAATCCGCCGAGGCAACGTCGCTGGTGACTCCAAGAACGATCCTCCTGCTGCCGCCGCTTCCTTCACCGCTCAGGTCATCGTCCTCAACCACCCCGGTCAGGTCGGTGCTGGTTACGCTCCCGTCCTGGATTGCCACACTGCCCACATTGCCTGCAAGTTCTCTGAGATCCTTGAGAAGATCGACCGCCGAACGGGCAAGTCTGTTGAGAACAACCCCAAGTTCATCAAGTCTGGTGACGCTGC
>Distoseptispora__fluminicola__DLUCC_0999
AGAGTTGAAAAACTCCCT--AAACCATTGTGAATTT-ACCTTT-AT------ATT-CGTTGCTTTGGCGGG-CGGCTCC-AGGGCGGAGCCACTGCTCGTTGGGTCGGGCGCCCGCCGAAG---GACAG--CTAAA-A-CCCGTTAAATATTT-GCGGATCT-CAGAGTAAAAA--TAT--CAA--GCTAT-CAAAACTTTCAGCAACGGATCTCTTGGTTCTGGCATCGATGAAGAACGCAGCGAAATGCGATAAGTAATGTGAATTGCAGAATTCAGTGAATCATCGAATCTTTGAACGCATATTGCGCCCGCCAGCACTCTGGCGGGCATGCCTGTTCGAGCGTCATTTCAA-CCCTCGGGCCC--------TCGTTTGGCCCGGTGTTGGGGTG---CTACGGGTTCT--------ATTGGAC------------CCGTAGGCCCTCAAAACCAGTGGCGGGCTCGCCAGGACT-CCGAGCGCAGTAGTTCTC-CT--CTCGCTCAGGCGGC---CTGGCG-TGCTTCGGCCGTTAAATATCC--AG-------CGGTAATT-CGCACA-----ATCTGG---CCCTTTATGGGGTCCGAGTTGTAATCTGTAGAGGATGCTTTTGGCGACGCGCCTTCCGAGTCCCC-TGGAAC------GGGGCGCC-AGAGAGGG-TGAGAGCCCCGTATGGTTGGACGCCGAACC-TCTGTAAAGCTCCTTCGACGAGTCGAGTAGTTTGGGAATGCTGCTCAAAATGGGAGGTAAATTTCTTCTAAAG-CTAAATACCGGCCAGAGACCGATAGCGCACAAGTAGAGTGATCGAAAGATGAAAAGCACTTTGAAAAGAGGGTCAAATAGCACGTGAAATTGCTGAAAGGGAAGCGCTTGTGACCAGACTTGCGCCCGGTTGATCATCCAGCGTTCTCGCTGGTGCACTCTGCCGGGCTCAGGCCAGCATCGGCTCTCCCAGGGGGATAAAGGTCGCGGGAACGTAGCTCTCTCCGGGGAGTGTTATAGCCCGTGG-CGGAATGCCCTTAGGGGGGGCCGAGGCCCGCG-TTCG-CAAGGATGCTGGCGTAATGGTCACCAGCGACCCGTCTTGAAACACGGACC-AAGGAGTCAAGCATTAGGGCGAGTCTTT-GGGTGCAAAACCC-GCAGG-CGCAATGAAAG-TGAACGGAGGTGAGAGCTTCGGCGCATCATCGACCGATCCTGATGTTCTCGGATGGATTTGAGTAAAAGCCTTACCGCTTGGACCCGAAAGATGGTGAACTATGCCTGAATAGGG------------------------------------------------------------------------???????????????????????????????????????????????????????????????????????????????????????????????????????????????????????????????????????????????????????????????????????????????????????????????????????????????????????????????????????????????????????????????????????????????????????????????????????????????????????????????????????????????????????????????????????????????????????????????????????????????????????????????????????????????????????????????????????????????????????????????????????????????????????????????????????????????????????????????????????????????????????????????????????????????????????????????????????????????????????????????TTCGAGGCTGGTATCTCCAAGGATGGCCAGACTCGTGAGCACGCTCTGCTTGCCTACACGCTAGGTGTGAAGCAGCTCATCGTTGCCATCAACAAGATGGACACCACCAAGTGGTCTGAGAGCCGTTACAACGAAATTATCAAGGAGACGTCCAACTTTATCAAGAAGGTCGGCTACAACCCCAAGCAGGTCGCCTTCGTTCCCATCTCCGGCTTCAACGGCGACAACATGCTTGCCCCGTCCTCCAACTGCCCCTGGTACAAGGGTTGGGAGAAGGAGA---TCAAGGGTGGCAAGGCCTCTGGCAAGACCCTTCTCGAGGCTATCGATGCCATTGAGCAACCCAAGCGTCCCACAGACAAGCCTCTCCGTCTCCCTCTTCAGGATGTCTACAAGATTGGTGGTATCGGAACTGTGCCCGTCGGCCGTATCGAAACTGGTATCCTCAAGCCGGGTATGGTCGTCACGTTCGCTCCCTCCAACGTCACCACTGAAGTCAAGTCCGTCGAGATGCACCACGAGCAGCTGCAGGAGGGTGTCCCCGGCGACAACGTTGGCTTCAACGTGAAGAACGTCTCCGTCAAGGAAATCCGCCGAGGCAACGTCGCTGGTGACTCCAAGAACGATCCTCCTGCTGCCGCCGCTTCCTTCACCGCTCAGGTCATCGTCCTCAACCACCCCGGTCAGGTCGGTGCTGGTTACGCTCCCGTCCTGGATTGCCACACTGCCCACATTGCCTGCAAGTTCTCTGAGATCCTTGAGAAGATCGACCGCCGAACGGGCAAGTCTGTTGAGAACAACCCCAAGTTCATCAAGTCTGGTGACGCTGC
>Distoseptispora__fusiformis__GZCC_20_0512
GAGAGTTTTCCACTCCCT-AAA-CCACTGTGAATCT-ACCTGTC-----------GTACTGCTTTGGCGGG-CGGCCCC-TGGGAGGGGCCACTGCCCGTTGGGTCGGGCGCCCGCCGAAG---CATCA--CC-ACAACTCTGGCACCCCCGGG--CGTCTT-CAGAGCA--------TAGCATAAGCTAT-AAAAACTTTCAGCAACGGATCTCTTGGTTCTGGCATCGATGAAGAACGCAGCGAAATGCGATAAGTAATGTGAATTGCAGAATTTAGTGAATCATCGAATCTTTGAACGCACATTGCGCCCGCCAGCATTCTGGCGGGCATGCCTGTCCGAGCGTCATTTCAACCCCTCGGGCGCT-------GAA-GC-GCCCGGCGTTGGGGCA---CTGCGCCACCTGTAGGTACACCTGTACCT--CG-GGCGCTGCAGGCCCCGAAAGACAGTGGCGGGACCGTCGGGGCT-CCGGGCGCAGTAGTTTAC-CA-CCTCGCCCAGGTGTCT--CCAGCG--GCCCCAGCCGTCAAAACACC-----------CCC-AACAG--ACGAACC--ATCTGG--CCCCCCA--GGGGCCCGAGTTGTAATCTGCAGAGGATGCTTTTGGTGACGCGCCCGCCGAGTCCCC-TGGAAC------GGGGCGCC-ACAGAGGG-TGAGAGCCCCGTATGGCAGGACGCCGAGCC-TCTGTAAAGCTCCTTCGACGAGTCGAGTAGTTTGGGAATGCTGCTCTAAATGGGAGGTAAATTTCTTCTAAAG-CTAAATACCGGCCAGAGACCGATAGCGCACAAGTAGAGTGATCGAAAGATGAAAAGCACTTTGAAAAGAGGGTTAAAAAGCACGTGAAATTGCTGAAAGGGAAGCGCTTGTGACCAGACTTGCGCCCGGCGGATCAGCTGGCGTTCTCGCCAGTGCACTCCGCCGGGCTCAGGCCAGCATCGGTTTCGCCAGGGGGACAAAAGCGCCGGGAACGTGGCTCCCCCCGGGGAGTGTTACAGCCCGGCG-CAGAATGCCCTTAGGCGGGACCGAGGAACGCGCACCG-CAAGGATGCTGGCGTAATGGTCATCAGCGACCCGTCTTGAAACACGGACC-AAGGAGTCAAGCATTGGGGCGAGTCTTT-GGGTGTAAAACCC-GCAGG-CGCAATGAAAG-TGAACGCAGGTGAGAGCTTCGGCGCATCATCGACCGATCCTGATGTTCTCGGATGGATTTGAGTAAGAGCCTTAACGCTTGGACCCGAAAGATGGTGAACTATGCCTGAATAGGGTGAAGCCAGAGGAAACTCTGGTGGAGGCTCGCAGCGGTTCTGACGTGCAAATCGATCGTCAAATTTGGGCATGGGGTCTGGTGTGCCCAGCCGAGACTCCAGAAGGACAAGCGTGCGGTCTCGTCAAGAACCTCTCGCTTATGTGTTATGTCAGTGTTGGGACGCCATCTGAACCTATCATAGACTTCATGGTGGCAAGAAACATGGAACTTCTTGAGGAATACGAGCCGCTACGGTACCCCAACGCCACCAAGATTTTTGTCAATGGCACATGGGTTGGTGTTCACCAAGACCCGCGTCATTTGGTGAACTCGGTGAGAGACCTGCGTCAAAAGGGTGTTATAAACTTTGAAGTTTCTCTTATCCGGGATATCCGTGATCGAGAGTTTAAAATTTTCTCCGACGCTGGCCGTGTCATGAGGCCTCTCTTCGCCGTCGAGCAAATCGG------CGACCCGACCAAGAATCGGGAGAAGGGTTCTTTGTGGCTCACCAAGCAACACATCGAACGACTTAGAGAAGATGAGATGCTTGACCGAGACCATCCTAAGTATTTTGGTTGGGACGGATTGACCAAAGCTGGTGTTATCGAGTATGTGGACGCCGAAGAAGAAGAGACTGCCATGATTTGCATGTCACCAGAAGACCTGGAACAATATAGGCTTCAGAAGGCGGGCGTCGAGGTCGAGGAAGACGATGACGAAGCCGTTCGAGGCCGGTATCTCCAAGGATGGCCAGACTCGTGAGCACGCTCTGCTTGCCTACACCCTGGGTGTGAAGCAGCTCATCGTCGCGATCAACAAGATGGACACTACCAAGTGGTCCGAGGATCGTTTCAACGAAATCATCAAGGAGACGTCCAACTTCATCAAGAAGGTCGGCTACAACCCCAAGCAGGTTGCCTTCGTCCCCATCTCGGGCTTCAACGGCGACAACATGCTTGCTGCCTCCAGCAACTGCCCCTGGTACAAGGGCTGGGAGAAGGAGG---TCAAGGGTGGCAAGGTCACTGGCAAGACTCTCCTCGAGGCCATTGATGCCATCGAGCCCCCTAAGCGTCCCACCGACAAGCCCCTCCGCCTTCCCCTTCAGGATGTCTACAAGATTGGTGGTATCGGAACTGTCCCTGTCGGCCGTATCGAGACGGGTGTTCTCAAGCCCGGTATGGTCGTCACCTTTGCTCCCTCCAACGTCACCACTGAAGTCAAGTCGGTCGAGATGCACCACGAGCAGCTTAGTGAGGGTGTTCCCGGCGACAACGTTGGCTTCAACGTGAAGAACGTCTCCGTCAAGGAAATCCGTCGTGGCAACGTCGCTGGTGACTCCAAGAACGACCCCCCTGCTGGCTGTGCTTCCTTCACTGCCCAGGTCATCGTTCTCAACCACCCCGGTCAGGTCGGCGCTGGCTACGCCCCTGTCCTGGACTGCCACACCGCCCATATCGCCTGCAAGTTCTCTGAGATCCTAGAGAAGATCGATCGCCGAACGGGCAAGTCGGTTGAGAACAACCCTAAGTTCATCAAGTCGGGCGACGCCGC
>Distoseptispora__gasaensis_HJAUP_C2034
AGAGTTGAAAAACTCCC--TAAACCACTGTGAATCTTACCTGTCG---------TTCGTTGCTCCGGCGGG-CGGCTCC-AGGGCGGAGCCACTGTCCGTTAGGTCGGACGCCCGCCGGGG---GACAA--CCAAA--ACTCTCCTGATCTCGGGCA-TCGT-CAGAGTATACAAAA----CAA--GCTAT-CAAAACTTTCAGCAACGGATCTCTTGGTTCTGGCATCGATGAAGAACGCAGCGAAATGCGATAAGTAATGTGAATTGCAGAATTCAGTGAATCATCGAATCTTTGAACGCACATTGCGCCCGCCAGTACTCTGGCGGGCATGCCTGTTCGAGCGTCATTTCAA-CCCTCGGGCCCC------CGT-TT-GGCCCGGTGTTGGGGTG---CTAC---G-------TCCTGACGGAC------------CCGTAGGCCCTCAAAACCAGTGGCGGGCTCGCCATGGCTTCCGAGCGCAGTAGTTTTC-TC--CTCGCTCAGGCGGT---CTGGCG-CGCTCCGGCCGTTAAAA-TAC-----------CCACTGTATCTCACAGA---ATCTGG---CCCTCTTCTGGGTCCGAGTTGTAATCTGTAGAGGATGCTTTTGGCGAAGCGCCTTCCGAGTCCCC-TGGAAC------GGGGCGCC-AGAGAGGG-TGAGAGCCCCGTATGGTCGGACGCCGAACC-TTTGTAAAGCTCCTTCGACGAGTCGAGTAGTTTGGGAATGCTGCTCAAAATGGGAGGTAAATTTCTTCTAAAG-CTAAATACCGGCCAGAGACCGATAGCGCACAAGTAGAGTGATCGAAAGATGAAAAGCACTTTGAAAAGAGGGTTAAATAGCACGTGAAATTGCTGAAAGGGAAGCGCTTGTGACCAGACTTGCGCCCGGTTGATCATCCAGCGTTCTCGCTGGTGCACTCTGCCGGGCTCAGGCCAGCATCGGCTCTCCCAGGGGGATAAAGGTCGCGGGAACGTAGCTCTCTCCGGGGAGTGTTATAGCCCGTGG-CGGAATACCCTTAGGGGGGGTCGAGGCCCGCG-TTCG-CAAGGATGCTGGCGTAATGGTCACCAGCGACCCG-CTTAACGCCCCCCCA-AAGAGGGAAAAAAAAGG---------------------------------------------------------------------------------------------------------------------------------------------------------------------------------------------------------------------------------------???????????????????????????????????????????????????????????????????????????????????????????????????????????????????????????????????????????????????????????????????????????????????????????????????????????????????????????????????????????????????????????????????????????????????????????????????????????????????????????????????????????????????????????????????????????????????????????????????????????????????????????????????????????????????????????????????????????????????????????????????????????????????????????????????????????????????????????????????????????????????????????????????????????????????????????????????????????????????????????????TTCGAGGCTGGTATCTCCAAGGATGGCCAGACTCGTGAGCATGCCCTGCTTGCCTACACCCTCGGTGTCAAGCAGCTCATCGTCGCCATCAACAAGATGGACACCACCAAGTGGTCTGAGGATCGTTACAACGAAATCATCAAGGAGACGTCCAACTTCATCAAGAAGGTCGGATACAACCCCAAGCAGGTGGCTTTCGTTCCCATCTCCGGCTTCAACGGTGACAACATGTTGACCCCCTCCTCCAACTGCCCCTGGTACAAGGGCTGGGAGAAGGAGA---TTAAGGGCGGCAAGGTCACTGGCAAGACGCTGCTCGAGGCCATCGATGCTATTGAGACTCCCAAGCGTCCCACCGACAAGCCTCTGCGCCTGCCCCTTCAGGATGTCTACAAGATCGGTGGTATCGGCACCGTACCGGTCGGCCGTATCGAGACTGGTGTCCTCAAGCCCGGTATGGTCGTTACATTCGCTCCCTCCAACGTCACCACTGAAGTCAAGTCCGTCGAGATGCACCACGAGCAGCTTGCCGAGGGTGTCCCCGGTGACAACGTCGGCTTCAACGTGAAGAACGTCTCCGTCAAGGAAATCCGCCGTGGCAACGTCGCCGGTGACTCCAAGAACGATCCTCCTGCCGGTGCTGCTTCCTTCACCGCCCAGGTCATCGTCCTCAACCACCCTGGTCAGGTCGGCGCTGGCTACGCTCCCGTCTTGGATTGCCACACTGCCCACATCGCCTGCAAGTTCTCTGAGATCCTCGAGAAGATCGACCGCCGAACGGGCAAGTCTGTCGAGAACAACCCCAAGTTCATCAAGTCTGGTGACGCCGC
>Distoseptispora__guanshanensis_HJAUP_C1063
AGAGTTGCAAAACTCCAT--AAACCATTGTGAATCTTACCTTT-AT------ATT-CGTTGCTTTGGCGGG-CGGCTCC-AGGGCGGAGTCACTACCCGTTGGGTCGGGCGCCCGCCGAAG---GACAA--CCAAA-A-CTCGCTAAATCT-GTACGGATCT-CAGAGTAAAA---TAT--CAA--GCTAT-CAAAACTTTCAGCAACGGATCTCTTGGTTCTGGCATCGATGAAGAACGCAGCGAAATGCGATAAGTAATGTGAATTGCAGAATTCAGTGAATCATCGAATCTTTGAACGCACATTGCGCCCGCCAGCACTCTGGCGGGCATGCCTGTTCGAGCGTCATTTCAA-CCCTCGGGCCC--------TCGTTTGGCCCGGTGTTGGGGCG---CTACGGGTCTG---------TCGGAC------------CTGTAGGCCCTCAAAAGCAGTGGCGGGCTCGCCAGGACT-CCGAGCGTAGTAGTTCTC-CT--CTCGCTCAGGCGGC---CTGGCG-TGCTTCGGCCGTTAAA-GACCC-AA-------CTGTAATCACAGAA-------TCTGG---CCCT-TACGGGGTCCGAGTTGTAATCTGTAGAGGATGCTTTTGGCGACGCGCCTTCCGAGTCCCC-TGGAAC------GGGGCGCC-AGAGAGGG-TGAGAGCCCCGTATGGTTGGACGCTGAACC-TCTGTAAAGCTCCTTCGACGAGTCGAGTAGTTTGGGAATGCTGCTCAAAATGGGAGGTAAATTTCTTCTAAAG-CTAAATACCGGCCAGAGACCGATAGCGCACAAGTAGAGTGATCGAAAGATGAAAAGCACTTTGAAAAGAGGGTTAAATAGCACGTGAAATTGCTGAAAGGGAAGCGCTTGTGACCAGACTTGCGCCCGGTTGATCATCCAGCGTTCTCGCTGGTGCACTCTGCCGGGCTCAGGCCAGCATCGGCTCTCCCAGGGGGATAAAGGTCGCGGGAACGTAGCTCTCTCCGGGGAGTGTTATAGCCCGTGG-CGGAATGCCCTTAGGGGGGGCCGAGGCCCGCG-TTCG-CAAGGATGCTGGCGTAATGGTCACCAGCGACCCGTCTTGAAACAC--------------------------------------------------------------------------------------------------------------------------------------------------------------------------------------------------------------------------------------------------------------GGGGGCTGGTGTGCCCTGCTGAGACACCCGAAGGCCAAGCATGTGGGCTGGTCAAAAATCTATCGCTCATGTGTTATGTGAGCGTCGGAACGCCCGCAGAGCCAATTGTCGAGTTCATGATTGCTAGGAACATGGAGGTACTCGAGGAATATGAGCCCTTGAGGTACCCTAATGCAACCAAAATCTTCGTCAACGGCACATGGGTTGGTGTTCACCAAGACCCGAAGCATCTTGTGAGCTTGGTTCAGGACTTACGCCGCAGGGGCGTCATCAACTTCGAGGTCTCCCTCATTCGGGATATCCGCGATCGAGAGTTCAAGATTTTCTCGGATGCTGGTCGTGTTATGCGTCCTCTGTTCGCTGTGGAGCAGTCAGA------CAACTCGACAAAGGGCCTTGAAAAGGGCTCTTTATTGCTCACAAAGGAGCATATCCAGAAGTTGAGAGCAGACGAGGATCTAACCAAGGATGAAGACGACTATTTCGGCTGGGATGGCCTTCTTAGGGCGGGCGCCATCGAATATCTTGACGCCGAAGAGGAAGAGACAGCCATGATTTGCATGACTCCAGAAGACCTAGAGGCTTATCGGCTGCAAAAAGCTGGATTAGACGTGCCGGAAGACGATGACGAGGCCGTTCGAGGCTGGTATCTCCAAGGATGGCCAGACTCGTGAGCACGCTCTGCTTGCCTACACCTTGGGTGTGAAGCAGCTCATCGTCGCCATCAACAAGATGGACACCACCAAGTGGTCTGAGAGCCGTTACAACGAAATTATCAAGGAGACGTCCAACTTCATCAAGAAGGTCGGCTACAACCCCAAGCAGGTCGCCTTCGTTCCCATCTCCGGCTTCAACGGCGACAACATGCTTGCCCCCTCCTCCAACTGCCCCTGGTACAAGGGTTGGGAGAAGGAGA---TCAAGGGCGGCAAGGCCTCTGGCAAGACCCTTCTCGAGGCCATCGATGCTATTGAGCCTCCCAAGCGTCCTACGGACAAGCCTCTGCGTCTACCTCTCCAGGATGTTTACAAGATTGGTGGTATTGGAACTGTGCCCGTCGGCCGTATCGAGACTGGTGTCCTCAAGCCCGGTATGGTCGTTACCTTCGCTCCCTCCAACGTCACCACTGAAGTCAAGTCCGTCGAGATGCACCACGAGCAGCTGGCGGAGGGTGTCCCCGGCGACAACGTCGGCTTCAACGTGAAGAACGTCTCCGTCAAGGAAATCCGCCGAGGCAACGTTGCTGGTGACTCCAAGAACGATCCTCCTGCTGGTGCCGCTTCCTTCACCGCCCAGGTCATCGTCCTCAACCACCCCGGTCAGGTCGGCGCTGGTTACGCTCCCGTCTTGGATTGCCACACTGCCCACATCGCTTGCAAGTTCTCTGAGATTCTGGAGAAGATCGACCGCCGAACGGGCAAGTCTGTCGAGAACAACCCCAAGTTCATCAAGTCTGGTGATGCTGC
>Distoseptispora__guizhouensis__GZCC21_0666
AGAGTTGCAAAACTCCCT--AAACCATTGTGAATCTTACCTTT-AC------GTT-CGTTGCTTTGGCGGG-CGGCTCC-AGGGCGGAGCCACTGCCCATTTGGTTGGGCGCCCGCCGAAG---GACAA--TCAAA-A-CTCGCTAAATCT-GTACGGATCT-CAGAGTAAAAA--TAT--CAA--GCTAT-TAAAACTTTCAGCAACGGATCTCTTGGTTCTGGCATCGATGAAGAACGCAGCGAAATGCGATAAGTAATGTGAATTGCAGAATTCAGTGAATCATCGAATCTTTGAACGCACATTGCGCCCGCCAGCACTCTGGCGGGCATGCCTGTTCGAGCGTCATTTCAA-CCCTCGGGCCC--------TCGTTTGGCCCGGTGTTGGGGTG---CTACGGGTCCG---------TCCGAC------------CTGTAGGCCCTCAAAAACAGTGGCGGGCTCGCCAGGACT-CCGAGCGTAGTAGTTTTC-CT--CTCGCTCAGGCGGC---CTGGCG-TGCTTCGGCCGTTAAA--ACCC-CA-------AC----------------------GG---CCCT-TACGGGGTCCGAGTTGTAATCTGTAGAGGATGCTTTTGGCGACGCGCCTTCCGAGTCCCC-TGGAAC------GGGGCGCC-AGAGAGGG-TGAGAGCCCCGTATGGTTGGACGCCGAACC-TTTGTAAAGCTCCTTCGACGAGTCGAGTAGTTTGGGAATGCTGCTCAAAATGGGAGGTAAATTTCTTCTAAAG-CTAAATACCGGCCAGAGACCGATAGCGCACAAGTAGAGTGATCGAAAGATGAAAAGCACTTTGAAAAGAGGGTCAAATAGCACGTGAAATTGCTGAAAGGGAAGCGCTTGTGACCAGACTTGCGCCCGGTTGATCATCCAGCGTTCTCGCTGGTGCACTCTGCCGGGTTCAGGCCAGCATCGGCTCTCCCAGGGGGATAAAGGTCGCGGGAACGTAGCTCTCTCCGGGGAGTGTTATAGCCCGTGG-CGGAATGCCCTTAGGGGGGGCCGAGGCTCGCG-TTCG-CAAGGATGCTGGCGTAATGGTCACCAGCGACCCGTCTTGAAACACGGACC-AAGGAGTCAAGCATTAGGGCGAGTCTTT-GGGTGCAAAACCC-GCAGG-CGCAATGAAAG-TGAACGGAGGTGAGAGCTTCGGCGCATCATCGACCGATCCTGATGTTCTCGGATGGATTTGAGTAAGAGCCTTACCGCTTGGACCCGAAAGATGGTGAACTATGCCTGAATAGGGTGAAGCCAGAGGAAACTCTGGTGGAGGCTCGCAGCGGTTCTGACGTGCAAATCGATCGTCAAATTTGGGCATGGGGTCTGGTGTGCCCTGCCGAGACACCCGAAGGCCAAGCATGTGGGTTGGTCAAAAATCTATCGCTCATGTGTTATGTGAGCGTCGGAACGCCCGCGGAGCCAATCGTCGAGTTCATGATTGCTAGGAACATGGAAGTACTCGAGGAATATGAGCCCTTGAGGTACCCTAATGCGACCAAAATCTTCGTCAATGGCACATGGGTTGGTGTTCACCAAGACCCGAAGCATCTTGTGAGCTTGGTTCAGGACTTACGCCGCAGGGGCGTCATCAACTTCGAGGTCTCCCTCATTCGGGATATCCGTGATCGAGAGTTCAAGATTTTCTCGGATGCTGGTCGTGTTATGCGTCCTCTCTTCGCTGTGGAGCAGTCAGA------CAACTCGACAAAGGGCCTTGAAAAGGGCTCTTTATTGCTCACAAAGGAGCATATCCAGAGGTTGAGAGCAGATGAGGAGTTATCCAAGGAAGACTCAGACTATTTCGGCTGGGATGGCCTTCTCAGGGCGGGCGCCATCGAATATCTTGACGCCGAAGAGGAAGAGACAGCCATGATTTGCATGACTCCAGAAGACCTAGAGGCTTATCGGCTGCAAAAAGCTGGATTAGACGTGCCGGAAGACGATGACGAGGCCGTTCGAGGCTGGTATCTCCAAGGATGGCCAGACTCGTGAGCACGCTCTGCTTGCCTACACCCTGGGTGTGAAGCAGCTCATCGTCGCCATCAACAAGATGGACACCACCAAGTGGTCTGAGAGCCGTTACAACGAAATTATCAAGGAGACGTCCAACTTCATCAAGAAGGTCGGCTACAACCCCAAGCAGGTCGCCTTCGTCCCCATCTCCGGCTTCAACGGCGACAACATGCTTGCCCCCTCCTCCAACTGCCCCTGGTACAAGGGCTGGGAGAAGGAGA---TCAAGGGCGGCAAGGCCTCTGGCAAGACCCTTCTCGAGGCCATCGATGCCATTGAGCCTCCTAAGCGTCCTACGGACAAGCCTCTGCGTCTCCCCCTCCAGGATGTCTACAAGATCGGTGGTATTGGAACTGTACCCGTCGGCCGTATCGAGACTGGTATCCTCAAGCCCGGTATGGTCGTCACGTTTGCTCCCTCCAACGTCACCACTGAAGTCAAGTCCGTCGAGATGCACCACGAGCAGCTGCAGGAGGGTGTCCCCGGCGACAACGTTGGCTTCAACGTGAAGAACGTCTCCGTCAAGGAAATCCGCCGAGGCAACGTTGCTGGTGACTCCAAGAACGATCCTCCGGCTGCTGCCGCTTCCTTCACCGCCCAGGTCATCGTCCTCAACCACCCCGGTCAGGTCGGCGCTGGCTACGCTCCCGTCTTGGATTGCCACACTGCCCACATCGCTTGCAAGTTCTCCGAGATCCTTGAGAAGATCGACCGCCGAACGGGCAAGTCTGTCGAGAACAACCCCAAGTTCATCAAGTCTGGTGACGCTGC
>Distoseptispora__guttulata__MFLU_17_0852
AGGGCCTAAAAAACCCCC--AAACCATTGTGAATCTTACCTGT-T-------TTTTCGTTGCTTCGGCGGG-CGGCTCC-AGGGCGGAGCCACTGCCCGTTGGTTCGGGCGCCCGCCGGAG---GACAA---CCAA-AACTAGCCTAATCTT-GGGTAACTT-CAGAGTATTAAAAA----AAAA-GCTAT-CAAAACTTTCAGCAACGGATCTCTTGGTTCTGGCATCGATGAAGAACGCAGCGAAATGCGATAAGTAATGTGAATTGCAGAATTCAGTGAATCATCGAATCTTTGAACGCACATTGCGCCCGCCAGCACTCTGGCGGGCATGCCTGTTCGAGCGTCATTTCAA-CCCTCGGGCCCCTC---TTTTGCGTGGCCCGGTGTTGGGGCG---CTACCGCGTCCCTCCTCGGGGGGACC------------CGGTAGGCCCTTAAAACCAGTGGCGGGCTCGCCACGGCCTCCGAGCGCAGTAGTTCTC-TC--CTCGCTCAGGCGGC---CTGGCG-CGCCTCGGCCGTTAAAC-----ATA-------CG-CTGTGTCTCACAGA---ATCTGG---CCCCCCACGGGGTCCGAGTTGTAATCTGTAGAGGATGCTTTTGGCGACGCGCCTTCCGAGTCCCC-TGGAAC------GGGGCGCC-AGAGAGGG-TGAGAGCCCCGTACGGTCGGACGCCGAGCC-TCTGTAAAGCTCCTTCGACGAGTCGAGTAGTTTGGGAATGCTGCTCAAAATGGGAGGTAAATTTCTTCTAAAG-CTAAATACCGGCCAGAGACCGATAGCGCACAAGTAGAGTGATCGAAAGATGAAAAGCACTTTGAAAAGAGGGTTAAATAGCACGTGAAATTGCTGAAAGGGAAGCGCTTGTGACCAGACTTGCGCCCGGTTGATCATCCAGCGTTCTCGCTGGTGCACTCTGCCGGGCTCAGGCCAGCATCGGCTCCCCCAGGGGGATAAAGGTCGCGGGAACGTAGCTCTCTCCGGGGAGTGTTATAGCCCGCGG-CGGAATACCCTTAGGGGGGGTCGAGGCCCGCG-TTCG-CAAGGATGCTGGCGTAATGGTCACCAGCGACCCGTCTTGAAACACGGACC-AAGGAGTCAAGCATTAGGGCGAGTCTTT-GGGTGTAAAACCC-GCAGG-CGCAATGAAAG-TGAACGGAGGTGAGAGCTTCGGCGCATCATCGACCGATCCTGATGTTCTCGGATGGATTTGAGTAAGAGCCTTACCGCTTGGACCCGAAAGATGGTGAACTATGCCTGAATAGGGTGAAGCCAGAGGAAACTCTGGTGGAGGCTCGCAGCGGTTCTGACGTGCAAATCGATCGTCAAATTTGGGCAT???????????????????????????????????????????????????????????????????????????????????????????????????????????????????????????????????????????????????????????????????????????????????????????????????????????????????????????????????????????????????????????????????????????????????????????????????????????????????????????????????????????????????????????????????????????????????????????????????????????????????????????????????????????????????????????????????????????????????????????????????????????????????????????????????????????????????????????????????????????????????????????????????????????????????????????????????????????????????????????????TTCGAGGCTGGTATTTCCAAGGATGGCCAGACTCGTGAGCACGCTCTACTTGCCTACACCCTGGGTGTGAAGCAGCTTATCGTGGCCATCAACAAGATGGACACCACCAAGTGGTCTGAGGACCGTTACAACGAAATCATCAAGGAGACTTCCAACTTCATCAAGAAGGTCGGCTACAACCCCAAGCAGGTTGCTTTCGTTCCCATCTCTGGCTTCAACGGCGACAACATGCTTACCCCCTCCTCCAACTGCCCCTGGTACAAGGGCTGGGAGAAGGAGG---TCAAGGGTGGCAAGGTCACTGGCAAGACGCTTCTCGAAGCCATCGATGCCATTGAGCCTCCCAAGCGCCCCACAGACAAGCCGCTGCGTCTTCCCCTCCAGGATGTCTACAAGATCGGTGGTATCGGAACCGTACCTGTCGGCCGTATCGAGACTGGTGTCCTCAAGCCCGGTATGGTCGTCACTTTCGCTCCCTCCAACGTCACCACTGAAGTCAAGTCTGTCGAGATGCACCACGAACAGCTTCAAGAGGGCGTTCCTGGCGACAACGTCGGCTTCAACGTGAAGAACGTCTCTGTCAAGGAAATCCGCCGAGGCAACGTCGCTGGTGACTCCAAGAACGACCCTCCTGCTGGCGCTGCTTCCTTCACCGCCCAGGTCATTGTCCTGAACCACCCCGGTCAGGTCGGCGCTGGCTACGCTCCCGTCTTGGATTGCCACACTGCCCACATCGCCTGCAAGTTCTCCGAGATCCTCGAGAAGATCGATCGCCGAACGGGCAAGTCTGTCGAGAACAACCCCAAGTTCATCAAGTCTGGTGACGCTGC
>Distoseptispora__hyalina__MFLUCC_17_2128
AGAGTTGAAAGACTCTAT--AACCAT-TGTGAATCGTACCTATCGTCAA-------TGTTGCTTCGGCGGG-CGGCCCC-TGGGAGGGGCCACGGCCCATTGGGTTGGGTGCCCGCCGGAG---GACGAC-CCAAA--ACTCGTTTTTTTACAAGGTATCTT-CTGAGTAAAAC---ACATAAA---TTAT-AAAAACTTTCAACAACGGATCTCTTGGTTCTGGCATCGATGAAGAACGCAGCGAAATGCGATAAGTAATGTGAATTGCAGAATTCAGTGAATCATCGAATCTTTGAACGCACATTGCGCCCGCCAGTATTCTGGCGGGCATGCCTGTTCGAGCGTCATTTCAA-CCCTCAGGCAC----------CTGTGGCCTGGTGTTGGGGCA---CTGCCGTCCCGCCCC--GTACGGGGC------------GCGCAGGCCCTCAAAAACAGTGGCGGGCTCGCTAGGACT-CCGGGCGCAGTAGTATCA-T-ATCTCGTCTAGGTGGT---CTGGCG-CGGTCTTGCCGTCAAAACCCC------------CA--AACTTTTACA-----ATCTGG-----TCCATTAGGGCCCGAGTTGTAATCTGTAGAGGATGCTTTTGGTGAGGTGCCTTCTAAGTCCCC-TAGAAC------GGGGCGCC-ATAGAGGG-TGAGAGCCCCGTACAGTTGGACACCGAACC-TCTGTAAAGCTCCTTCGACGAGTCGAGTAGTTTGGGAATGCTGCTCAAAATGGGAGGTAAATTTCTTCTAAAG-CTAAATACCGGCCAGAGACCGATAGCGCACAAGTAGAGTGATCGAAAGATGAAAAGCACTTTGAAAAGAGGGTTAAATAGCACGTGAAATTGTTGAAAGGGAAGCGCTTGTGACCAGACTTGCGCCCGGTGAATCATCCAGCGTTCTCGCTGGTGCACTTTGCCGGGCTCAGGCCAGCATCGGTTCTTCCAGGGGGATAAAAGCCTCGGGAACGTAGCTCCCTTCGGGGAGTGTTATAGCCCGTGGGTACAATACCTCTGGG-GGGACCGAGGACCGCGCTCTG-CAAGGATGCTGGCGTAATGGTCATCAGCGACCCGTCTTGAAACACGGACC-AAGGAGTCAAGCATTAGGGCGAGTCTTT-GGGTGTAAAACCC-GCAGG-CGCAATGAAAG-TGAACGGAGGTGAGAGCTTCGGCGCATCATCGACCGATCCTGATGTTCTCGGATGGATTTGAGTAAGAGCCTTACCGCTTGGACCCGAAAGATGGTGAACTATGCCTGAATAGGGTGAAGCCAGAGGAAACTCTGGTGGAGGCTCGCAGCGGTTCTGACGTGCAAATCGATCGTCAAATTTGGGCATGGGGGCTGGTGTGCCCTGCCGAGACACCCGAGGGACAGGCTTGTGGGCTGGTGAAGAACTTGTCGCTCATGTGTTATGTCAGCGTTGGAACCCCGGCAGAACCGATCATCGAGTTCATGATTGCGAGGAACATGGAAGTCCTCGAGGAATACGAACCCTTGCGCTACCCCAACGCTACCAAGATATTCGTCAATGGGACGTGGGTAGGTGTTCATCAGGACCCTAAACATCTGGTTGGGCTGGTACAGGAGTTGCGACAGAGGGGCGTCATCAACTTTGAGGTCTCTCTTGTCCGTGATATTCGGGACAGGGAGTTCAAGATTTTCTCTGATGCTGGCCGAGTGATGCGGCCCCTTTTCGCCGTGGAGCAAGAGGA------CAACTCTAACTCAGGGCTTCCAAAGGGGGCTCTCAGACTCACTAAAGAGCACATTCAGAGACTCAGAACAGACGAAGAGTTATCCAAAGATGATGAGGGATATTTCGGATGGGATGGTATCGTTGAGGCTGGTGCAGTTGAATATCTCGACGCGGAAGAAGAGGAAACGGCTATGATTTGCATGACGCCGGAAGATCTGGAGGCTTATCGACTCCAGAAAGCCGGGTTGGGTATGGCCGAAGACGACGACGAAGCGGTTCGAGGCTGGTATCTCCAAGGATGGCCAGACTCGTGAGCACGCTCTGCTTGCCTACACCCTGGGTGTCAAGCAGATCATCTGCGCCATCAACAAGATGGACACCACCAAGTGGTCAGAGGACCGTTTCAACGAAATCATCAAGGAGACGTCCAACTTCATCAAGAAGGTCGGCTACAACCCCAAGCAGGTCGCCTTCGTCCCCATCTCCGGCTTCCACGGTGACAACATGTTGTCTCCCTCCACCAACTGCCCCTGGTACAAGGGCTGGGAGAAGGAAGGCGCCAAGGGTGCCAAGTCATCTGGCAAAACCCTGCTTGAGGCCATCGACGCCATCGAGCCCCCGAAGCGTCCCACCGACAAGCCCCTGCGTCTCCCGCTCCAGGATGTGTACAAGATTGGTGGTATCGGAACAGTTCCTGTCGGCCGTATCGAGACTGGTGTCCTCAAGCCCGGTATGGTCGTCACTTTCGCTCCCTCCAACGTCACCACTGAAGTCAAGTCCGTCGAGATGCACCACGAGCAGCTGTCTGAGGGTGTCCCCGGTGACAACGTCGGCTTCAACGTGAAGAACGTCTCTGTCAAGGAAATCCGCCGTGGCAACGTCGCTGGTGACTCCAAGAACGACCCCCCTGCTGGCTGCGCCAACTTCACTGCCCAGGTCATTGTCCTCAACCACCCTGGTCAGGTTGGTCCCGGCTACGCCCCTGTCTTGGACTGCCACACTGCCCACATCGCTTGCAAGTTCTCCGAGATCACCGAGAAGATCGACCGCCGTACCGGCAAGTCGGTTGAGAACAACCCCAAGTTCATCAAGTCCGGTGACGCCGC
>Distoseptispora__hydei__MFLUCC_20_0481
------------CTCCC--TAAACCACTGTGAATCTTACCTGTCG---------TTCGTTGCTCCGGCGGG-CGGCTCC-AGGGCGGAGCCACTGTCCGTTAGGTCGGACGCCCGCCGGGG---GACAA--CCAAA--ACCCTTCTGATCTCGGGTA-TCGT-CAGAGTATATAAAA----CAA--GCTAT-CAAAACTTTCAGCAACGGATCTCTTGGTTCTGGCATCGATGAAGAACGCAGCGAAATGCGATAAGTAATGTGAATTGCAGAATTCAGTGAATCATCGAATCTTTGAACGCACATTGCGCCCGCCAGTACTCTGGCGGGCATGCCTGTTCGAGCGTCATTTCAA-CCCTCGGGCCCC------TGT-TT-GGCCCGGTGTTGGGGTG---CTAC---G-------TCCTGACGGAC------------C-GTAGGCCCTCAAAACCAGTGGCGGGCT---------------------------------------------------------------------------------------------------------------TCTGG---CCCTCTTCTGGGTCCGAGTTGTAATCTGTAGAGGATGCTTTTGGCGACGCGCCTTCCGAGTCCCC-TGGAAC------GGGGCGCC-AGAGAGGG-TGAGAGCCCCGTATGGTCGGACGCCGAACC-TTTGTAAAGCTCCTTCGACGAGTCGAGTAGTTTGGGAATGCTGCTCAAAATGGGAGGTAAATTTCTTCTAAAG-CTAAATACCGGCCAGAGACCGATAGCGCACAAGTAGAGTGATCGAAAGATGAAAAGCACTTTGAAAAGAGGGTTAAATAGCACGTGAAATTGCTGAAAGGGAAGCGCTTGTGACCAGACTTGCGCCCGGTTGATCATCCAGCGTTCTCGCTGGTGCACTCTGCCGGGCTCAGGCCAGCATCGGCTCTCCCAGGGGGATAAAGGTCGCGGGAACGTAGCTCTCTCCGGGGAGTGTTATAGCCCGCGG-CGGAATACCCTTAGGGGGGGTCGAGGCCCGCG-TTCG-CAAGGATGCTGGCGTAATGGTCACCAGCGACCCGTCTTGAAACACGGACC-AAGGAGTCAAGCATTAGGGCGAGTCTTTTGGGTGTAAAACCCCGCAGGGCGCAATGAAAGGTGAACGGAGGTGAGAGCTTCGGCGCATCATCGACCGATCCTGATGTTCTCGGATGGATTTGAGTAAGAGCCTTACCGCTTGGACCCGAAAGATGGTGAACTATGCCTGAATAGGGTGAAGCCAGAGGAAACTCTGGTGGAGGCTCGCAGCGGTTCTGACGTGCAAATCGATCGTCAAATTTGGGCATGGGGCTTGGTGTGCCCAGCCGAAACCCCGGAAGGTCAAGCATGTGGGTTGGTCAAGAATCTATCACTCATGTGTTATGTCAGTGTCGGAACACCTGCGGAGCCAATCGTCGATTTCATGATTGCTAGAAACATGGAGGTCCTCGAAGAATACGACCCTCTAAGGTTGCCAAATGCGACCAAAGTCTTCGTCAACGGCTCGTGGGTGGGTTGCCACCAAGATCCAAGCCATCTCGTGCGCTTGGTGCAGGAGCTGCGCCGCAAGGGCGTCATCAATTTCGAGGTCTCGCTAATTCGAGACATACGCGATCGAGAATTCAAGATTTTCTCGGATGCCGGACGTGTCATGCGACCGCTCTTCGCTGTAGAGCAGTCAGA------CAACTCAGACAAGGGCATTGAGAAAGGTGCCTTGTTGCTTACCAAGGATCACATACAGAGATTGAGAGCAGACGAGGAGTTGCCAAAGGACGATGCAGAATATTTCGGTTGGGACGGCCTACTCAATGCCGGTGCAATAGAGTATCTTGACGCAGAAGAGGAAGAGACGGCCATGATTTGCATGACCCCGGAAGATTTAGAGGCCTATCGACTTCAAAAGGCTGGATTCGACGTGCCGGATGACGACGACGAAGCCG??????????????????????????????????????????????????????????????????????????????????????????????????????????????????????????????????????????????????????????????????????????????????????????????????????????????????????????????????????????????????????????????????????????????????????????????????????????????????????????????????????????????????????????????????????????????????????????????????????????????????????????????????????????????????????????????????????????????????????????????????????????????????????????????????????????????????????????????????????????????????????????????????????????????????????????????????????????????????????????????????????????????????????????????????????????????????????????????????????????????????????????????????????????????????????????????????????????????????????????????????????????????????????????????
>Distoseptispora__jinghongensis_HJAUP_C2120
AGAGTTGCAAAACTCCCA--AAACCATTGTGAATCTTACCTTT-TT------GT-TCGTCGCTTCGGCGGG-CGGCTCC-AGGGCGGAGCCACTGCTCGTTGGGTCGGGTGCCCGCCGAAG---GACAG--CCAA--AACTCTTTGAATTTAGCGTA-TCAT-CAGAGTAT--TAAAAAA-AAG---CTAT-CAAAACTTTCAGCAACGGATCTCTTGGTTCTGGCATCGATGAAGAACGCAGCGAAATGCGATAAGTAATGTGAATTGCAGAATTCAGTGAATCATCGAATCTTTGAACGCACATTGCGCCCGCCAGCACTCTGGCGGGCATGCCTGTTCGAGCGTCATTTCAA-CCCTCGGGCCC--------TTGTTTGGCCCGGTGTTGGGGTG---CTACGGTCCGA--------TTCGGAC------------CTGTAGGCCCTCAAAAGCAGTGGCGGGCTCGCCAGGGCT-CCGAGCGCAGTAGTTTTC-CT--CTCGCTCAGGTGGC---CTGGCG-TGCTTCGGCCGTTAAAACACC--CA-------CTGTAT--TC--ACAGA---ATCTGG---CCCC-TCCGGGGTCCGAGTTGTAATCTGTAGAGGATGCTTTTGGCGACGCGCCTTCCGAGTCCCC-TGGAAC------GGGGCGCC-AGAGAGGG-TGAGAGCCCCGTATGGTTGGACGCCGAACC-TCTGTAAAGCTCCTTCGACGAGTCGAGTAGTTTGGGAATGCTGCTCAAAATGGGAGGTAAATTTCTTCTAAAG-CTAAATACCGGCCAGAGACCGATAGCGCACAAGTAGAGTGATCGAAAGATGAAAAGCACTTTGAAAAGAGGGTTAAATAGCACGTGAAATTGCTGAAAGGGAAGCGCTTGTGACCAGACTTGCGCCCGGTTGATCATCCAGCGTTCTCGCTGGTGCACTCTGCCGGGCTCAGGCCAGCATCGGCTCTCCCAGGGGGATAAAGGTCACGGGAACGTAGCTCTCTTCGGGGAGTGTTATAGCCCGCGG-CGGAATACCCTTAGGGGGGGCCGAGGCCCGCG-TTCG-CAAGGATGCTGGCGTAATGGTCACCAGCGACCCGTCTTGAAACACGCCCC-CAAAGAGGGGGGAAA-----------------------------------------------------------------------------------------------------------------------------------------------------------------------------------------------------------------------------------------???????????????????????????????????????????????????????????????????????????????????????????????????????????????????????????????????????????????????????????????????????????????????????????????????????????????????????????????????????????????????????????????????????????????????????????????????????????????????????????????????????????????????????????????????????????????????????????????????????????????????????????????????????????????????????????????????????????????????????????????????????????????????????????????????????????????????????????????????????????????????????????????????????????????????????????????????????????????????????????????TTCGAGGCTGGTATCTCCAAGGATGGCCAGACCCGTGAGCACGCTCTGCTTGCCTACACCCTGGGTGTGAAGCAGCTCATCGTCGCCATCAACAAGATGGACCCCACCAAGTGGTCCGAGGATCGGTACAACGAAATCATCAAGGAGACGTCCAACTTCATCAAGAAGGTCGGCTACAACCCCAAGCAGGTCGCTTTCGTCCCCATCTCGGGCTTCAACGGCGACAACATGCTTTCTCCTTCCACCAACTGCCCCTGGTACAAGGGCTGGGAGAAGGAGG---TCAAGGGCGGCAAGGTTACTGGCAAGACCCTCCTCGAGGCCATCGATGCCATTGAGCCTCCCAAGCGCCCCACAGACAAGCCTCTGCGTCTCCCCCTCCAGGATGTCTACAAGATCGGTGGTATCGGGACTGTACCTGTCGGCCGTATCGAGACTGGTGTCCTCAAGCCCGGTATGGTCGTCACGTTCGCCCCGTCCAACGTCACCACTGAAGTCAAGTCCGTCGAGATGCACCACGAGCAGCTGGCTGAGGGTGTTCCTGGCGACAACGTTGGCTTCAACGTGAAGAACGTCTCCGTCAAGGAGATTCGCCGAGGCAACGTCGCTGGTGACTCCAAGAACGACCCTCCCGCTGGTGCCGCTTCTTTCACCGCCCAGGTCATCGTTCTGAACCACCCCGGTCAGGTCGGTGCTGGCTACGCTCCCGTCTTGGATTGCCACACTGCCCACATCGCTTGCCAGTTCTCTGAGATCCTCGAGAAGATCGACCGCCGAACGGGCCAGTCCGTCGAGAACAACCCCAGGTTCATCGAGTCCGGTGACGCTGC
>Distoseptispora__lancangjiangensis__DLUCC_1864
ACGAGTTGAAAACTCAAT--AACCATCTGTGAATCATACCTATCGTCAAA------TGTTGCTTCGGCGGG-CGGCCCC-TGGGAGGGGCCAGGGCCCGTTGGGTCGGGTGCCCGCCGGAG---GACAGC-CGAGA--ACTCTTCTT---ATCAGGTACTGT-CCGAGTAAACT---TTAAAAAA--CTATTAAAAACTTTCAACAACGGATCTCTTGGTTCTGGCATCGATGAAGAACGCAGCGAAATGCGATAAGTAATGTGAATTGCAGAATTCAGTGAATCATCGAATCTTTGAACGCACATTGCGCCCGCCAGCACTCTGGCGGGCATGCCTGTTCGAGCGTCATTTCAA-CCCTCAGGCCC--------TAGTTTGGCCTGGTGTTGGGGCA---CTGCCGTCCCGCCC---GTACGGGGC------------GAGCAGGCCCTGAAAACCAGTGGCGGGCTCGCTAGCACT-CCGGGCGTAGTAGAATCA-T-ATCTCGTCTAGGTGGT---CTGGCG-CGGTCTTGCCGTCAAAACCCC------------CC-AATTTTATACA-----ATCTGA-----CCCATTAGGGTCCGAGTTGTAATCTGTAGAGGATGCTTTTGGCGAGGTGCCTTCTAAGTCCCC-TAGAAC------GGGGCGCC-ACAGAGGG-TGAGAGCCCCGTACAGTTGGACACCGAACC-TTTGTAAAGCTCCTTCGACGAGTCGAGTAGTTTGGGAATGCTGCTCAAAATGGGAGGTATATTTCTTCTAAAG-CTAAATACCGGCCAGAGACCGATAGCGCACAAGTAGAGTGATCGAAAGATGAAAAGCACTTTGAAAAGAGGGTTAAATAGCACGTGAAATTGTTGAAAGGGAAGCGCTTGTGACCAGACTTGCGCCCGGTGAATCATCCAGCGTTCTCGCTGGTGCACTTTGCCGGGCTCAGGCCAGCATCGGTTCTCCCAGGGGGACAAAGGTCTCGGGAACGTAGCTCTCTTCGGGGAGTGTTATAGCCCGTGG-CATAATACCTTTGGG-GGGACCGAGGACCGCGCTCTG-CAAGGATGCTGGCGTAATGGTCATCAGCGACCCGTCTTGAAACACGGACC-AAGGAGTCAAGCATTAGGGCGAGTCTTT-GGGTGTAAAACCC-GCAGG-CGCAATGAAAG-TGAACGGAGGTGAGAGCTTCGGCGCATCATCGACCGATCCTGATGTTCTCGGATGGATTTGAGTAAGAGCCTTACCGCTTGGACCCGAAAGATGGTGAACTATGCCTGAATAGGGTGAAGCCAGAGGAAACTCTGGTGGAGGCTCGCAGCGGTTCTGACGTGCAAATCGATCGTCAAATTTGGGCAT?????????????????????????????????????????????????????????????????????????????????????????????????????????????????????????????????????????????????????????????????????????????????????????????????????????????????????????????????????????????????????????????????????????????????????????????????????????????????????????????????????????????????????????????????????????????????????????????????????????????????????????????????????????????????????????????????????????????????????????????????????????????????????????????????????????????????????????????????????????????????????????????????????????????????????????????????????????????????????????????????????????????????????????????????????????????????????????????????????????????????????????????????????????????????????????????????????????????????????????????????????????????????????????????????????????????????????????????????????????????????????????????????????????????????????????????????????????????????????????????????????????????????????????????????????????????????????????????????????????????????????????????????????????????????????????????????????????????????????????????????????????????????????????????????????????????????????????????????????????????????????????????????????????????????????????????????????????????????????????????????????????????????????????????????????????????????????????????????????????????????????????????????????????????????????????????????????????????????????????????????????????????????????????????
>Distoseptispora__leonensis__HKUCC_10822
???????????????????????????????????????????????????????????????????????????????????????????????????????????????????????????????????????????????????????????????????????????????????????????????????????????????????????????????????????????????????????????????????????????????????????????????????????????????????????????????????????????????????????????????????????????????????????????????????????????????????????????????????????????????????????????????????????????????????????????????????????????????????????????????????????????????????????????????????????????????????????????????????TCTGG--CCCCC----AGGGTCCGAGTTGTAATCTGCAGAGGATGCTTTTGGCGACGCGCCTTCCGAGTCCCC-TGGAAC------GGGACGCC-ACAGAGGG-TGAGAGCCCCGTATGGTTGGACGCCGAGCC-TCTGTAAAGCTCCTTCGACGAGTCGAGTAGTTTGGGAATGCTGCTCTAAATGGGAGGTAAATTTCTTCTAAAG-CTAAATACCGGCCAGAGACCGATAGCGCACAAGTAGAGTGATCGAAAGATGAAAAGCACTTTGAAAAGAGGGTTAAAAAGCACGTGAAATTGCTGAAAGGGAAGCGCTCGTGACCAGACTTGCGCCCGGCGGATCANCCNGCGTTCTCGCCGGTGCACTCCGCCGGGTCCAGGCCAGCATCGGTTTCGCCAGGGGGACAAAAGCCACTGGAACGTAGCTCTCTACGGGGAGTGTTATAGCCTGTGG-CACAATGCCCTTAGGCGGGACCGAGGCCCGCGCTCTG-CAAGGATGCTGGCGTAATGGTCACCAGCGACCCGTCTTGAAACACGGACC-AAGGAGTCAAGCATTAGGGCGAGTCTTT-GGGTGTAAAACCC-GCAGG-CGCAATGAAAG-TGAACGTAGGTGAGAGCTTCGGCGCATCATCGACCGATCCTGATGTTCTCGGATGGATTTGAGTAAGAGCCTTACCGCTTGGACCCGAAAGATGGTGAACTATGCCTGAATAGGGTGAAGCCAGAGGAAACTCTGGTGGAGGCTCGCAGCGGTTCTGACGTGCAAATCGATCGTCAAATTTGGGCATGGGGTCTGGTGTGCCCGGCCGAGACTCCAGAAGGGCAGGCTTGCGGTCTCGTCAAAAACCTCTCGCTCATGTGTTATGTCAGTGTTGGGACGCCTTCTGAACCTATCGTGGATTTCATGGTGGCTAGAAATATGGAACTTCTCGAGGAGTACGAGCCGCTGCGGTACCCCAACGCCACCAAGATTTTTGTCAATGGCACATGGGTTGGAGTACACCAGGACCCACGGCATTTGGTGAATTCGGTGAAGGAGCTGCGGCAAAAAGGTGTCATCAACTTCGAGGTGTCTCTTATTCGGGATATCCGTGATCGAGAGTTCAAGATTTTCTCGGACGCTGGCCGTGTCATGAGGCCTCTTTTTGCCGTTGAGCAAATCGG------TGATCCGAGCAAGAACCGAGAGAAGGGCTCGTTGTGGCTCACCAAGCAACACATCGAACGACTCAGAGAGGATGAGATGCTGGACCGAGATCACCCTAAATACTTCGGTTGGGACGGTCTGACCAAAGCCGGTGTTATCGAGTACGTGGATGCCGAGGAAGAAGAGACTGCCATGATTTGCATGTCACCGGAAGACTTGGAACAGTACAGGCTTCAAAAGGCGGGTGTCGAGGTTGAAGAAGATGATGACGAGACCG??????????????????????????????????????????????????????????????????????????????????????????????????????????????????????????????????????????????????????????????????????????????????????????????????????????????????????????????????????????????????????????????????????????????????????????????????????????????????????????????????????????????????????????????????????????????????????????????????????????????????????????????????????????????????????????????????????????????????????????????????????????????????????????????????????????????????????????????????????????????????????????????????????????????????????????????????????????????????????????????????????????????????????????????????????????????????????????????????????????????????????????????????????????????????????????????????????????????????????????????????????????????????????????????
>Distoseptispora__licualae__MFLUCC_14_1163A
GGTGTTTG----CCCTGT--AATCAC-TGTGAACTATACCTAC--TTGCC------TGTTGCTCCGGCGGG-CGGACCC-TGGGAGGGACCACTGCCCGTTAGGTCGGGTGTCCGCCGGAG---GACGTC--TAAA--ACTCTTTTGT---TCAGGTACCGT-CCGAGCCAAA----ACAAGAA---CTAT-AAAAACTTTCAACAACGGATCTCTTGGTTCTGGCATCGATGAAGAACGCAGCGAAATGCGATAAGTAATGCGAATTGCAGAATTCAGTGAGTCATCGAATCTTTGAACGCACATTGCGCCCGCCAGCACTCTGGCGGGCATGCCTGTTCGAGCGTCATTTCAA-CCCTCAGGCCC----------CCGTGGCCTGGTGTTGGGGCA---CTGCCGCGCCGCCC---GTTCGGCGC------------GCGCAGGCCCTGAAAACCAGTGGCGGGCTCGCCAGCTCT-CCGGGCGCAGTAG-TTTG-T---CTCGCCTCGGCGGT---CTGGCG-CGGTCTTGCCGTGAAACCCCA------------CTTGAACCT--AAA-----ATCTGG--CCCGCTT--AGGGCCCGAGTTGTAATCTGTAGAGGATGCTTTTGGCGACGCGCCTTCCAAGTCCCC-TAGAAC------GGGGCGCC-ACAGAGGG-TGAGAGCCCCGTACGGTTGGACGCCGAGCC-TCTGTAAAGCTCCTTCGACGAGTCGGGTAGTTTGGGAATGCTGCTCAAAATGGGAGGTAAATTTCTCCTAAAG-CTAAATACCGGCCAGAGACCGATAGCGCACAAGTAGAGTGATCGAAAGATGAAAAGCACTTTGAAAAGAGGGTTAAACAGCACGTGAAATTGTTGAAAGGGAAGCGCTTGTGACCAGACTTGCGCCCGGCGGATCATCCGGCGTTCTCGCCGGTGCACTCCGCCGGGCTCAGGCCAGCATCGGTTCTGCCCGGGGGACAAAGGCCGCGGGAACGTAGCTCTCTTCGGGGAGTGTTATAGCCCGTGG-CGTAATACCCTGGGG-GGGACCGAGGACCGCGCTCTG-CAAGGATGCTGGCGTAATGGTCATCAGCGACCCGTCTTGAAACACGGACC-AAGGAGTCAAGCATTAGGGCGAGTCTTT-GGGTGTAAAACCC-GCAGG-CGCAATGAAAG-TGAACGCAGGTGAGAGCTTCGGCGCATCATCGACCGATCCTGATGTTCTCGGATGGATTTGAGTAAGAGCCTTACTGCTTGGACCCGAAAGATGGTGAACTATGCCTGAATAGGGTGAAGCCAGAGGAAACTCTGGTGGAGGCTCGCAGCGGTTCTGACGTGCAAATCGATCGTCAAATTTGGGCAT???????????????????????????????????????????????????????????????????????????????????????????????????????????????????????????????????????????????????????????????????????????????????????????????????????????????????????????????????????????????????????????????????????????????????????????????????????????????????????????????????????????????????????????????????????????????????????????????????????????????????????????????????????????????????????????????????????????????????????????????????????????????????????????????????????????????????????????????????????????????????????????????????????????????????????????????????????????????????????????????TTCGAGGCTGGTATCTCCAAGGATGGCCAGACTCGTGAGCACGCTCTGCTTGCCTACACCCTGGGTGTCAAGCAGATCATCTGCGCCATCAACAAGATGGACACCACCAAGTGGTCAGAGGACCGTTTCAACGAAATTATCAAGGAGACGTCCAACTTCATCAAGAAAGTCGGCTACAACCCCAAGCAGGTCGCCTTCGTCCCTATCTCAGGCTTCCACGGCGACAACATGTTGGCTCCCTCCACCAACTGCCCCTGGTACAAGGGCTGGGAGAAGGAGGGTGCCAAGGGTGCTAAGTCCTCTGGCAAGACCCTGCTTGAGGCCATCGACGCCATTGAGCCCCCCAAGCGTCCCACCGACAAGCCTCTGCGTCTCCCGCTCCAGGATGTCTACAAGATTGGCGGTATCGGAACTGTCCCTGTCGGCCGTATCGAGACTGGTGTCCTAAAGCCCGGTATGGTCGTTACCTTTGCTCCCTCCAACGTCACCACTGAAGTGAAGTCCGTCGAGATGCACCACGAGCAGCTTCAGGAGGGTGTCCCCGGCGACAACGTCGGCTTCAACGTGAAGAACGTCTCCGTCAAGGAAATCCGCCGTGGCAACGTCGCTGGTGACTCCAAGAATGACCCCCCGGCTGGCTGCGCCAACTTCACCGCCCAGGTCATTGTTCTCAACCACCCCGGTCAAGTTGGTCCCGGCTACGCTCCCGTTCTGGACTGCCACACTGCCCACATCGCCTGCAAGTTCTCTGAGATCACCGAGAAGATCGACCGCCGTACGGGCAAGTCGGTTGAGAACAACCCCAAGTTCATCAAGTCCGGTGACGCCGC
>Distoseptispora__licualae__MFLUCC_14_1163B
GGTGTTTG----CCCTGT--AATCAC-TGTGAACTATACCTAC--TTGCC------TGTTGCTCCGGCGGG-CGGACCC-TGGGAGGGACCACTGCCCGTTAGGTCGGGTGTCCGCCGGAG---GACGTC--TAAA--ACTCTTTTGT---TCAGGTACCGT-CCGAGCCAAA----ACAAGAA---CTAT-AAAAACTTTCAACAACGGATCTCTTGGTTCTGGCATCGATGAAGAACGCAGCGAAATGCGATAAGTAATGCGAATTGCAGAATTCAGTGAGTCATCGAATCTTTGAACGCACATTGCGCCCGCCAGCACTCTGGCGGGCATGCCTGTTCGAGCGTCATTTCAA-CCCTCAGGCCC----------CCGTGGCCTGGTGTTGGGGCA---CTGCCGCGCCGCCC---GTTCGGCGC------------GCGCAGGCCCTGAAAACCAGTGGCGGGCTCGCCAGCTCT-CCGGGCGCAGTAG-TTTG-T---CTCGCCTCGGCGGT---CTGGCG-CGGTCTTGCCGTGAAACCCCA------------CTTGAACCT--AAA-----ATCTGG--CCCGCTT--AGGGCCCGAGTTGTAATCTGTAGAGGATGCTTTTGGCGACGCGCCTTCCAAGTCCCC-TAGAAC------GGGGCGCC-ACAGAGGG-TGAGAGCCCCGTACGGTTGGACGCCGAGCC-TCTGTAAAGCTCCTTCGACGAGTCGGGTAGTTTGGGAATGCTGCTCAAAATGGGAGGTAAATTTCTCCTAAAG-CTAAATACCGGCCAGAGACCGATAGCGCACAAGTAGAGTGATCGAAAGATGAAAAGCACTTTGAAAAGAGGGTTAAACAGCACGTGAAATTGTTGAAAGGGAAGCGCTTGTGACCAGACTTGCGCCCGGCGGATCATCCGGCGTTCTCGCCGGTGCACTCCGCCGGGCTCAGGCCAGCATCGGTTCTGCCCGGGGGACAAAGGCCGCGGGAACGTAGCTCTCTTCGGGGAGTGTTATAGCCCGTGG-CGTAATACCCTGGGG-GGGACCGAGGACCGCGCTCTG-CAAGGATGCTGGCGTAATGGTCATCAGCGACCCGTCTTGAAACACGGACC-AAGGAGTCAAGCATTAGGGCGAGTCTTT-GGGTGTAAAACCC-GCAGG-CGCAATGAAAG-TGAACGCAGGTGAGAGCTTCGGCGCATCATCGACCGATCCTGATGTTCTCGGATGGATTTGAGTAAGAGCCTTACTGCTTGGACCCGAAAGATGGTGAACTATGCCTGAATAGGGTGAAGCCAGAGGAAACTCTGGTGGAGGCTCGCAGCGGTTCTGACGTGCAAATCGATCGTCAAATTTGGGCAT???????????????????????????????????????????????????????????????????????????????????????????????????????????????????????????????????????????????????????????????????????????????????????????????????????????????????????????????????????????????????????????????????????????????????????????????????????????????????????????????????????????????????????????????????????????????????????????????????????????????????????????????????????????????????????????????????????????????????????????????????????????????????????????????????????????????????????????????????????????????????????????????????????????????????????????????????????????????????????????????TTCGAGGCTGGTATCTCCAAGGATGGCCAGACTCGTGAGCACGCTCTGCTTGCCTACACCCTGGGTGTCAAGCAGATCATCTGCGCCATCAACAAGATGGACACCACCAAGTGGTCAGAGGACCGTTTCAACGAAATTATCAAGGAGACGTCCAACTTCATCAAGAAAGTCGGCTACAACCCCAAGCAGGTCGCCTTCGTCCCTATCTCAGGCTTCCACGGCGACAACATGTTGGCTCCCTCCACCAACTGCCCCTGGTACAAGGGCTGGGAGAAGGAGGGTGCCAAGGGTGCTAAGTCCTCTGGCAAGACCCTGCTTGAGGCCATCGACGCCATTGAGCCCCCCAAGCGTCCCACCGACAAGCCTCTGCGTCTCCCGCTCCAGGATGTCTACAAGATTGGCGGTATCGGAACTGTCCCTGTCGGCCGTATCGAGACTGGTGTCCTAAAGCCCGGTATGGTCGTTACCTTTGCTCCCTCCAACGTCACCACTGAAGTGAAGTCCGTCGAGATGCACCACGAGCAGCTTCAGGAGGGTGTCCCCGGCGACAACGTCGGCTTCAACGTGAAGAACGTCTCCGTCAAGGAAATCCGCCGTGGCAACGTCGCTGGTGACTCCAAGAATGACCCCCCGGCTGGCTGCGCCAACTTCACCGCCCAGGTCATTGTTCTCAACCACCCCGGTCAAGTTGGTCCCGGCTACGCTCCCGTTCTGGACTGCCACACTGCCCACATCGCCTGCAAGTTCTCTGAGATCACCGAGAAGATCGACCGCCGTACGGGCAAGTCGGTTGAGAACAACCCCAAGTTCATCAAGTCCGGTGACGCCGC
>Distoseptispora__licualae__MFLUCC_14_1163C
GGTGTTTG----CCCTGT--AATCAC-TGTGAACTATACCTAC--TTGCC------TGTTGCTCCGGCGGG-CGGACCC-TGGGAGGGACCACTGCCCGTTAGGTCGGGTGTCCGCCGGAG---GACGTC--TAAA--ACTCTTTTGT---TCAGGTACCGT-CCGAGCCAAA----ACAAGAA---CTAT-AAAAACTTTCAACAACGGATCTCTTGGTTCTGGCATCGATGAAGAACGCAGCGAAATGCGATAAGTAATGCGAATTGCAGAATTCAGTGAGTCATCGAATCTTTGAACGCACATTGCGCCCGCCAGCACTCTGGCGGGCATGCCTGTTCGAGCGTCATTTCAA-CCCTCAGGCCC----------CCGTGGCCTGGTGTTGGGGCA---CTGCCGCGCCGCCC---GTTCGGCGC------------GCGCAGGCCCTGAAAACCAGTGGCGGGCTCGCCAGCTCT-CCGGGCGCAGTAG-TTTG-T---CTCGCCTCGGCGGT---CTGGCG-CGGTCTTGCCGTGAAACCCCA------------CTTGAACCT--AAA-----ATCTGG--CCCGCTT--AGGGCCCGAGTTGTAATCTGTAGAGGATGCTTTTGGCGACGCGCCTTCCAAGTCCCC-TAGAAC------GGGGCGCC-ACAGAGGG-TGAGAGCCCCGTACGGTTGGACGCCGAGCC-TCTGTAAAGCTCCTTCGACGAGTCGGGTAGTTTGGGAATGCTGCTCAAAATGGGAGGTAAATTTCTCCTAAAG-CTAAATACCGGCCAGAGACCGATAGCGCACAAGTAGAGTGATCGAAAGATGAAAAGCACTTTGAAAAGAGGGTTAAACAGCACGTGAAATTGTTGAAAGGGAAGCGCTTGTGACCAGACTTGCGCCCGGCGGATCATCCGGCGTTCTCGCCGGTGCACTCCGCCGGGCTCAGGCCAGCATCGGTTCTGCCCGGGGGACAAAGGCCGCGGGAACGTAGCTCTCTTCGGGGAGTGTTATAGCCCGTGG-CGTAATACCCTGGGG-GGGACCGAGGACCGCGCTCTG-CAAGGATGCTGGCGTAATGGTCATCAGCGACCCGTCTTGAAACACGGACC-AAGGAGTCAAGCATTAGGGCGAGTCTTT-GGGTGTAAAACCC-GCAGG-CGCAATGAAAG-TGAACGCAGGTGAGAGCTTCGGCGCATCATCGACCGATCCTGATGTTCTCGGATGGATTTGAGTAAGAGCCTTACTGCTTGGACCCGAAAGATGGTGAACTATGCCTGAATAGGGTGAAGCCAGAGGAAACTCTGGTGGAGGCTCGCAGCGGTTCTGACGTGCAAATCGATCGTCAAATTTGGGCAT?????????????????????????????????????????????????????????????????????????????????????????????????????????????????????????????????????????????????????????????????????????????????????????????????????????????????????????????????????????????????????????????????????????????????????????????????????????????????????????????????????????????????????????????????????????????????????????????????????????????????????????????????????????????????????????????????????????????????????????????????????????????????????????????????????????????????????????????????????????????????????????????????????????????????????????????????????????????????????????????????????????????????????????????????????????????????????????????????????????????????????????????????????????????????????????????????????????????????????????????????????????????????????????????????????????????????????????????????????????????????????????????????????????????????????????????????????????????????????????????????????????????????????????????????????????????????????????????????????????????????????????????????????????????????????????????????????????????????????????????????????????????????????????????????????????????????????????????????????????????????????????????????????????????????????????????????????????????????????????????????????????????????????????????????????????????????????????????????????????????????????????????????????????????????????????????????????????????????????????????????????????????????????????????
>Distoseptispora__lignicola__GZCC_19_0529
CGAGTTAATAAACTCCCT-TAAACCATTGTGAATCTTACCTTT-TT------GTCTCGTTGCTTCGGCGGG-CGGCTCC-AGGGCGGAGTCACTGCTCGTTGGGTCGGGTGCCCGCCGGAG---GACAA--CCAAA-AACTCGTTAATCTC-GGGTA-ACCT-CAGAGTAT--TATTATA-CAA--GCTAT-CAAAACTTTCAGCAACGGATCTCTTGGTTCTGGCATCGATGAAGAACGCAGCGAAATGCGATAAGTAATGTGAATTGCAGAATTCAGTGAATCATCGAATCTTTGAACGCACATTGCGCCCGCTAGTATTCTGGCGGGCATGCCTGTTCGAGCGTCATTTCAA-CCCTCGGGCCC--------TCGTTTGGCCCGGTGTTGGGGTG---CTACGG--TCC--------GCCGGAC------------CCGTAGGCCCTCAAAACCAGTGGCGGGCTCTCCATGACC-CCGAGCGCAGTAGTTTTC-TC--CTCGCTCAGGCGGC---CTGGCG-TGCTTCGGCCGTTAAA-TACC--CA-------CTGTTTC-AC--ACAGA---ATCTGT----CCCCTCTGGGGTCCGAGTTGTAATCTGTAGAGGATGCTTTTGGCGACGCGCCTTCCGAGTCCCC-TGGAAC------GGGGCGCC-AGAGAGGG-TGAGAGCCCCGTATGGTTGGACGCCGAACC-TCTGTAAAGCTCCTTCGACGAGTCGAGTAGTTTGGGAATGCTGCTCAAAATGGGAGGTAAATGTCTTCTAAAG-CTAAATACCGGCCAGAGACCGATAGCGCACAAGTAGAGTGATCGAAAGATGAAAAGCACTTTGAAAAGAGGGTTAAATAGCACGTGAAATTGCTGAAAGGGAAGCGCTTGTGACCAGACTTGCGCCCGGTTGATCATCCAGCGTTCTCGCTGGTGCACTCTGCCGGGCTCAGGCCAGCATCGGTTCTCCCAGGGGGATAAAGGTCGCGGGAACGTAGCTCTCTCCGGGGAGTGTTATAGCCCGCGG-CGGAATGCCCTTAGGGGGGACCGAGGCCCGCG-TTCG-CAAGGATGCTGGCGTAATGGTCACCAGCGACCCGTCTTGAAACACGGACC-AAGGAGTCAAGCATTAGGGCGAGTCTTT-GGGTGTAAAACCC-GCAGG-CGCAATGAAAG-TGAACGGAGGTGAGAGCTTCGGCGCATCATCGACCGATCCTGATGTTCTCGGATGGATTTGAGTAAGAGCCTTACCGCTTGGACCCGAAAGATGGTGAACTATGCCTGAATAGGGTGAAGCCAGAGGAAACTCTGGTGGAGGCTCGCAGCGGTTCTGACGTGCAAATCGATCGTCAAATTTGGGCAT???????????????????????????????????????????????????????????????????????????????????????????????????????????????????????????????????????????????????????????????????????????????????????????????????????????????????????????????????????????????????????????????????????????????????????????????????????????????????????????????????????????????????????????????????????????????????????????????????????????????????????????????????????????????????????????????????????????????????????????????????????????????????????????????????????????????????????????????????????????????????????????????????????????????????????????????????????????????????????????????------------------------------ACCCGTGAGCACGCTCTGCTTGCCTACACCCTGGGTGTCAAGCAGCTCATCGTCGCCATCAACAAGATGGACACTACCAAGTGGTCTGAGGAGCGTTACAACGAAATCATCAAGGAGACGTCCAACTTCATCAAGAAGGTCGGCTACAACCCCAAGCAGGTTGCTTTCGTCCCCATCTCCGGCTTCAACGGCGACAACATGTTGGCCCCCTCTACCAACTGCCCCTGGTACAAGGGCTGGGAGAAGGAGG---TCAAGGGTGGCAAGGTTACTGGCAAGACCCTCCTTGAGGCCATCGACGCCATTGAGCCTCCCAAGCGTCCCACAGACAAGCCCCTGCGTCTTCCCCTCCAGGATGTCTACAAGATTGGTGGTATCGGAACTGTGCCTGTCGGCCGTATCGAGACTGGTGTCCTCAAGCCCGGTATGGTCGTTACTTTCGCTCCCTCCAACGTCACCACTGAAGTCAAGTCCGTCGAGATGCACCACGAGCAGCTGGCTGAGGGTGTTCCCGGCGACAACGTTGGCTTCAACGTGAAGAACGTCTCCGTCAAGGAAATCCGCCGAGGCAACGTCGCTGGTGACTCCAAGAACGACCCTCCCGCTGGTGCCGCTTCCTTCACCGCCCAGGTCATCGTCCTCAACCACCCTGGCCAGGTCGGTGCTGGTTACGCTCCCGTCTTGGATTGCCACACTGCCCACATCGCTTGCAAGTTCTCTGAGATCCTCGAGAAGATCGATCGCCGAACGGGCAAGTCGGTCGAGAACAACCCCAAGTTCATCAAGTCTGGTGATGC---
>Distoseptispora__lignicola__MFLUCC_18_0198
-------------TCCCT-TAAACCATTGTGAATCTTACCTTT-TT------GTCTCGTTGCTTCGGCGGG-CGGCTCC-AGGGCGGAGTCACTGCTCGTTGGGTCGGGTGCCCGCCGGAG---GACAA--CCAAA-AACTCGTTAATCTC-GGGTA-ACCT-CAGAGTAT--TATTATA-CAA--GCTAT-CAAAACTTTCAGCAACGGATCTCTTGGTTCTGGCATCGATGAAGAACGCAGCGAAATGCGATAAGTAATGTGAATTGCAGAATTCAGTGAATCATCGAATCTTTGAACGCACATTGCGCCCGCTAGTATTCTGGCGGGCATGCCTGTTCGAGCGTCATTTCAA-CCCTCGGGCCC--------TCGTTTGGCCCGGTGTTGGGGTG---CTACGG--TCC--------GCCGGAC------------CCGTAGGCCCTCAAAACAAGTGGCGGGCTCTCCATGACC-CCGAGCGCAGTAGTTTTC-TC--CTCGCTCAGGTGGC---CTGGCG-TGCTTCGGCCGTTAAA-TATC--CA-------CTGTTTC-AC--ACAGA---ATCTGT---C-CCCTCTGGGGTCCGAGTTGTAATCTGTAGAGGATGCTTTTGGCGACGCGCCTTCCGAGTCCCC-TGGAAC------GGGGCGCC-AGAGAGGG-TGAGAGCCCCGTATGGTTGGACGCCGAACC-TCTGTAAAGCTCCTTCGACGAGTCGAGTAGTTTGGGAATGCTGCTCAAAATGGGAGGTAAATGTCTTCTAAAG-CTAAATACCGGCCAGAGACCGATAGCGCACAAGTAGAGTGATCGAAAGATGAAAAGCACTTTGAAAAGAGGGTTAAATAGCACGTGAAATTGCTGAAAGGGAAGCGCTTGTGACCAGACTTGCGCCCGGTTGATCATCCAGCGTTCTCGCTGGTGCACTCTGCCGGGCTCAGGCCAGCATCGGTTCTCCCAGGGGGATAAAGGTCGCGGGAACGTAGCTCTCTCCGGGGAGTGTTATAGCCCGCGG-CGGAATGCCCTTAGGGGGGACCGAGGCCCGCG-TTCG-CAAGGATGCTGGCGTAATGGTCACCAGCGACCCGTCTTGAAACACGGACC-AAGGAGTCAAGCATTAGGGCGAGTCTTT-GGGTGTAAAACCC-GCAGG-CGCAATGAAAG-TGAACGGAGGTGAGAGCTTCGGCGCATCATCGACCGATCCTGATGTTCTCGGATGGATTTGAGTAAGAGCCTTACCGCTTGGACCCGAAAGATGGTGAACTATGCCTGAATAGGGTGAAGCCAGAGGAAACTCTGGTGGAGGCTCGCAGCGGTTCTGACGTGCAAATCGATCGTCAAATTTGGGCAT?????????????????????????????????????????????????????????????????????????????????????????????????????????????????????????????????????????????????????????????????????????????????????????????????????????????????????????????????????????????????????????????????????????????????????????????????????????????????????????????????????????????????????????????????????????????????????????????????????????????????????????????????????????????????????????????????????????????????????????????????????????????????????????????????????????????????????????????????????????????????????????????????????????????????????????????????????????????????????????????????????????????????????????????????????????????????????????????????????????????????????????????????????????????????????????????????????????????????????????????????????????????????????????????????????????????????????????????????????????????????????????????????????????????????????????????????????????????????????????????????????????????????????????????????????????????????????????????????????????????????????????????????????????????????????????????????????????????????????????????????????????????????????????????????????????????????????????????????????????????????????????????????????????????????????????????????????????????????????????????????????????????????????????????????????????????????????????????????????????????????????????????????????????????????????????????????????????????????????????????????????????????????????????????
>Distoseptispora__longispora__HFJAU_0705
AGAGTTGCAAAACTCCAT--AAACCATTGTGAATCTTACCTTTTAT------ATT-CGTTGCTTTGGCGGG-CGGCTCC-AGGGCGGAGTCACTACCCGTTGGGTCGGGCGCCCGCCGAAG---GACAA--CCAAA-A-CTCGCTAAATCT-GTACGGATCT-CAGAGTAAAA---TAT--CAA--GCTAT-CAAAACTTTCAGCAACGGATCTCTTGGTTCTGGCATCGATGAAGAACGCAGCGAAATGCGATAAGTAATGTGAATTGCAGAATTCAGTGAATCATCGAATCTTTGAACGCACATTGCGCCCGCCAGCACTCTGGCGGGCATGCCTGTTCGAGCGTCATTTCAA-CCCTCGGGCCC--------TCGTTTGGCCCGGTGTTGGGGCG---CTACGGGTCTG---------TCGGAC------------CTGTAGGCCCTCAAAAGTAGTGGCGGGCTCGCCAGGACT-CCGAGCGTAGTAGTTCTC-CT--CTCGCTCAGGCGGC---CTGGCG-TGCTTCGGCCGTTAAA-GACCC-AA-------CTGTAATCACAGAA-------TCTGG---C-CCTTACGGGGTCCGAGTTGTAATCTGTAGAGGATGCTTTTGGCGACGCGCCTTCCGAGTCCCC-TGGAAC------GGGGCGCC-ATAGAGGG-TGAGAGCCCCGTATGGTTGGACGCTGAACC-TCTGTAAAGCTCCTTCGACGAGTCGAGTAGTTTGGGAATGCTGCTCAAAATGGGAGGTAAATTTCTTCTAAAG-CTAAATACCGGCCAGAGACCGATAGCGCACAAGTAGAGTGATCGAAAGATGAAAAGCACTTTGAAAAGAGGGTTAAATAGCACGTGAAATTGCTGAAAGGGAAGCGCTTGTGACCAGACTTGCGCCCGGTTGATCATCCAGCGTTCTCGCTGGTGCACTCTGCCGGGCTCAGGCCAGCATCGGCTCTCCCAGGGGGATAAAGGTCGCGGGAACGTAGCTCTCTCCGGGGAGTGTTATAGCCCGTGG-CGGAATGCCCTTAGGGGGGGCCGAGGCCCGCG-TTCG-CAAGGATGCTGGCGTAATGGTCACCAGCGACCCGTCTTGAAACACGGACC-AAGGAGTCAAGCATTAGGGCGAGTCTTT-GGGTGTAAAACCC-GCAGG-CGCAATGAAAG-TGAACGGAGGTGAGAGCTTCGGCGCATCATCGACCGATCCTGATGTTCTCGGATGGATTTGAGTAAGAGCCTTACCGCTTGGACCCGAAAGATGGTGAACTATGCCTGAATAGGGTGAAGCCAGAGGAAACTCTGGTGGAGGCTCGCAGCGGTTCTGACGTGCAAATCGATCGTCAAATTTGGGCAT?????????????????????????????????????????????????????????????????????????????????????????????????????????????????????????????????????????????????????????????????????????????????????????????????????????????????????????????????????????????????????????????????????????????????????????????????????????????????????????????????????????????????????????????????????????????????????????????????????????????????????????????????????????????????????????????????????????????????????????????????????????????????????????????????????????????????????????????????????????????????????????????????????????????????????????????????????????????????????????????????????????????????????????????????????????????????????????????????????????????????????????????????????????????????????????????????????????????????????????????????????????????????????????????????????????????????????????????????????????????????????????????????????????????????????????????????????????????????????????????????????????????????????????????????????????????????????????????????????????????????????????????????????????????????????????????????????????????????????????????????????????????????????????????????????????????????????????????????????????????????????????????????????????????????????????????????????????????????????????????????????????????????????????????????????????????????????????????????????????????????????????????????????????????????????????????????????????????????????????????????????????????????????????????
>Distoseptispora__longnanensis_HJAUP_C1040
AGAGTTGCAAAACTCCAT--AAACCATTGTGAATCTTACCTTTTAT------ATT-CGTTGCTTTGGCGGG-CGGCTCC-AGGGCGGAGTCACTACCCGTTGGGTCGGGCGCCCGCCGAAG---GACAA--CCAAA-A-CTCGCTAAATCT-GTACGGATCT-CAGAGTAAAA---TAT--CAA--GCTAT-CAAAACTTTCAGCAACGGATCTCTTGGTTCTGGCATCGATGAAGAACGCAGCGAAATGCGATAAGTAATGTGAATTGCAGAATTCAGTGAATCATCGAATCTTTGAACGCACATTGCGCCCGCCAGCACTCTGGCGGGCATGCCTGTTCGAGCGTCATTTCAA-CCCTCGGGCCC--------TCGTTTGGCCCGGTGTTGGGGCG---CTACGGGTCTG---------TCGGAC------------CTGTAGGCCCTCAAAAGTAGTGGCGGGCTCGCCAGGACT-CCGAGCGTAGTAGTTCTC-CT--CTCGCTCAGGCGGC---CTGGCG-TGCTTCGGCCGTTAAA-GACCC-AA-------CTGTAATCACAGAA-------TCTGG---CCCT-TACGGGGTCCGAGTTGTAATCTGTAGAGGATGCTTTTGGCGACGCGCCTTCCGAGTCCCC-TGGAAC------GGGGCGCC-AGAGAGGG-TGAGAGCCCCGTATGGTTGGACGCTGAACC-TCTGTAAAGCTCCTTCGACGAGTCGAGTAGTTTGGGAATGCTGCTCAAAATGGGAGGTAAATTTCTTCTAAAG-CTAAATACCGGCCAGAGACCGATAGCGCACAAGTAGAGTGATCGAAAGATGAAAAGCACTTTGAAAAGAGGGTTAAATAGCACGTGAAATTGCTGAAAGGGAAGCGCTTGTGACCAGACTTGCGCCCGGTTGATCATCCAGCGTTCTCGCTGGTGCACTCTGCCGGGCTCAGGCCAGCATCGGCTCTCCCAGGGGGATAAAGGTCGCGGGAACGTAGCTCTCTCCGGGGAGTGTTATAGCCCGTGG-CGGAATGCCCTTAGGGGGGGCCGAGGCCCGCG-TTCG-CAAGGATGCTGGCGTAATGGTCACCAGCGACCCG-TCTTGAACACGCCCC-AAAGGGGAGAAAAAGG----------------------------------------------------------------------------------------------------------------------------------------------------------------------------------------------------------------------------------------???????????????????????????????????????????????????????????????????????????????????????????????????????????????????????????????????????????????????????????????????????????????????????????????????????????????????????????????????????????????????????????????????????????????????????????????????????????????????????????????????????????????????????????????????????????????????????????????????????????????????????????????????????????????????????????????????????????????????????????????????????????????????????????????????????????????????????????????????????????????????????????????????????????????????????????????????????????????????????????????TTCGAGGCTGGTATCTCCAAGGATGGCCAGACTCGTGAGCACGCTCTGCTTGCCTACACCTTGGGTGTGAAGCAGCTCATCGTCGCCATCAACAAGATGGACACCACCAAATGGTCTGAGAGCCGTTACAACGAAATTATCAAGGAGACGTCCAACTTCATCAAGAAGGTCGGCTACAACCCCAAGCAGGTCGCCTTCGTTCCCATCTCCGGCTTCAACGGCGACAACATGCTTGCCCCCTCCTCCAACTGCCCCTGGTACAAGGGTTGGGAGAAGGAGA---TCAAGGGCGGCAAGGCCTCTGGCAAGACCCTTCTCGAGGCCATCGATGCTATTGAGCCTCCCAAGCGTCCTACGGACAAGCCTCTGCGTCTACCTCTCCAGGATGTCTACAAGATTGGTGGTATTGGAACTGTGCCCGTCGGCCGTATCGAGACTGGTGTCCTCAAGCCCGGTATGGTCGTTACCTTCGCTCCCTCCAACGTCACCACTGAAGTCAAGTCCGTCGAGATGCACCACGAGCAGCTGGCGGAGGGTGTCCCCGGCGACAACGTCGGCTTCAACGTGAAGAACGTCTCCGTCAAGGAAATCCGCCGAGGCAACGTTGCTGGTGACTCCAAGAACGATCCTCCTGCTGGTGCCGCTTCCTTCACCGCCCAGGTCATCGTCCTCAACCACCCCGGTCAGGTCGGCGCTGGTTACGCTCCCGTCTTGGATTGCCACACTGCCCACATCGCTTGCAAGTTCTCTGAGATTCTGGAGAAGATCGACCGCCGAACGGGCAAGTCTGTCGAGAACAACCCCAAGTTCATCAAGTCTGGTGATGCTGC
>Distoseptispora__martinii__CGMCC_3_18651
------------------------------GAATTTTACCTAT-A-------GTT-CGTTGCTCCGGCGGG-CGGTTCC-AGGGCGGAGCCACTGCCCGTTAGGTCGGGCGTCCGCCGGAG---GACAG---CCAA-AACTAGCTAAATCTCGGGTTAAC-T-CAGAGTATTATGAA-------AAGCTAT-CAAAACTTTCAGCAACGGATCTCTTGGTTCTGGCATCGATGAAGAACGCAGCGAAATGCGATAAGTAATGTGAATTGCAGAATTCAGTGAATCATCGAATCTTTGAACGCATATTGCGCCCGCCAGCACTCTGGCGGGCATGCCTGTTCGAGCGTCATTTCAA-CCCTCGGGCCCCTC-------GTTTGGCCCGGTGTTGGGGCG---CTACGGTTTCCTTC-----GGGGGAC------------TCGTAGGCCCTTAAAACCAGTGGCGGGCTCGCCA-GGACTCCGAGCGTAGTAGTTTTC-TC--CTCGCTCAGGCGGC---CTGGCG-TGCTTCGGCCGTTA---------------------------------------TCTGG----TCCCCTTGGGGCCCGAGTTGTAATCTGTAGAGGATGCTTTTGGCGACGCGCCTTCCGAGTCCCC-TGGAAC------GGGGCGCC-AGAGAGGG-TGAGAGCCCCGTACGGTCGGACGCCGAACC-TCTGTAAAGCTCCTTCGACGAGTCGAGTAGTTTGGGAATGCTGCTCAAAATGGGAGGTAAATTTCTTCTAAAG-CTAAATACCGGCCAGAGACCGATAGCGCACAAGTAGAGTGATCGAAAGATGAAAAGCACTTTGAAAAGAGGGTTAAATAGCACGTGAAATTGCTGAAAGGGAAGCGCTTGTGACCAGACTTGCGCCCGGTTGATCATCCAGCGTTCTCGCTGGTGCACTCTGCCGGGCCCAGGCCAGCATCGGCTCTCCCAGGGGGATAAAGGTCGCGGGAACGTAGCTCTCTCCGGGGAGTGTTATAGCCCGTGG-CGGAATGCCCTTAGGGGGGGCCGAGGCCCGCG-TTCG-CAAGGATGCTGGCGTAATGGTCATCAGCGACCCGTCTT---------------------------------------------------------------------------------------------------------------------------------------------------------------------------------------------------------------------------------------------------------------------?????????????????????????????????????????????????????????????????????????????????????????????????????????????????????????????????????????????????????????????????????????????????????????????????????????????????????????????????????????????????????????????????????????????????????????????????????????????????????????????????????????????????????????????????????????????????????????????????????????????????????????????????????????????????????????????????????????????????????????????????????????????????????????????????????????????????????????????????????????????????????????????????????????????????????????????????????????????????????????????????????????????????????????????????????????????????????????????????????????????????????????????????????????????????????????????????????????????????????????????????????????????????????????????????????????????????????????????????????????????????????????????????????????????????????????????????????????????????????????????????????????????????????????????????????????????????????????????????????????????????????????????????????????????????????????????????????????????????????????????????????????????????????????????????????????????????????????????????????????????????????????????????????????????????????????????????????????????????????????????????????????????????????????????????????????????????????????????????????????????????????????????????????????????????????????????????????????????????????????????????????????????????????????????
>Distoseptispora__meilingensis__JAUCC_4727
--------------------------CTGTGAATTATACCTATCGTCAAA------TGTTGCTTCGGCGGG-CGGCCCC-TGGGAGGGGCCAAGGCCCGTTGGGTTGGGTGCCCGCCGGAG---GACAGC-CGAAA--ACTCTT-TT---ATCAGGTACTGT-CTGAGTAAACT---ATA-AAAA--CTAT-AAAAACTTTCAACAACGGATCTCTTGGTTCTGGCATCGATGAAGAACGCAGCGAAATGCGATAAGTAATGTGAATTGCAGAATTCAGTGAATCATCGAATCTTTGAACGCACATTGCGCCCGCCAGCACTCTGGCGGGCATGCCTGTTCGAGCGTCATTTCAA-CCCTCAGGCCC--------CAGTTTGGCCTGGTGTTGGGGCA---CTGCCGTCCCGCCC---GTACGGGGC------------GCGCAGGTCCTGAAAAACAGTGGCGGGCTCGCTAGCACT-CCGGGCGTAGTAGAATTA-T-ATCTCGTCTAGGTGTT---CTGGCG-CGGTCTTGCCGTCAAAACCCC------------CA-ATTTTTACACA-----ATCTGG-----CCCATTAGGGTCCGAGTTGTAATCTGTAGAGGATGCTTTTGGCGAGGTGCCTTCTAAGTCCCC-TAGAAC------GGGGCGCC-ACAGAGGG-TGAGAGCCCCGTACAGTTGGACACCGAACC-TTTGTAAAGCTCCTTCGACGAGTCGAGTAGTTTGGGAATGCTGCTCAAAATGGGAGGTATATTTCTTCTAAAG-CTAAATACCGGCCAGAGACCGATAGCGCACAAGTAGAGTGATCGAAAGATGAAAAGCACTTTGAAAAGAGGGTTAAATAGCACGTGAAATTGTTGAAAGGGAAGCGCTTGTGACCAGACTTGTGCCCGGTGAATCATCCAGCGTTCTCGCTGGTGCACTTTGCCGGGCTCAGGCCAGCATCGGTTCTCCCAGGGGGATAAAGGTCTCGGGAACGTAGCTCTCTTCGGGGAGTGTTATAGCCCGTGG-CATAATACCTTTGGG-GGGACCGAGGACCGCGCTCTG-CAAGGATGCTGGCGTAATGGTCATCAGCGACCCGTCTTGAAACACGGACC-AAGGAGTCAAGCATTAGGGCGAGTCTTT-GGGTGTAAAACCC-GCAGG-CGCAATGAAAG-TGAACGGAGGTGAGAGCTTCGGCGCATCATCGACCGATCCTGATGTTCTCGGATGGATTTGAGTAAGAGCCTTACCGCTTGGACCCGAAAGATGGTGAACTATGCCTGAATAGGGTGAAGCCAGAGGAAACTCTGGTGGAGGCTCGCAGCGGTTCTGACGTGCAAATCGATCGTCAAATTTGGGCAT???????????????????????????????????????????????????????????????????????????????????????????????????????????????????????????????????????????????????????????????????????????????????????????????????????????????????????????????????????????????????????????????????????????????????????????????????????????????????????????????????????????????????????????????????????????????????????????????????????????????????????????????????????????????????????????????????????????????????????????????????????????????????????????????????????????????????????????????????????????????????????????????????????????????????????????????????????????????????????????????TTCGAGGCTGGTATCTCCAAGGATGGCCAGACTCGTGAGCACGCCCTGCTTGCCTACACCCTGGGTGTCAAGCAGCTCATCTGCGCCATCAACAAGATGGACACCACCAAGTGGTCAGAGGACCGTTTCAACGAAATCATCAAGGAGACGTCCAACTTCATCAAGAAGGTCGGCTACAACCCCAAGCAGGTCGCCTTCGTCCCTATCTCTGGCTTCCACGGCGACAACATGTTGGCTGCCTCCAGCAACTGCCCCTGGTACAAGGGATGGGAGAAGGAGGGCGCCAAGGGTGCCAAGTCTTCTGGTAAGACCCTGCTCGAGGCCATCGACGCCATCGAGCAACCCAAGCGTCCTACCGACAAGCCTCTGCGTCTCCCGCTCCAGGATGTCTACAAGATCGGTGGTATCGGAACTGTCCCTGTCGGCCGTATCGAGACTGGTATCCTCAAGCCCGGTATGGTCGTCACTTTCGCTCCCTCCAACGTCACCACTGAAGTCAAGTCCGTCGAGATGCACCACGAGCAGCTCACTGAGGGTGTTCCCGGCGACAACGTCGGCTTCAACGTGAAGAACGTCTCCGTCAAGGAAATCCGCCGTGGAAACGTCGCTGGTGACTCCAAGAACGACCCTCCTGCTGGCTGCGCCAACTTCACTGCTCAGGTCATTGTCCTCAACCACCCTGGTCAGGTCGGCCCTGGTTACGCTCCCGTCTTGGATTGCCACACCGCCCACATCGCCTGCAAGTTCTCTGAGATCACCGAGAAGATCGACCGCCGTACCGGCAAGTCAGTTGAGAACAACCCCAAGTTCATCAAGTCTGGTGATGCCGC
>Distoseptispora__meilingensis__JAUCC_4728
--------------------------CTGTGA-TTATACCTATCGTCAAA------TGTTGCTTCGGCGGG-CGGCCCC-TGGGAGGGGCCAAGGCCCGTTGGGTTGGGTGCCCGCCGGAG---GACAGC-CGAAA--ACTCTT-TT---ATCAGGTACTGT-CTGAGTAAACT---ATA-AAAA--CTAT-AAAAACTTTCAACAACGGATCTCTTGGTTCTGGCATCGATGAAGAACGCAGCGAAATGCGATAAGTAATGTGAATTGCAGAATTCAGTGAATCATCGAATCTTTGAACGCACATTGCGCCCGCCAGCACTCTGGCGGGCATGCCTGTTCGAGCGTCATTTCAA-CCCTCAGGCCC--------CAGTTTGGCCTGGTGTTGGGGCA---CTGCCGTCCCGCCC---GTACGGGGC------------GCGCAGGTCCTGAAAAACAGTGGCGGGCTCGCTAGCACT-CCGGGCGTAGTAGAATTA-T-ATCTCGTCTAGGTGTT---CTGGCG-CGGTCTTGCCGTCAAAACCCC------------CA-ATTTTTACACA-----ATCTGG-----CCCATTAGGGTCCGAGTTGTAATCTGTAGAGGATGCTTTTGGCGAGGTGCCTTCTAAGTCCCC-TAGAAC------GGGGCGCC-ACAGAGGG-TGAGAGCCCCGTACAGTTGGACACCGAACC-TTTGTAAAGCTCCTTCGACGAGTCGAGTAGTTTGGGAATGCTGCTCAAAATGGGAGGTATATTTCTTCTAAAG-CTAAATACCGGCCAGAGACCGATAGCGCACAAGTAGAGTGATCGAAAGATGAAAAGCACTTTGAAAAGAGGGTTAAATAGCACGTGAAATTGTTGAAAGGGAAGCGCTTGTGACCAGACTTGTGCCCGGTGAATCATCCAGCGTTCTCGCTGGTGCACTTTGCCGGGCTCAGGCCAGCATCGGTTCTCCCAGGGGGATAAAGGTCTCGGGAACGTAGCTCTCTTCGGGGAGTGTTATAGCCCGTGG-CATAATACCTTTGGG-GGGACCGAGGACCGCGCTCTG-CAAGGATGCTGGCGTAATGGTCATCAGCGACCCGTCTTGAAACACGGACC-AAGGAGTCAAGCATTAGGGCGAGTCTTT-GGGTGTAAAACCC-GCAGG-CGCAATGAAAG-TGAACGGAGGTGAGAGCTTCGGCGCATCATCGACCGATCCTGATGTTCTCGGATGGATTTGAGTAAGAGCCTTACCGCTTGGACCCGAAAGATGGTGAACTATGCCTGAATAGGGTGAAGCCAGAGGAAACTCTGGTGGAGGCTCGCAGCGGTTCTGACGTGCAAATCGATCGTCAAATTTGGGCAT???????????????????????????????????????????????????????????????????????????????????????????????????????????????????????????????????????????????????????????????????????????????????????????????????????????????????????????????????????????????????????????????????????????????????????????????????????????????????????????????????????????????????????????????????????????????????????????????????????????????????????????????????????????????????????????????????????????????????????????????????????????????????????????????????????????????????????????????????????????????????????????????????????????????????????????????????????????????????????????????TTCGAGGCTGGTATCTCCAAGGATGGCCAGACTCGTGAGCACGCCCTGCTTGCCTACACCCTGGGTGTCAAGCAGCTCATCTGCGCCATCAACAAGATGGACACCACCAAGTGGTCAGAGGACCGTTTCAACGAAATCATCAAGGAGACGTCCAACTTCATCAAGAAGGTCGGCTACAACCCCAAGCAGGTCGCCTTCGTCCCTATCTCTGGCTTCCACGGCGACAACATGTTGGCTGCCTCCAGCAACTGCCCCTGGTACAAGGGATGGGAGAAGGAGGGCGCCAAGGGTGCCAAGTCTTCTGGTAAGACCCTGCTCGAGGCCATCGACGCCATCGAGCAACCCAAGCGTCCTACCGACAAGCCTCTGCGTCTCCCGCTCCAGGATGTCTACAAGATCGGTGGTATCGGAACTGTCCCTGTCGGCCGTATCGAGACTGGTATCCTCAAGCCCGGTATGGTCGTCACTTTCGCTCCCTCCAACGTCACCACTGAAGTCAAGTCCGTCGAGATGCACCACGAGCAGCTCACTGAGGGTGTTCCCGGCGACAACGTCGGCTTCAACGTGAAGAACGTCTCCGTCAAGGAAATCCGCCGTGGAAACGTCGCTGGTGACTCCAAGAACGACCCTCCTGCTGGCTGCGCCAACTTCACTGCTCAGGTCATTGTCCTCAACCACCCTGGTCAGGTCGGCCCTGGTTACGCTCCCGTCTTGGATTGCCACACCGCCCACATCGCCTGCAAGTTCTCTGAGATCACCGAGAAGATCGACCGCCGTACCGGCAAGTCAGTTGAGAACAACCCCAAGTTCATCAAGTCTGGTGATGCCGC
>Distoseptispora__menghaiensis__HJAUP_C2045
CGAGTTAACAAACTCCCT-TAAACCATTGTGAATTTTACCTTT-TT------GTATCGTTGCTTCGGCGGG-CGGCTCC-AGGGCGGAGTCACTGCTCGTTGGGTCGGGTGCCCGCCGGAG---GACAA--CCAAA-AACTCATTA-TCTC-GGGTA-ACCT-CAGAGTAT--TATTATA-CAA--GCTAT-CAAAACTTTCAGCAACGGATCTCTTGGTTCTGGCATCGATGAAGAACGCAGCGAAATGCGATAAGTAATGTGAATTGCAGAATTCAGTGAATCATCGAATCTTTGAACGCACATTGCGCCCGCTAGTATTCTGGCGGGCATGCCTGTTCGAGCGTCATTTCAA-CCCTCGGGCCC--------CCGTTTGGCCCGGTGTTGGGGTG---CTACGG--TCC--------GCCGGAC------------CCGTAGGCCCTCAAAACCAGTGGCGGGCTCTCCAGTACC-CCGAGCGCAGTAGTTTTC-TC--CTCGCTCAGGCGGC---CTGGCG-TGCTTCGGCCGTTAAA-TACC--CA-------CTGTTT--AC--ACAGA---ATCTGT---CCCC-TCTGGGGTCCGAGTTGTAATCTGTAGAGGATGCTTTTGGCGACGCGCCTTCCGAGTCCCC-TGGAAC------GGGGCGCC-AGAGAGGG-TGAGAGCCCCGTATGGTTGGACGCCGAACC-TCTGTAAAGCTCCTTCGACGAGTCGAGTAGTTTGGGAATGCTGCTCAAAATGGGAGGTAAATGTCTTCTAAAG-CTAAATACCGGCCAGAGACCGATAGCGCACAAGTAGAGTGATCGAAAGATGAAAAGCACTTTGAAAAGAGGGTTAAATAGCACGTGAAATTGCTGAAAGGGAAGCGCTTGTGACCAGACTTGTGCCCGGTTGATCATCCAGCGTTCTCGCTGGTGCACTCTGCCGGGCTCAGGCCAGCATCGGTTCTCCCAGGGGGATAAAGGTCGCGGGAACGTAGCTCTCTCCGGGGAGTGTTATAGCCCGCGG-CGGAATGCCCTTAGGGGGGACCGAGGCCCGCG-TTCG-CAAGGATGCTGGCGTAATGGTCACCAGCGACCCG-TCTTGAACCGCCCCA-AGGGGGAAAAAAAGAG----------------------------------------------------------------------------------------------------------------------------------------------------------------------------------------------------------------------------------------?????????????????????????????????????????????????????????????????????????????????????????????????????????????????????????????????????????????????????????????????????????????????????????????????????????????????????????????????????????????????????????????????????????????????????????????????????????????????????????????????????????????????????????????????????????????????????????????????????????????????????????????????????????????????????????????????????????????????????????????????????????????????????????????????????????????????????????????????????????????????????????????????????????????????????????????????????????????????????????????????????????????????????????????????????????????????????????????????????????????????????????????????????????????????????????????????????????????????????????????????????????????????????????????????????????????????????????????????????????????????????????????????????????????????????????????????????????????????????????????????????????????????????????????????????????????????????????????????????????????????????????????????????????????????????????????????????????????????????????????????????????????????????????????????????????????????????????????????????????????????????????????????????????????????????????????????????????????????????????????????????????????????????????????????????????????????????????????????????????????????????????????????????????????????????????????????????????????????????????????????????????????????????????????
>Distoseptispora__menglunensis_HJAUP_C2170
AGAGTTGAAAAACTCCCT--AAACCATTGTGAATTT-ACCTCT-AT------CTT-CGTTGCTTTGGCGGG-CGGCTCC-AGGGCGGAGCCACTGCTCGTTGGGTCGGGCGCCCGCCGAAG---GACAA--CCAAA-ACTCGTTTGAACCTTT-GCGGATCT-CAGAGTAAAAA--TAT--CAA--GCTAT-TAAAACTTTCAGCAACGGATCTCTTGGTTCTGGCATCGATGAAGAACGCAGCGAAATGCGATAAGTAATGTGAATTGCAGAATTCAGTGAATCATCGAATCTTTGAACGCACATTGCGCCCGCCAGCACTCTGGCGGGCATGCCTGTTCGAGCGTCATTTCAA-CCCTCAGGCCC--------TCGTTTGGCCTGGTGTTGGGGCG---CTACGGGTCTCA-------AACAGAC------------CTGTAGGCCCTTAAAATCAGTGGCGGGCTCGCCAGGACT-CCGAGCGTAGTAGTTCTC-CT--CTCGCTCAGGCGGT---CTGGCG-TGCTTCGGCCGTTAAATAACC--AG-------CGGTAATCGC--ACACA---ATCTGG---CCCT-TTTGGGGTCCGAGTTGTAATCTGTAGAGGATGCTTTTGGCGACGCGCCTTCCGAGTCCCC-TGGAAC------GGGGCGCC-AGAGAGGG-TGAGAGCCCCGTATGGTCGGACGCCGAACC-TCTGTAAAGCTCCTTCGACGAGTCGAGTAGTTTGGGAATGCTGCTCAAAATGGGAGGTAAATTTCTTCTAAAG-CTAAATACCGGCCAGAGACCGATAGCGCACAAGTAGAGTGATCGAAAGATGAAAAGCACTTTGAAAAGAGGGTCAAATAGCACGTGAAATTGCTGAAAGGGAAGCGCTTGTGACCAGACTTGCGCCCGGTTGATCATCCAGCGTTCTCGCTGGTGCACTCTGCCGGGCTCAGGCCAGCATCGGCTCTCCCAGGGGGATAAAGGTCGCGGGAACGTAGCTCTCTCCGGGGAGTGTTATAGCCCGTGG-CGGAATGCCCTTAGGGGGGGCCGAGGCCCGCG-TTCG-CAAGGATGCTGGCGTAATGGTCACCAGCGACCCGTCTTGAAACACGGCCC-CAAGGGGAGAAAAA------------------------------------------------------------------------------------------------------------------------------------------------------------------------------------------------------------------------------------------GGGGTCTGGTGTGCCCTGCCGAGACCCCCGAAGGCCAAGCATGTGGGTTGGTCAAAAATCTATCGCTCATGTGTTATGTGAGCGTGGGAACGCCCGCAGAGCCAATCGTCGAGTTCATGATTGCTAGGAACATGGAAGTACTCGAGGAATATGAGCCCTTGAGGTACCCTAATGCGACCAAAATCTTCGTCAATGGCACATGGGTTGGTGTTCACCAAGACCCGAAGCATCTTGTGAGCTTGGTTCAGGACTTACGCCGCAGAGGCGTCATCAACTTTGAGGTCTCTCTCATTCGGGATATCCGCGATCGAGAGTTCAAGATTTTCTCGGATGCTGGTCGTGTTATGCGTCCTCTGTTCGCTGTGGAGCAGTCGGA------CAACTCGACAAAGGGTCTTGAAAAGGGATCTTTATTGCTCACAAAGGAGCACATTCAAAAATTGAGAGCTGATGAGGAGTTGTCCAAGGATGACCCAGATTATTTCGGCTGGGACGGCCTTCTCAGAGCGGGCGCTATCGAATATCTTGACGCCGAAGAGGAAGAGACAGCCATGATTTGCATGACTCCAGAAGATCTAGAGGCTTATCGGCTGCAAAAAGCCGGATTAGACGTGCCGGAAGACGATGACGAGGCCGTTCGAGGCTGGTATCTCCAAGGATGGCCAGACTCGTGAGCACGCTCTGCTCGCCTACACGCTGGGTGTGAAGCAGCTCATCGTCGCCATCAACAAGATGGACACCACCAAGTGGTCTGAGAGCCGTTACAACGAAATTATCAAGGAGACGTCCAACTTCATCAAGAAGGTCGGCTACAACCCCAAGCAGGTCGCCTTCGTTCCCATCTCCGGCTTCAACGGCGACAACATGCTTGCCCCCTCCTCCAACTGCCCCTGGTACAAGGGCTGGGAGAAGGAGA---TCAAGGGTGGCAAGGCCACTGGCAAGACCCTCCTCGAGGCCATCGATGCCATTGAGCCTCCCAAGCGCCCCACAGACAAGCCTCTCCGTCTCCCCCTTCAGGATGTCTACAAGATCGGTGGTATCGGAACTGTGCCCGTCGGCCGTATCGAGACTGGTATCCTCAAGCCCGGCATGGTCGTCACTTTCGCTCCCTCCAACGTCACCACTGAAGTCAAGTCCGTCGAGATGCACCACGAGCAGCTGGCGGAGGGTGTCCCCGGCGACAACGTTGGCTTCAACGTGAAGAACGTCTCCGTCAAAGAGATCCGCCGAGGCAACGTCGCTGGTGACTCCAAGAACGATCCTCCTGCTGGTGCCGCTTCCTTCACCGCTCAGGTCATCGTCCTCAACCACCCCGGTCAGGTCGGTGCTGGTTACGCTCCCGTCTTGGATTGCCACACAGCCCACATTGCTTGCAAGTTCTCTGAGATCCTCGAGAAGATCGACCGCCGAACGGGCAAGTCTGTTGAGAACAACCCCAAGTTCATCAAGTCTGGTGACGCTGC
>Distoseptispora__mengsongensis_HJAUP_C2126
AGAGTTGAGAAACTCCCT--AAACCATTGTGAATCT-ACCTCT-AT------ATT-CGTTGCTTTGGCGGG-CGGCTCC-AGGGCGGAGCCACTGCTCGTTGGGTCGGGCGCCCGCCAAAG---GACAA--CCAAA-A-CTCATTGAATCTGT-GCGGATCT-CAGAGTAAAAA--TAT--CAA--GCTAT-CAAAACTTTCAGCAACGGATCTCTTGGTTCTGGCATCGATGAAGAACGCAGCGAAATGCGATAAGTAATGTGAATTGCAGAATTCAGTGAATCATCGAATCTTTGAACGCACATTGCGCCCGCCAGCACTCTGGCGGGCATGCCTGTTCGAGCGTCATTTCAA-CCCTCGGGCCC--------TCGTTTGGCCCGGTGTTGGGGCG---CTACGGGTCCC--------ATCGGAC------------CTGTAGGCCCTCAAAACCAGTGGCGGGCTCGCCAGGACT-CCGAGCGCAGTAGTTCTC-CT--CTCGCTCAGGCGGC---CTGGCG-TGCTTCGGCCGTTAAATACCC--AG-------CGGTAATT-CGCACA-----TTCTGG---CCCT-TATGGGGTCCGAATTGTAATCTGTAGAGGATGCTTTTGGCGACGCGCCTTCCGAGTCCCC-TGGAAC------GGGGCGCC-AGAGAGGG-TGAGAGCCCCGTATGGTTGGACGCCGAACC-TCTGTAAAGCTCCTTCGACGAGTCGAGTAGTTTGGGAATGCTGCTCAAAATGGGAGGTAAATTTCTTCTAAAG-CTAAATACCGGCCAGAGACCGATAGCGCACAAGTAGAGTGATCGAAAGATGAAAAGCACTTTGAAAAGAGGGTCAAATAGCACGTGAAATTGCTGAAAGGGAAGCGCTTGTGACCAGACTTGCGCCCGGTTGATCATCCAGCGTTCTCGCTGGTGCACTCTGCCGGGCTCAGGCCAGCATCGGCTCTCCCAGGGGGATAAAGGTCGCGGGAACGTAGCTCTCTCCGGGGAGTGTTATAGCCCGTGG-CGGAATGCCCTTAGGGGGGGCCGAGGCCCGCG-TTCG-CAAGGATGCTGGCGTAATGGTCACCAGCGACCCGTCTTGAAACACGGACC-AAAGGAGTAAATCCCTTTAAAA----------------------------------------------------------------------------------------------------------------------------------------------------------------------------------------------------------------------------------???????????????????????????????????????????????????????????????????????????????????????????????????????????????????????????????????????????????????????????????????????????????????????????????????????????????????????????????????????????????????????????????????????????????????????????????????????????????????????????????????????????????????????????????????????????????????????????????????????????????????????????????????????????????????????????????????????????????????????????????????????????????????????????????????????????????????????????????????????????????????????????????????????????????????????????????????????????????????????????????TTCGAGGCTGGTATCTCCAAGGATGGCCAGACTCGTGAGCACGCTCTGCTCGCCTACACACTTGGTGTGAAGCAGCTCATCGTCGCCATCAACAAGATGGACACCACCAAGTGGTCCGAGAGCCGTTACAACGAAATCATCAAGGAGACGTCCAACTTCATCAAGAAGGTCGGCTACAACCCCAAGCAGGTCGCCTTCGTTCCCATCTCCGGCTTCAACGGCGACAACATGCTTGCCCCCTCCTCCAACTGCCCCTGGTACAAGGGTTGGGAGAAGGAGA---TCAAGGGTGGCAAGGTCTCTGGCAAGACCCTCTTGGAGGCTATCGATGCCATTGAGCCTCCCAAGCGTCCCACAGACAAGCCTCTCCGTCTACCCCTTCAGGATGTCTACAAGATCGGTGGTATCGGAACTGTGCCTGTCGGCCGTATCGAGACTGGTATCCTCAAGCCCGGTATGGTCGTCACATTCGCTCCCTCCAACGTCACCACTGAAGTCAAGTCCGTCGAGATGCACCACGAGCAGCTGCAGGAGGGTGTCCCCGGCGACAACGTCGGCTTCAACGTGAAGAACGTCTCCGTCAAGGAAATCCGCCGAGGCAACGTCGCTGGTGACTCCAAGAACGACCCCCCTGCCGGTGCCGCTTCCTTCACCGCTCAGGTCATCGTCCTCAATCACCCCGGTCAGGTCGGTGCTGGCTACGCTCCCGTCTTGGATTGCCACACTGCCCACATCGCTTGCAAGTTCTCTGAGATCCTTGAGAAGATCGACCGCCGAACGGGCAAGTCTGTTGAGAACAACCCCAAGTTCATCAAGTCTGGTGACGCTGC
>Distoseptispora__multiseptata__MFLUCC_15_0609
AGAGTTGAAAAACTCCCT--AAACCACTGTGAATCTTACCTTT-TC------GTT-CGTTGCTTTGGCGGG-CGGCTCC-AGGGCGGAGCCACTGTCCGTTGGGTCGGGTGCCCGCCGAAG---GACAA--CCAAA-AACTCGTTAAGTTTTGTACGGATCT-CAGAGTTAAAA--TAT--CAA--GCTAT-CAAAACTTTCAGCAACGGATCTCTTGGTTCTGGCATCGATGAAGAACGCAGCGAAATGCGATAAGTAATGTGAATTGCAGAATTCAGTGAATCATCGAATCTTTGAACGCACATTGCGCCCGCCAGCACTCTGGCGGGCATGCCTGTTCGAGCGTCATTTCAA-CCCTCGGGCCC--------TAGTTTGGCCCGGTGTTGGGGCG---CTACGGGTCTC---------CCGGAC------------CCGTAGGCCCTTAAAGACAGTGGCGGGCTCGCCAGGACT-CCGAGCGCAGTAGTTCTC-CT--CTCGCTCAGGCGGC---CTGGCG-TGCTTCGGCCGTTAAACTCCCCCAA-------CTGTAAACACAGTA------ATCTGG----CCCTCACGGGGTCCGAGTTGTAATCTGTAGAGGATGCTTTTGGCGACGCGCCTTCCGAGTCCCC-TGGAAC------GGGGCGCC-AGAGAGGG-TGAGAGCCCCGTATGGTTGGACGCCGAACC-TCTGTAAAGCTCCTTCGACGAGTCGAGTAGTTTGGGAATGCTGCTCAAAATGGGAGGTAAATTTCTTCTAAAG-CTAAATACCGGCCAGAGACCGATAGCGCACAAGTAGAGTGATCGAAAGATGAAAAGCACTTTGAAAAGAGGGTCAAATAGCACGTGAAATTGCTGAAAGGGAAGCGCTTGTGACCAGACTTGCGCCCGGTTGATCATCCAGCGTTCTCGCTGGTGCACTCTGCCGGGTTCAGGCCAGCATCGGCTCTCCCAGGGGGATAAAGGTCGCGGGAACGTAGCTCTCTCCGGGGAGTGTTATAGCCCGTGG-CGGAATGCCCTTAGGGGGGGCCGAGGCTCGCG-TTCG-CAAGGATGCTGGCGTAATGGTCACCAGCGACCCGTCTTGAAACACGGACC-AAGGAGTCAAGCATTAGGGCGAGTCTTT-GGGTGTAAAACCC-GCAGG-CGCAATGAAAG-TGAACGGAGGTGAGAGCTTCGGCGCATCATCGACCGATCCTGATGTTCTCGGATGGATTTGAGTAAGAGCCTTACCGCTTGGACCCGAAAGATGGTGAACTATGCCTGAATAGGGTGAAGCCAGAGGAAACTCTGGTGGAGGCTCGCAGCGGTTCTGACGTGCAAATCGATCGTCAAATTTGGGCAT???????????????????????????????????????????????????????????????????????????????????????????????????????????????????????????????????????????????????????????????????????????????????????????????????????????????????????????????????????????????????????????????????????????????????????????????????????????????????????????????????????????????????????????????????????????????????????????????????????????????????????????????????????????????????????????????????????????????????????????????????????????????????????????????????????????????????????????????????????????????????????????????????????????????????????????????????????????????????????????????TTCGAGGCTGGTATCTCCAAGGATGGCCAGACTCGTGAGCACGCTCTGCTTGCCTACACCCTGGGTGTGAAGCAGCTTATCGTCGCCATCAACAAGATGGACACCACCAAGTGGTCCGAGAGCCGTTACAACGAAATTATCAAGGAGACGTCCAACTTCATCAAGAAGGTCGGCTACAACCCCAAGCAGGTGGCCTTCGTTCCCATCTCTGGCTTCAACGGCGACAACATGCTTGCCCCCTCCACCAACTGCCCCTGGTACAAGGGTTGGGAGAAGGAGG---TCAAGGGCGGCAAGGCCACTGGCAAGACTCTTCTTGAGGCCATCGATGCCATTGAGCCTCCAAAGCGTCCTACGGACAAGCCGCTGCGTCTCCCCCTCCAGGATGTTTACAAGATCGGCGGTATTGGAACTGTGCCCGTCGGCCGTATCGAGACTGGTATCCTCAAGCCCGGTATGGTCGTCACGTTCGCTCCCTCCAACGTTACCACTGAAGTCAAGTCCGTCGAGATGCACCACGAGCAGCTGCAGGAGGGTGTCCCCGGTGACAACGTCGGCTTCAACGTGAAGAACGTCTCCGTCAAGGAAATTCGCCGAGGCAACGTTGCTGGTGACTCCAAGAACGATCCTCCTGCGGGCGCCGCTTCCTTCACCGCCCAGGTCATCGTCCTCAACCACCCCGGCCAGGTCGGCGCTGGATACGCTCCCGTCTTGGATTGCCACACTGCCCACATCGCCTGCAAGTTCTCCGAGATCCTTGAGAAGATCGACCGCCGAACGGGCAAGTCTGTTGAGAACAACCCCAAGTTCATCAAGTCTGGTGACGCTGC
>Distoseptispora__multiseptata__MFLU_17_0856
AGAGTTGAAAAACTCCCT--AAACCACTGTGAATCTTACCTTT-TC------GTT-CGTTGCTTTGGCGGG-CGGCTCC-AGGGCGGAGCCACTGTCCGTTGGGTCGGGTGCCCGCCGAAG---GACAA--CCAAA-AACTCGTTAAGTTTTGTACGGATCT-CAGAGTTAAAA--TAT--CAA--GCTAT-CAAAACTTTCAGCAACGGATCTCTTGGTTCTGGCATCGATGAAGAACGCAGCGAAATGCGATAAGTAATGTGAATTGCAGAATTCAGTGAATCATCGAATCTTTGAACGCACATTGCGCCCGCCAGCACTCTGGCGGGCATGCCTGTTCGAGCGTCATTTCAA-CCCTCGGGCCC--------TAGTTTGGCCCGGTGTTGGGGCG---CTACGGGTCTC---------CCGGAC------------CCGTAGGCCCTCAAAGACAGTGGCGGGCTCGCCAGGACT-CCGAGCGCAGTAGTTCTC-CT--CTCGCTCAGGCGGC---CTGGCG-TGCTTCGGCCGTTAAACCCCCCCAA-------CTGTAAACACAGTA------ATCTGG----CCCTCACGGGGTCCGAGTTGTAATCTGTAGAGGATGCTTTTGGCGACGCGCCTTCCGAGTCCCC-TGGAAC------GGGGCGCC-AGAGAGGG-TGAGAGCCCCGTATGGTTGGACGCCGAACC-TCTGTAAAGCTCCTTCGACGAGTCGAGTAGTTTGGGAATGCTGCTCAAAATGGGAGGTAAATTTCTTCTAAAG-CTAAATACCGGCCAGAGACCGATAGCGCACAAGTAGAGTGATCGAAAGATGAAAAGCACTTTGAAAAGAGGGTCAAATAGCACGTGAAATTGCTGAAAGGGAAGCGCTTGTGACCAGACTTGCGCCCGGTTGATCATCCAGCGTTCTCGCTGGTGCACTCTGCCGGGTTCAGGCCAGCATCGGCTCTCCCAGGGGGATAAAGGTCGCGGGAACGTAGCTCTCTCCGGGGAGTGTTATAGCCCGTGG-CGGAATGCCCTTAGGGGGGGCCGAGGCTCGCG-TTCG-CAAGGATGCTGGCGTAATGGTCACCAGCGACCCGTCTTGAAACACGGACC-AAGGAGTCAAGCATTAGGGCGAGTCTTT-GGGTGTAAAACCC-GCAGG-CGCAATGAAAG-TGAACGGAGGTGAGAGCTTCGGCGCATCATCGACCGATCCTGATGTTCTCGGATGGATTTGAGTAAGAGCCTTACCGCTTGGACCCGAAAGATGGTGAACTATGCCTGAATAGGGTGAAGCCAGAGGAAACTCTGGTGGAGGCTCGCAGCGGTTCTGACGTGCAAATCGATCGTCAAATTTGGGCAT???????????????????????????????????????????????????????????????????????????????????????????????????????????????????????????????????????????????????????????????????????????????????????????????????????????????????????????????????????????????????????????????????????????????????????????????????????????????????????????????????????????????????????????????????????????????????????????????????????????????????????????????????????????????????????????????????????????????????????????????????????????????????????????????????????????????????????????????????????????????????????????????????????????????????????????????????????????????????????????????TTCGAGGCTGGTATCTCCAAGGATGGCCAGACTCGTGAGCACGCTCTGCTTGCCTACACCCTGGGTGTGAAGCAGCTTATCGTCGCCATCAACAAGATGGACACCACCAAGTGGTCTGAGAGCCGTTACAACGAAATTATCAAGGAGACGTCCAACTTCATCAAGAAGGTCGGCTACAACCCCAAGCAGGTGGCCTTCGTTCCCATCTCTGGCTTCAACGGCGACAACATGCTTGCCCCCTCCACCAACTGCCCCTGGTACAAGGGTTGGGAGAAGGAGG---TCAAGGGCGGCAAGGCCACTGGCAAGACTCTTCTTGAGGCCATCGATGCCATTGAGCCTCCAAAGCGTCCTACGGACAAGCCGCTGCGTCTCCCCCTCCAGGATGTTTACAAGATCGGCGGTATTGGAACTGTGCCCGTCGGCCGTATCGAGACTGGTATCCTCAAGCCCGGTATGGTCGTCACGTTCGCTCCCTCCAACGTTACCACTGAAGTCAAGTCCGTCGAGATGCACCACGAGCAGCTGCAGGAGGGTGTCCCCGGTGACAACGTCGGCTTCAACGTGAAGAACGTCTCCGTCAAGGAAATTCGCCGAGGCAACGTTGCTGGTGACTCCAAGAACGATCCTCCTGCGGGCGCCGCTTCCTTCACCGCTCAGGTCATCGTCCTCAACCACCCCGGCCAGGTCGGCGCTGGATACGCTCCCGTCTTGGATTGCCACACTGCCCACATCGCCTGCAAGTTCTCCGAGATCCTTGAGAAGATCGACCGCCGAACGGGCAAGTCTGTTGAGAACAACCCCAAGTTCATCAAGTCTGGTGACGCTGC
>Distoseptispora__nabanheensis_HJAUP_C2003
AGAGTTGAAAAACTCCCA--AAACCATTGTGAATCT-ACCTTT-AT------ATT-CGTTGCTTTGGCGGG-CGGCTCC-AGGGCGGAGCCACTGCTCGTTGGGTCGGGCGCCCGCCGAAG---GACAA--CCAAA-A-CTCTTTAAATCTTT-GCGGATCT-CAGAGTAAAAA--TAT--CAA--GCTAT-CAAAACTTTCAGCAACGGATCTCTTGGTTCTGGCATCGATGAAGAACGCAGCGAAATGCGATAAGTAATGTGAATTGCAGAATTCAGTGAATCATCGAATCTTTGAACGCACATTGCGCCCGCCAGCACTCTGGCGGGCATGCCTGTTCGAGCGTCATTTCAA-CCCTCGGGCCC--------TCGTTCGGCCCGGTGTTGGGGCG---CTACGGGTCCT--------ATCGGAC------------CTGTAGGCCCTTAAAATTAGTGGCGGGCTCGCCAGGACT-CCGAGCGTAGTAGTTTTC-CT--CTCGTTCAGGCGGT---CTGGCG-TGCTTCGGCCGTTAAAAACCC--AG-------CGGTAATT-CGCACA-----ATCTGG---CCCT-TATGGGGTCCGAATTGTAATCTGTAGAGGATGCTTTTGGCGACGCGCCTTCCGAGTCCCC-TGGAAC------GGGGCGCC-AGAGAGGG-TGAGAGCCCCGTATGGTTGGACGCCGAACC-TCTGTAAAGCTCCTTCGACGAGTCGAGTAGTTTGGGAATGCTGCTCAAAATGGGAGGTAAATTTCTTCTAAAG-CTAAATACCGGCCAGAGACCGATAGCGCACAAGTAGAGTGATCGAAAGATGAAAAGCACTTTGAAAAGAGGGTCAAATAGCACGTGAAATTGCTGAAAGGGAAGCGCTTGTGACCAGACTTGCGCCCGGTTGATCATCCAGCGTTCTCGCTGGTGCACTCTGCCGGGCTCAGGCCAGCATCGGCTCTCCCAGGGGGATAAAGGTCGCGGGAACGTAGCTCTCTCCGGGGAGTGTTATAGCCCGTGG-CGGAATGCCCTTAGGGGGGGCCGAGGCCCGCG-TTCG-CAAGGATGCTGGCGTAATGGTCACCAGCGACCCG-TCTTGAACCGGCCCA-AGGGAGAAAAAAAGCCGGA-------------------------------------------------------------------------------------------------------------------------------------------------------------------------------------------------------------------------------------???????????????????????????????????????????????????????????????????????????????????????????????????????????????????????????????????????????????????????????????????????????????????????????????????????????????????????????????????????????????????????????????????????????????????????????????????????????????????????????????????????????????????????????????????????????????????????????????????????????????????????????????????????????????????????????????????????????????????????????????????????????????????????????????????????????????????????????????????????????????????????????????????????????????????????????????????????????????????????????????TTCGAGGCTGGTATCTCCAAGGATGGCCAGACTCGTGAGCACGCTCTTCTTGCCTACACGCTAGGTGTGAAGCAGCTCATCGTTGCCATCAACAAGATGGACACCACCAAGTGGTCTGAGAGCCGTTACAACGAAATTATCAAGGAGACGTCCAACTTCATCAAGAAGGTCGGCTACAACCCCAAGCAGGTCGCCTTCGTTCCCATCTCCGGCTTCAACGGCGACAACATGCTTGCCCCGTCCTCCAACTGCCCCTGGTACAAGGGTTGGGAGAAGGAGA---TCAAGGGTGGCAAGGCCTCTGGCAAGACCCTCCTCGAGGCTATCGACGCCATTGAGCCTCCCAAGCGTCCCACAGACAAGCCTCTCCGTCTCCCCCTTCAGGATGTCTACAAGATCGGTGGTATCGGAACTGTGCCCGTCGGCCGTATCGAGACTGGTGTCCTCAAGCCCGGTATGGTCGTCACGTTCGCTCCCTCCAACGTCACCACTGAAGTCAAGTCCGTCGAGATGCACCACGAGCAGCTGCAGGAGGGTGTCCCCGGCGACAACGTTGGCTTCAACGTGAAGAACGTCTCCGTCAAGGAAATCCGCCGAGGCAACGTCGCTGGTGACTCCAAGAACGATCCTCCTGCTGGTGCCGCTTCCTTCACCGCTCAGGTCATCGTCCTCAACCACCCCGGTCAGGTCGGTGCTGGTTACGCTCCCGTCTTGGATTGCCACACTGCCCACATTGCCTGCAAGTTCTCTGAGATCCTTGAGAAGATCGACCGCCGAACGGGCAAGTCTGTTGAGAACAACCCCAAGTTCATCAAGTCTGGTGACGCTGC
>Distoseptispora__nanchangensis_HJAUP_C1074
AGAGTTGCAAAACTCCAT--AAACCATTGTGAATCTTACCTTTTAT------ACT-CGTTGCTTTGGCGGG-CGGCTCC-AGGGCGGAGTCACTACCCGTTGGGTCGGGCGCCCGCCGAAG---GACAA--CCAAA-A-CTCGCTAAATCT-GTACGGATCT-CAGAGTAAAA---TAT--CAA--GCTAT-CAAAACTTTCAGCAACGGATCTCTTGGTTCTGGCATCGATGAAGAACGCAGCGAAATGCGATAAGTAATGTGAATTGCAGAATTCAGTGAATCATCGAATCTTTGAACGCACATTGCGCCCGCCAGCACTCTGGCGGGCATGCCTGTTCGAGCGTCATTTCAA-CCCTCGGGCCC--------TCGTTTGGTCCGGTGTTGGGGCG---CTACGGGTCCG---------CCGGAC------------CTGTAGGCCCTCAAAAGCAGTGGCGGGCTCGCCAGGACT-CCGAGCGTAGTAGTTCTC-CT--CTCGCTCAGGCGGC---CTGGCG-TGCTTCGGCCGTTAAAAGACCC-AA-------CTGTAATCACAGAA-------TCTGG---CCCT-TACGGGGTCCGAGTTGTAATCTGTAGAGGATGCTTTTGGCGACGCGCCTTCCGAGTCCCC-TGGAAC------GGGGCGCC-AGAGAGGG-TGAGAGCCCCGTATGGTTGGACGCCGAACC-TCTGTAAAGCTCCTTCGACGAGTCGAGTAGTTTGGGAATGCTGCTCAAAATGGGAGGTAAATTTCTTCTAAAG-CTAAATACCGGCCAGAGACCGATAGCGCACAAGTAGAGTGATCGAAAGATGAAAAGCACTTTGAAAAGAGGGTTAAATAGCACGTGAAATTGCTGAAAGGGAAGCGCTTGTGACCAGACTTGCGCCCGGTTGATCATCCAGCGTTCTCGCTGGTGCACTCTGCCGGGCTCAGGCCAGCATCGGCTCTCCCAGGGGGATAAAGGTCGCGGGAACGTAGCTCTCTCCGGGGAGTGTTATAGCCCGTGG-CGGAATGCCCTTAGGGGGGGCCGAGGCCCGCG-TTCG-CAAGGATGCTGGCGTAATGGTCACCAGCGACCCGTCTTGAA------------------------------------------------------------------------------------------------------------------------------------------------------------------------------------------------------------------------------------------------------------------GGGGTCTGGTGTGCCCTGCTGAGACACCCGAAGGTCAAGCATGTGGGCTGGTCAAAAATCTATCGCTCATGTGTTATGTGAGCGTCGGAACGCCCGCAGAGCCAATTGTCGAGTTCATGATTGCTAGGAACATGGAGGTACTCGAGGAATATGAGCCCTTGAGGTACCCTAATGCAACCAAAATCTTCGTCAACGGCACATGGGTTGGTGTTCACCAAGACCCGAAGCATCTTGTAAGCTTGGTTCAGGATTTACGCCGCAGGGGCGTCATCAACTTCGAGGTCTCCCTCATTCGGGATATCCGCGATCGAGAGTTCAAGATTTTCTCGGATGCTGGTCGTGTTATGCGTCCTCTGTTCGCTGTGGAGCAGTCAGA------TAACTCGACAAAGGGCCTTGAAAAGGGCTCTTTATTGCTCACAAAGGAGCATATCCAGAAGTTGAGAGCGGACGAGGAGCTATCCAAGGATGAAGAAGACTATTTCGGCTGGGATGGTCTTCTTAGGGCGGGCGCCATCGAATATCTTGACGCTGAAGAGGAAGAGACAGCCATGATTTGCATGACTCCAGAAGACCTAGAGGCTTATCGGCTGCAAAAAGCTGGATTAGACGTGCCGGAAGACGATGACGAGGCCGTTCGAGGCTGGTATCTCCAAGGATGGCCAGACTCGTGAGCACGCTCTGCTTGCCTACACCTTGGGTGTGAAGCAGCTCATCGTTGCCATCAACAAGATGGACACCACCAAGTGGTCTGAGAGCCGTTACAACGAAATTATCAAGGAGACGTCCAACTTCATCAAGAAGGTCGGCTACAACCCCAAGCAGGTCGCCTTCGTTCCCATCTCCGGCTTCAACGGCGACAACATGCTTGCCGCCTCCTCCAACTGCCCCTGGTACAAGGGTTGGGAGAAGGAGG---TCAAGGGCGGCAAAGCCTCTGGCAAGACCCTTCTCGAGGCCATCGATGCCATTGAGCCTCCCAAGCGTCCTACGGACAAGCCTCTGCGTCTCCCTCTCCAGGATGTCTACAAGATTGGTGGTATTGGAACTGTGCCTGTCGGCCGTATCGAGACTGGTATCCTCAAGCCCGGTATGGTCGTCACATTCGCTCCCTCCAACGTCACCACTGAAGTCAAGTCCGTCGAGATGCACCACGAGCAGCTGACGGAGGGTGTCCCCGGCGACAACGTCGGCTTCAACGTGAAGAACGTCTCCGTCAAGGAAATCCGCCGAGGCAACGTTGCTGGTGACTCCAAGAACGATCCTCCTGCTGGTGCCGCTTCTTTCACCGCCCAGGTCATCGTCCTCAACCACCCCGGTCAGGTCGGCGCTGGCTACGCTCCCGTCTTGGATTGCCACACTGCCCACATCGCCTGCAAGTTCTCCGAGATCCTGGAGAAGATCGACCGCCGAACGGGCAAGTCTGTCGAGAACAACCCCAAGTTCATCAAGTCTGGTGACGCTGC
>Distoseptispora__narathiwatensis_MFLUCC_23_0216
AGCGAGTGAAAACTCCCTAAAAACCACTGTGAATCT-ACCTTTTTTT--------CTGC-GCTCCGGTGGG-CGGTTCC-AGGGCGGAGCCACTGCCCGTTGGGTTGGGTGCCCGCCGGAG---CGAACCCCT-AAACTCTTGCTGTTACAGTG---AGGAT-CAGAGATAAAA----TACAA---GCTAT-AAAAACTTTCAGCAACGGATCTCTTGGCTCTGGCATCGATGAAGAACGCAGCGAAATGCGATAAATAATGTGAATTGCAGACTTCTG-GAATCATCGAGTTTTTGAACGCACATTGCGCCCGTCAGTATTCTGGCGGGCATGCCTGTCCGAGCGTCATTTCAA-CCCTCAGGCCCC-------TGTAAG-GTCTGGTGTTGGGGCG---CTGCGAG-CTCGCTGTA--------------GCCGAGCACGCAGGCCCTCAAATGCAGTGGCGGAACCGCTGGGGCT-CCGGGCGCAGTAGATT-G-CTATCGC-CCCGAGCCTCC--CGGCGG--GAGCCTGCCATCAAGCT-----------------CCATCTTTACCAA----GTCTGG--TCCT-----GCGGCCCGAGTTGTAATCTGTAGAGGATGCTTTTGGTTAGGTGCCTTCTGAGTCCCC-TGGAAC------GGGGCGCC-AGAGAGGG-TGAGAGCCCCGTACGGTCGGACACCGAGCC-TCTGTAAAGCTCCTTCGACGAGTCGAGTAGTTTGGGAATGCTGCTCTAAATGGGAGGTAAATTTCTCCTAAAG-CTAAATATAGGCCAGAGACCGATAGCGCACAAGTAGAGTGATCGAAAGATGAAAAGCACTTTGAAAAGAGGGTTAAATAGCACGTGAAATTGCTGAAAGGGAAGCGCTTGTGACCAGACTTGCGCCCGGTGGATCAGCTGGCGTTCTCGCCAGTGCACTYTGCCGGGCTCAGGCCAGCATCGGTTCCGACGGGGGGACAAAGGCCGCTGGAACGTAGCTCTYTTCGGGGAGTGTTATAGCCAGCGG-TGTCATACCCCCAGCCGGGACCGAGGATCGCG-TCTG-CAAGGATGCTGGCGTAATGGTCACCAGCGACCCGTCTTGAAACACG-------------------------------------------------------------------------------------------------------------------------------------------------------------------------------------------------------------------------------------------------------------GGGGCCTCGTTTGCCCCGCCGAAACCCCCGAGGGACAGGCCTGCGGTTTGGTCAAAAACCTGTCTCTTATGTGTTATGTCAGCGTAGGGACGACGGCTGAGCCTATCAAGGACTTTTTGATTGCTAAACAGATGGAAATTCTTGAAGAGTACGAGCCACTTCGGTATCCCAACGCGACAAAGATTTTCATCAACGGTTCGTGGGTCGGTGTGCATCAAGACCCACAGAATCTTGTGTCTGCGGTGAGATCCCTCCGGCGGAGGGGCATTGTCCAGTTCGAGGTCACGCTTGTTAGAGACATTCGCGACCGAGAATTCAAGATTTTCTCAGATGCAGGTCGGGTGATGCGGCCCCTCTTTGCGGTTGAACAAGAGGAACCAAACGAGGAGAATAGCGGACGGGAGAAAGGAAGTCTGTTGCTTACGAAAGAGCATATTCAGCGACTTCGAGATGACGAACGCCTGGATCCGAGTGATCCCAACTACTTCGGCTGGGATGGGCTTACCAGGGATGGTGCTATTGAATATCTAGATGCCGAGGAGGAGGAAACGGCGATGATCTGTATGACGCCTGAGGATCTGGAGCAATACCGACTTCAGAAGCAGGGCATAGCACCTGAAGAGGACGACGGTGAAG---TTCGAGGCTGGTATCTCCAAGGATGGCCAGACTCGTGAGCACGCCCTGCTTGCCTACACCCTGGGTGTGAAGCAGCTCATCGTTGCCATCAACAAGATGGACACCACCAAGTGGTCCGAGGATCGTTTCAATGAAATCATCAAGGAGACCTCCAACTTCATCAAGAAGGTCGGATACAACCCCAAGACTGTTGCTTTCGTCCCTATCTCCGGCTTCAACGGCGACAACATGCTTGCGCCCTCAAGCAACTGCCCCTGGTACAAGGGCTGGGAGAAGGAAG---TCAAGGGCGGCAAGGTTACCGGCAAGACCCTCCTCGAGGCTATTGACGCCATCGAGCCCCCCAAGCGTCCCACCGACAAGCCTCTCCGTCTTCCCCTCCAGGATGTGTACAAGATTGGTGGTATCGGAACTGTGCCCGTCGGCCGTATCGAGACTGGTATCCTCAAGCCTGGTATGGTCGTGACTTTCGCTCCCTCCAACGTCACCACTGAAGTCAAGTCCGTCGAGATGCACCACGAGCAGCTTTCTGAGGGTGTTCCCGGCGACAACGTTGGCTTCAACGTGAAGAACGTCTCCGTCAAGGAGATCCGCCGTGGCAACGTCGCCGGTGACTCCAAGAACGACCCTCCAATGGGCTGCGCTTCCTTCACTGCCCAGGTCATTGTGTTGAACCACCCTGGCCAGGTTGGTGCCGGTTACGCCCCTGTTCTCGATTGCCACACCGCCCACATCGCCTGCAAATTCTCCGAGATCCTCGAGAAGATCGATCGCCGAACGGGCAAGTCGGTTGAGAACAACCCCAAATTCATCAAGTCGGGCGACGCTGC
>Distoseptispora__neorostrata__MFLUCC_18_0376
T--GAAGCAAAACTCAGTAAA--CCACTGTGAATCT-ACCTGTTCT---------GTACTGCTCCGGCGGG-TGGCTCC-AGGGCGGAGCCACTGCCCGTTCGCTCGGGTGCCCGCCGAA-----GCTCACTA-CAAACTCTGTCATCGCGGGG--TGTCAT-CAGAGCAAGA-----CATAA--AGCTAT-AAAAACTTTCAGCAACGGATCTCTTGGTTCTGGCATCGATGAAGAACGCAGCGAAATGCGATAAGTAATGTGAATTGCAGAATTCAGTGAATCATCGAATCTTTGAACGCACATTGCGCCCGCCAGCACTCTGGCGGGCATGCCTGTCCGAGCGTCATTTCAAACCCTCAGGCCCC-------TCCAGCGGCCTGGCGTTGGGGCG---CTACGCCGCCTATAGGC-----------------------GTAGGCCCTCAAAACCAGTGGCGGGACCGCGAGGCTT-CCGGGCGCAGTAGTTT-A-CCACCTCGCCCAGGCGGT---CTAGCG--GCCTCTGCCGTTAAAATA---------------CCCCCAC--ATCAG----ATCTGG--CCCCTT---GGGGTCCGAGTTGTAATCTGCAGAGGATGCTTTCGGCGAGGTGCCTTCTGAGTCCCC-TGGAAC------GGGGCGCC-ATAGAGGG-TGAGAGCCCCGTATAGTCGGCCACCGAGCC-TCTGTAAAGCTCCTTCGACGAGTCGAGTAGTTTGGGAATGCTGCTCTAAATGGGAGGTAAATTTCTTCTAAAG-CTAAATACCGGCCAGAGACCGATAGCGCACAAGTAGAGTGATCGAAAGATGAAAAGCACTTTGAAAAGAGGGTTAAATAGCACGTGAAATTGCTGAAAGGGAAGCGCTTGTGACCAGACTTGCGCCCGGCGGATCATCCGGCGTTCTCGCCGGTGCACTCCACCGGGTCCAGGCCAGCATCGGTTTCGCCAGGGGGACAAAAGCCGTGGGAACGTAGCTCTCTTCGGGGAGTGTTATAGCCCATGG-CACAATGCCCTTAGGCGGGACCGAGGTTCGCGCTCTG-CAAGGATGCTGGCGTAATGGTCATCAGCGACCCGTCTTGAAACACGGACC-AAGGAGTCAAGCATTAGGGCGAGTCTTT-GGGTGTAAAACCC-GCAGG-CGCAATGAAAG-TGAACGTAGGTGAGAGCTTCGGCGCATCATCGACCGATCCTGATGTATTCGGATGGATTTGAGTAAGAGCCTTACCGCTTGGACCCGAAAGATGGTGAACTATGCCTGAATAGGGTGAAGCCAGAGGAAACTCTGGTGGAGGCTCGCAGCGGTTCTGACGTGCAAATCGATCGTCAAATTTGGGCAT?????????????????????????????????????????????????????????????????????????????????????????????????????????????????????????????????????????????????????????????????????????????????????????????????????????????????????????????????????????????????????????????????????????????????????????????????????????????????????????????????????????????????????????????????????????????????????????????????????????????????????????????????????????????????????????????????????????????????????????????????????????????????????????????????????????????????????????????????????????????????????????????????????????????????????????????????????????????????????????????????????????????????????????????????????????????????????????????????????????????????????????????????????????????????????????????????????????????????????????????????????????????????????????????????????????????????????????????????????????????????????????????????????????????????????????????????????????????????????????????????????????????????????????????????????????????????????????????????????????????????????????????????????????????????????????????????????????????????????????????????????????????????????????????????????????????????????????????????????????????????????????????????????????????????????????????????????????????????????????????????????????????????????????????????????????????????????????????????????????????????????????????????????????????????????????????????????????????????????????????????????????????????????????????
>Distoseptispora__nonrostrata__KUNCC_21_10730
AGAGTTGAAAAACTCCCT--AAACCACTGTGAATCTTACCTGT-C-------GT-TCGTTGCTTCGGCGGG-CGGCTCC-AGGGCGGAGCCACTGCCCGTTAGGTCGGGCGCCCGCCGGAG---GACAC--ACAA--AACTCGTCGATCTA-GTGTA-TCAT-CAGAGTAT--TAAAAAA-CAA--GCTAT-CAAAACTTTCAGCAACGGATCTCTTGGTTCTGGCATCGATGAAGAACGCAGCGAAATGCGATAAGTAATGTGAATTGCAGAATTCAGTGAATCATCGAATCTTTGAACGCACATTGCGCCCGCCAGTACTCTGGCGAGCATGCCTGTTCGAGCGTCATTTCAA-CCCTCGGGCCC--C-----CCGTTTGGCCCGGTGTTGGGGTG---CTACAGGTCCT--------CCAGGAC------------CTGTAGGCCCTCAAAACCAGTGGCGGGCTCGCCATGGCTTCCGAGCGCAGTAGTTGTC-TC--CTCGCTCAGGTGGT---CTGGCG-TGCTTCGGCCGTTAAA-CACC--CG-------CTGTAT--AC--ACAGA---ATCTGG---CCCC-TCCGGGGTCCGAGTTGTAATCTGTAGAGGATGCTTTTGGCGACGCGCCTTCCGAGTCCCC-TGGAAC------GGGGCGCC-AGAGAGGG-TGAGAGCCCCGTATGGTCGGACGCCGAACC-TTTGTAAAGCTCCTTCGACGAGTCGAGTAGTTTGGGAATGCTGCTCAAAATGGGAGGTAAATTTCTTCTAAAG-CTAAATACCGGCCAGAGACCGATAGCGCACAAGTAGAGTGATCGAAAGATGAAAAGCACTTTGAAAAGAGGGTTAAATAGCACGTGAAATTGCTGAAAGGGAAGCGCTTGTGACCAGACTTGCGCCCGGTTGATCATCCAGCGTTCTCGCTGGTGCACTCTGCCGGGCTCAGGCCAGCATCGGCTCTCCCAGGGGGATAAAGGTCGCGGGAACGTAGCTCTCTCCGGGGAGTGTTATAGCCCGTGG-CGGAATACCCTTAGGGGGGGTCGAGGCCCGCG-TTCG-CAAGGATGCTGGCGTAATGGTCACCAGCGACCCGTCTTGAAACACGGACC-AAGGAGTCAAGCATTAGGGCGAGTCTTT-GGGTGTAAAACCC-GCAGG-CGCAATGAAAG-TGAACGGAGGTGAGAGCTTCGGCGCATCATCGACCGATCCTGATGTTCTCGGATGGATTTGAGTAAGAGCCTTACCGCTTGGACCCGAAAGATGGTGAACTATGCCTGAATAGGGTGAAGCCAGAGGAAACTCTGGTGGAGGCTCGCAGCGGTTCTGACGTGCAAATCGATCGTCAAATTTGGGCATGGGGCCTGGTGTGCCCAGCCGAAACCCCGGAAGGCCAAGCATGTGGGTTGGTCAAGAATCTATCACTCATGTGTTATGTCAGCGTCGGAACACCTGCGGAGCCAATCGTCGATTTCATGGTTGCCAGAAACATGGAGCTCCTCGAAGAATACGATCCTCTAAGGCTACCGAATGCGACCAAAGTCTTTGTCAACGGTTCGTGGGTGGGTTGCCACCAAGATCCGAGCCATCTTGTGCGCTTGGTCCAGGAGTTGCGCCGCAAGGGCGTTATCAATTTCGAGGTCTCGCTAATCAGAGATATACGCGATCGAGAGTTCAAGATTTTCTCGGATGCGGGACGTGTCATGAGACCGCTTTTCGCTGTAGAGCAGTCAGA------CAACTCAGAAAAGGGCATTGAAAAAGGTGCCTTGTTGCTCACCAAGGAGCACATTCAGAGGCTAAGAGCAGACGAGGAACTGTCCAAGGACGACGCAGCATATTTCGGTTGGGACGGCTTGCTCAACGCTGGCGCTATAGAGTATCTTGACGCGGAAGAGGAAGAGACGGCGATGATTTGCATGACGCCAGAAGATCTAGAGGCTTATCGACTACAAAAAGCCGGCTTCGACGTGCCGGATGAGGACGACGAAGCGGTTCGAGGCTGGTATCTCCAAGGATGGCCAGACTCGTGAGCACGCCCTGCTTGCCTACACCCTAGGTGTCAAGCAGCTTATCGTCGCCATCAACAAGATGGACACCACCAAGTGGTCTGAGGATCGTTACAACGAAATCATCAAGGAGACGTCCAACTTCATCAAGAAGGTCGGATACAACCCCAAGCAGGTGGCTTTCGTTCCCATCTCCGGCTTCAACGGTGACAACATGTTGGCGCCGTCCACCAACTGCCCCTGGTACAAGGGCTGGGAGAAGGAGA---TCAAGGGTAACAAGATCACTGGCAAGACGCTCCTCGAGGCCATCGATGCCATTGAGCAACCCAAGCGTCCCACAGACAAGCCTCTCCGTCTTCCCCTTCAGGATGTCTACAAGATCGGTGGTATTGGCACTGTGCCCGTCGGCCGTATCGAGACTGGTGTCCTCAAGCCCGGTATGGTCGTTACATTCGCTCCCTCCAACGTCACCACTGAAGTCAAGTCCGTCGAGATGCACCACGAGCAGCTCTCCGAGGGTATGCCTGGTGACAACGTTGGCTTCAACGTGAAGAACGTCTCCGTCAAGGAAATCCGCCGTGGCAACGTCGCTGGTGACTCCAAGAACGATCCTCCTGCCGGTGCTGCTTCCTTCACTGCCCAGGTCATCGTCCTCAACCACCCTGGTCAGGTCGGCGCTGGCTACGCCCCCGTCTTGGATTGCCACACCGCCCACATCGCCTGCAAGTTCTCTGAGATCCTCGAGAAGATTGACCGCCGAACGGGCAAGTCTGTCGAGAACAACCCCAAGTTCATCAAGTCTGGTGACGCTGC
>Distoseptispora__obclavata__MFLUCC_18_0329
AGGGCTTAAAA---CCCC-CAAACCACTGTGAATCTTACCTAT-C-------GTT-CGTTGCTCCGGCGGG-CGGCTCC-AGGGCGGAGCCACTGCCAGTTGGGTCGGGCGCCCGCCGGAG---GACAA---CTAA-AACTCGTCTAGTCTC-GGGTAACGT-CAGAGTACAAAAAA-----AAAAGCTAT-CAAAACTTTCAGCAACGGATCTCTTGGTTCTGGCATCGATGAAGAACGCAGCGAAATGCGATAAGTAATGTGAATTGCAGAATTCAGTGAATCATCGAATCTTTGAACGCACATTGCGCCCGCCAGCACTCTGGCGGGCATGCCTGTTCAAGCGTCATTTCAA-CCCTCGGGCC-TCC---CCT-GTGTGGCCCGGTGTTGGGGCG---CTACCTTCCCCC-----CAGGGGTTC------------CGGTAGGCCCTTAAAACCAGTGGCGGGCTCGCCATGGCTTCCGAGCGCAGTAGTTCTC-TC--CTCGCTCAGGCGGT---CTGGCT-GGCCTCTGCCGTTAAAC-----ATA-------CG-CTGTATTACGCAAA---ATCTGG---C-CCCTACGGGGTCCGAGTTGTAATCTGTAGAGGATGCTTTTGGCGACGCGCCTTCCGAGTCCCC-TGGAAC------GGGGCGCC-AGAGAGGG-TGAGAGCCCCGTACGGTCGGACGCCGAACC-TTTGTAAAGCTCCTTCGACGAGTCGAGTAGTTTGGGAATGCTGCTCAAAATGGGAGGTAAATTTCTTCTAAAG-CTAAATACCGGCCAGAGACCGATAGCGCACAAGTAGAGTGATCGAAAGATGAAAAGCACTTTGAAAAGAGGGTTAAATAGCACGTGAAATTGCTGAAAGGGAAGCGCTTGTGACCAGACTTGCGCCCGGTTGATCATCCAGCGTTCTCGCTGGTGCACTCTGCCGGGCTCAGGCCAGCATCGGCTCCTCCAGGGGGATAAAGGTCGCGGGAACGTAGCTCTCTCCGGGGAGTGTTATAGCCCGCGG-CGGAATACCCTTAGGGGGGGTCGAGGCCCGCG-TTCG-CAAGGATGCTGGCGTAATGGTCACCAGCGACCCGTCTTGAAACACGGACC-AAGGAGTCAAGCATTAGGGCGAGTCTTT-GGGTGTAAAACCC-GCAGG-CGCAATGAAAG-TGAACGTAGGTGAGAGCTTCGGCGCATCATCGACCGATCCTGATGTTCTCGGATGGATTTGAGTAAGAGCCTTACCGCTTGGACCCGAAAGATGGTGAACTATGCCTGAATAGGGTGAAGCCAGAGGAAACTCTGGTGGAGGCTCGCAGCGGTTCTGACGTGCAAATCGATCGTCAAATTTGGGCAT?????????????????????????????????????????????????????????????????????????????????????????????????????????????????????????????????????????????????????????????????????????????????????????????????????????????????????????????????????????????????????????????????????????????????????????????????????????????????????????????????????????????????????????????????????????????????????????????????????????????????????????????????????????????????????????????????????????????????????????????????????????????????????????????????????????????????????????????????????????????????????????????????????????????????????????????????????????????????????????????????????????????????????????????????????????????????????????????????????????????????????????????????????????????????????????????????????????????????????????????????????????????????????????????????????????????????????????????????????????????????????????????????????????????????????????????????????????????????????????????????????????????????????????????????????????????????????????????????????????????????????????????????????????????????????????????????????????????????????????????????????????????????????????????????????????????????????????????????????????????????????????????????????????????????????????????????????????????????????????????????????????????????????????????????????????????????????????????????????????????????????????????????????????????????????????????????????????????????????????????????????????????????????????????
>Distoseptispora__obpyriformis__DLUCC_0867
AGAGTTGAAAAACTCCT--TAAACCAATGTGAATCTTACCTGTCG---------TTCGTTGCTCCGGCGGG-CGGCTCC-AGGGCGGAGCCACTGTCCGTTGGGTCGGACGCCCGCCGGGG---GACAA--CCAAA--ACTCTCCTGATCTAGGGTA-TCGT-CAGAGTATAAAAAAAA--CAA--GCTAT-CAAAACTTTCAGCAACGGATCTCTTGGTTCTGGCATCGATGAAGAACGCAGCGAAATGCGATAAGTAATGTGAATTGCAGAATTCAGTGAATCATCGAATCTTTGAACGCACATTGCGCCCGCCAGTACTCTGGCGGGCATGCCTGTTCGAGCGTCATTTCAA-CCCTCGGGCCCC------TCT-TTTGGCCCGGTGTTGGGGTT---CTAC---G-------TCCTGACGGAC------------CAGTAGGCCCTCAAAACCAGTGGCGGGTACGCCATGGCTTCCGAGCGCAGTAGTTTTC-TC--CTCGCTCAGGTGGT---CTGGCG-CGCTCCGGCCGTTAAAC-CCC-----------GCTGTGTAT---ACAGA---ATCTGG---CCCCCTCCGGGGTCCGAGTTGTAATCTGTAGAGGATGCTTTTGGCGACGCGCCTTCCGAGTCCCC-TGGAAC------GGGGCGCC-AGAGAGGG-TGAGAGCCCCGTATGGTCGGACGCCGAACC-TATGTAAAGCTCCTTCGACGAGTCGAGTAGTTTGGGAATGCTGCTCAAAATGGGAGGTAAATTTCTTCTAAAG-CTAAATACCGGCCAGAGACCGATAGCGCACAAGTAGAGTGATCGAAAGATGAAAAGCACTTTGAAAAGAGGGTTAAATAGCACGTGAAATTGCTGAAAGGGAAGCGCTTGTGACCAGACTTGCGCCCGGTTGATCATCCAGCGTTCTCGCTGGTGCACTCTGCCGGGCTCAGGCCAGCATCGGCTCCTCCAGGGGGATAAAGGTCGCGGGAACGTAGCTCTCTACGGGGAGTGTTATAGCCCGTGG-CGGAATACCCTTAGGGGGGGTCGAGGCACGCG-TTCG-CAAGGATGCTGGCGTAATGGTCACCAGCGACCCGTCTTGAAACACGGACC-AAGGAGTCAAGCATTAGGGCGAGTCTTT-GGGTGTAAAACCC-GCAGG-CGCAATGAAAG-TGAACGGAGGTGAGAGCTTCGGCGCATCATCGACCGATCCTGATGTTCTCGGATGGATTTGAGTAAGAGCCTTACCGCTTGGACCCGAAAGATGGTGAACTATGCCTGAATAGGGTGAAGCCAGAGGAAACTCTGGTGGAGGCTCGCAGCGGTTCTGACGTGCAAATCGATCGTCAAATTTGGGCATGGGGCCTCGTGTGCCCGGCCGAAACCCCGGAAGGTCAAGCATGTGGGTTGGTCAAGAATCTATCACTCATGTGTTATGTCAGTGTCGGAACACCCGCGGAGCCAATCGTCGATTTCATGGTTGCTAGAAACATGGAGGTCCTCGAAGAATATGACCCCCTCAGGCTACCGAACGCGACCAAAGTTTTTGTCAACGGTTCGTGGGTGGGTTGCCACCAAGATCCAAGCCATCTCGTGCGCTTGGTGCAGGAGTTGCGCCGCAAGGGCGTCATCAATTTCGAGGTCTCGCTGATCCGAGATATACGCGATCGAGAATTCAAGATTTTCTCGGATGCTGGACGTGTCATGCGACCGCTCTTCGCTGTAGAGCAGTCTGA------CAACTCAGACAAGGGCATTGAAAAAGGTGCTCTGTTGCTCACCAAGGAGCACATTCAGAGGTTGAGAGCAGATGAGGAATTGTCCAAGGACGATCCAGAATATTTCGGTTGGGACGGCCTACTCAATGCCGGCGCTATAGAGTACCTTGACGCGGAAGAGGAAGAGACGGCCATGATTTGCATGACACCAGAAGATCTAGAGGCTTACCGACTGCAAAAGGCCGGATTCGACGTGCCGGATGACGACGAGGACGCCG---------GGTATTTCCAAGGATGGCCAGACTCGTGAGCACGCCCTGCTTGCCTACACCCTGGGTGTCAAGCAGCTCATCGTCGCCATCAACAAGATGGACACCACCAAGTGGTCTGAGGATCGTTACAACGAAATCATCAAGGAGACGTCCAACTTCATCAAGAAGGTCGGATACAACCCCAAGCAGGTGGCTTTCGTTCCCATCTCTGGCTTCAACGGCGACAACATGTTGGCCCCCTCCACCAACTGCCCCTGGTACAAGGGCTGGGAGAAGGAGA---TCAAGGGCAACAAGATCACTGGCAAGACCCTCCTCGAGGCCATCGATGCCATTGAGCAGCCCAAGCGTCCCACAGACAAGCCTCTGCGCCTTCCCCTTCAGGATGTCTACAAGATCGGCGGTATCGGCACTGTGCCCGTCGGCCGTATCGAGACTGGTATCATCAAGCCCGGTATGGTCGTCACATTCGCTCCCTCCAACGTCACCACTGAAGTCAAGTCCGTCGAGATGCACCACGAGCAGCTGTCCGAGGGTATGCCCGGTGACAACGTCGGCTTCAACGTGAAGAACGTCTCCGTCAAGGAAATCCGCCGTGGCAACGTCGCCGGTGACTCCAAGAACGACCCCCCTGCCGGTGCTGCTTCCTTCACCGCCCAGGTCATCGTCCTCAACCACCCCGGTCAGGTCGGCGCTGGCTACGCTCCCGTCTTGGATTGCCACACTGCCCACATCGCCTGCAAGTTCTCCGAGATCCTTGAGAAGATCGACCGCCGAACGGGCAAGTCTGTTGAGAACAACCCCAAGTTCATCAAGTCTGGTGACGCTGC
>Distoseptispora__obpyriformis__MFLUCC_17_1694
???????????????????????????????????????????????????????????????????????????????????????????????????????????????????????????????????????????????????????????????????????????????????????????????????????????????????????????????????????????????????????????????????????????????????????????????????????????????????????????????????????????????????????????????????????????????????????????????????????????????????????????????????????????????????????????????????????????????????????????????????????????????????????????????????????????????????????????????????????????????????????????????????----------CCCTCCGGGGTCCGAGTTGTAATCTGTAGAGGATGCTTTTGGCGACGCGCCTTCCGAGTCCCC-TGGAAC------GGGGCGCC-AGAGAGGG-TGAGAGCCCCGTATGGTCGGACGCCGAACC-TATGTAAAGCTCCTTCGACGAGTCGAGTAGTTTGGGAATGCTGCTCAAAATGGGAGGTAAATTTCTTCTAAAG-CTAAATACCGGCCAGAGACCGATAGCGCACAAGTAGAGTGATCGAAAGATGAAAAGCACTTTGAAAAGAGGGTTAAATAGCACGTGAAATTGCTGAAAGGGAAGCGCTTGTGACCAGACTTGCGCCCGGTTGATCATCCAGCGTTCTCGCTGGTGCACTCTGCCGGGCTCAGGCCAGCATCGGCTCCTCCAGGGGGATAAAGGTCGCGGGAACGTAGCTCTCTACGGGGAGTGTTATAGCCCGTGG-CGGAATACCCTTAGGGGGGGTCGAGGCACGCG-TTCG-CAAGGATGCTGGCGTAATGGTCACCAGCGACCCGTCTTGAAACACGGACC-AAGGAGTCAAGCATTAGGGCGAGTCTTT-GGGTGTAAAACCC-GCAGG-CGCAATGAAAG-TGAACGGAGGTGAGAGCTTCGGCGCATCATCGACCGATCCTGATGTTCTCGGATGGATTTGAGTAAGAGCCTTACCGCTTGGACCCGAAAGATGGTGAACTATGCCTGAATAGGGTGAAGCCAGAGGAAACTCTGGTGGAGGCTCGCAGCGGTTCTGACGTGCAAATCGATCGTCAAATTTGGGCATGGGGCCTCGTGTGCCCGGCCGAAACCCCGGAAGGTCAAGCATGTGGGTTGGTCAAGAATCTATCACTCATGTGTTATGTCAGTGTCGGAACACCCGCGGAGCCAATCGTCGATTTCATGGTTGCTAGAAACATGGAGGTCCTCGAAGAATATGACCCCCTCAGGCTACCGAACGCGACCAAAGTTTTTGTCAACGGTTCGTGGGTGGGTTGCCACCAAGATCCAAGCCATCTCGTGCGCTTGGTGCAGGAGTTGCGCCGCAAGGGCGTCATCAATTTCGAGGTCTCGCTGATCCGAGATATACGCGATCGAGAATTCAAGATTTTCTCGGATGCTGGACGTGTCATGCGACCGCTCTTCGCTGTAGAGCAGTCTGA------CAACTCAGACAAGGGCATTGAAAAAGGTGCTCTGTTGCTCACCAAGGAGCACATTCAGAGGTTGAGAGCAGATGAGGAATTGTCCAAGGACGATCCAGAATATTTCGGTTGGGACGGCCTACTCAATGCCGGCGCTATAGAGTACCTTGACGCGGAAGAGGAAGAGACGGCCATGATTTGCATGACACCAGAAGATCTAGAGGCTTACCGACTGCAAAAGGCCGGATTCAACGTCCCGGATGTCGACGAGGACGCCGTTTGAGGCTGGTATTTCCAAGGATGGCCAGACTCGTGAGCACGCCCTGCTTGCCTACACCCTGGGTGTCAAGCAGCTCATCGTCGCCATCAACAAGATGGACACCACCAAGTGGTCTGAGGATCGTTACAACGAAATCATCAAGGAGACGTCCAACTTCATCAAGAAGGTCGGATACAACCCCAAGCAGGTGGCTTTCGTTCCCATCTCTGGCTTCAACGGCGACAACATGTTGGCCCCCTCCACCAACTGCCCCTGGTACAAGGGCTGGGAGAAGGAGA---TCAAGGGCAACAAGATCACTGGCAAGACCCTCCTCGAGGCCATCGATGCCATTGAGCAGCCCAAGCGTCCCACAGACAAGCCTCTGCGCCTTCCCCTTCAGGATGTCTACAAGATCGGCGGTATCGGCACTGTGCCCGTCGGCCGTATCGAGACTGGTATCATCAAGCCCGGTATGGTCGTCACATTCGCTCCCTCCAACGTCACCACTGAAGTCAAGTCCGTCGAGATGCACCACGAGCAGCTGTCCGAGGGTATGCCCGGTGACAACGTCGGCTTCAACGTGAAGAACGTCTCCGTCAAGGAAATCCGCCGTGGCAACGTCGCCGGTGACTCCAAGAACGACCCCCCTGCCGGTGCTGCTTCCTTCACCGCCCAGGTCATCGTCCTCAACCACCCCGGTCAGGTCGGCGCTGGCTACGCTCCCGTCTTGGATTGCCACACTGCCCACATCGCCTGCAAGTTCTCCGAGATCCTTGAGAAGATCGACCGCCGAACGGGCAAGTCTGTTGAGAACAACCCCAAGTTCATCAAGTCTGGTGACGCTGC
>Distoseptispora__pachyconidia__KUMCC_21_10724
AGAGTTGAAAAACTCCCT--AAACCATTGTGAATCT-ACCTCT-AT------ACT-CGTTGCTTTGGCGGG-CGGCTCC-AGGGCGGAGCCACTGCTCGTTGGGTCGGGCGCCCGCCGAAG---GACAA--CCAAA-ACTCGTTGGAACCTTT-GTGGATCT-CAGAGTAAAAA--TAT--CAA--GCTAT-TAAAACTTTCAGCAACGGATCTCTTGGTTCTGGCATCGATGAAGAACGCAGCGAAATGCGATAAGTAATGTGAATTGCAGAATTCAGTGAATCATCGAATCTTTGAACGCACATTGCGCCCGCCAGCACTCTGGCGGGCATGCCTGTTCGAGCGTCATTTCAA-CCCTCGGGCCC--------TCGTTTGGCCTGGTGTTGGGGCG---CTACGGGTCTCA-------AATGGAC------------CTGTAGGCCCTCAAAATCAGTGGCGGGCTCGCCAGGACT-CCGAGCGTAGTAGTTCTC-CT--CTCGCTCAGGCGGT---CTGGCG-TGCTTCGGCCGTTAAATACCC--AG-------CGGTAATCGCGCACACA---ATCTGG----CCCCTTTGGGGTCCGAGTTGTAATCTGTAGAGGATGCTTTTGGCGACGCGCCTTCCGAGTCCCC-TGGAAC------GGGGCGCC-AGAGAGGG-TGAGAGCCCCGTATGGTCGGACGCCGAACC-TCTGTAAAGCTCCTTCGACGAGTCGAGTAGTTTGGGAATGCTGCTCAAAATGGGAGGTAAATTTCTTCTAAAG-CTAAATACCGGCCAGAGACCGATAGCGCACAAGTAGAGTGATCGAAAGATGAAAAGCACTTTGAAAAGAGGGTCAAATAGCACGTGAAATTGCTGAAAGGGAAGCGCTTGTGACCAGACTTGCGCCCGGTTGATCATCCAGCGTTCTCGCTGGTGCACTCTGCCGGGCTCAGGCCAGCATCGGCTCTCCCAGGGGGATAAAGGTCGCGGGAACGTAGCTCTCTCCGGGGAGTGTTATAGCCCGTGG-CGGAATGCCCTTAGGGGGGGCCGAGGCCCGCG-TTCG-CAAGGATGCTGGCGTAATGGTCACCAGCGACCCGTCTTGAAACACGGACC-AAGGAGTCAAGCATTAGGGCGAGTCTTT-GGGTGCAAAACCC-GCAGG-CGCAATGAAAG-TGAACGGAGGTGAGAGCTTCGGCGCATCATCGACCGATCCTGATGTTCTCGGATGGATTTGAGTAAGAGCCTTACCGCTTGGACCCGAAAGATGGTGAACTATGCCTGAATAGGGTGAAGCCAGAGGAAACTCTGGTGGAGGCTCGCAGCGGTTCTGACGTGCAAATCGATCGTCAAATTTGGGCATGGGGTCTGGTGTGCCCTGCCGAGACCCCCGAAGGCCAAGCATGTGGGTTGGTCAAAAATCTATCGCTCATGTGTTATGTGAGCGTGGGAACGCCCGCAGAGCCAATCGTCGAGTTCATGATTGCTAGGAACATGGAAGTACTCGAGGAATATGAGCCCTTGAGGTACCCTAATGCGACCAAAATCTTCGTCAATGGCACATGGGTTGGTGTTCACCAAGACCCGAAGCATCTTGTGAGCTTGGTTCAGGACTTACGCCGCAGAGGCGTCATCAACTTTGAGGTCTCTCTCATTCGGGATATCCGCGATCGAGAGTTCAAGATTTTCTCGGATGCTGGTCGTGTTATGCGTCCTCTGTTCGCTGTGGAGCAGTCGGA------CAACTCGACAAAGGGTCTTGAAAAGGGATCTTTATTGCTCACAAAGGAGCACATTCAAAAATTGAGAGCTGATGAGGAGTTATCCAAGGATGACCCAGATTATTTCGGCTGGGACGGCCTTCTCAGAGCGGGCGCTATCGAATATCTTGACGCCGAAGAGGAAGAGACAGCCATGATTTGCATGACTCCAGAAGATCTAGAGGCTTATCGGCTGCAAAAAGCTGGATTAGACGTGCCGGAAGACGATGACGAGGCCGTTCGAGGCTGGTATCTCCAAGGATGGCCAGACTCGTGAGCACGCTCTGCTCGCCTACACGCTGGGTGTGAAGCAGCTCATTGTCGCCATCAACAAGATGGACACCACCAAGTGGTCTGAGAGCCGTTACAACGAAATTATCAAGGAGACGTCCAACTTCATCAAGAAGGTTGGCTACAACCCCAAGCAGGTCGCCTTCGTTCCCATCTCCGGCTTCAACGGCGACAACATGCTTGCCCCCTCCTCCAACTGCCCCTGGTACAAGGGCTGGGAGAAGGAGA---TCAAGGGTGGCAAGGCCACTGGCAAGACCCTCCTCGAGGCTATCGATGCCATTGAGCCTCCCAAGCGTCCCACAGACAAGCCTCTCCGCCTTCCCCTTCAGGATGTCTACAAGATCGGTGGTATCGGAACTGTGCCCGTCGGCCGTATCGAGACTGGTATCCTCAAGCCCGGTATGGTCGTCACGTTCGCTCCCTCCAACGTCACCACTGAAGTCAAGTCCGTCGAGATGCACCACGAGCAGCTGTCGGAGGGTGTCCCCGGCGACAACGTTGGTTTCAACGTGAAGAACGTCTCCGTCAAGGAAATCCGCCGAGGCAACGTCGCTGGTGACTCCAAGAACGATCCTCCTGCTGGTGCCGCTTCCTTCACCGCTCAGGTCATCGTCCTCAACCACCCCGGTCAGGTCGGTGCTGGTTACGCTCCCGTCTTGGATTGCCACACTGCCCACATTGCTTGCAAGTTCTCTGAGATCCTTGAGAAGATTGACCGCCGAACGGGCAAGTCTGTTGAGAACAACCCCAAGTTCATCAAGTCTGGTGACGCTGC
>Distoseptispora__palmarum__MFLUCC_18_1446
---------AAACTCCCTAAAA-CCACTGTGAATCT-ACCTTCTCTC--------ATGC-GCTCCGGTGGG-CGGTTCC-AGGGCGGAGCCACTGCCCGTTGGCTCGGGTGTCCGCCGGAG---CGAACTCTTTAAAACTCTGCTGTTACAGTG---AGGAT-CAGAGAGATAA-----GCAA---ACTAT-AAAAACTTTCAGCAACGGATCTCTTGGCTCTGGCATCGATGAAGAACGCAGCGAAATGCGATAAATAATGTGAATTGCAGACTTCTG-GAATCATCGAGTTTTTGAACGCACATTGCGCCCGTCAGTATTCTGGCGGGCATGCCTGTCCGAGCGTCATTTCAAACCCTCGGGCCTC-------CTGTAG-GCCTGGTGTTGGGGCG---CTGTGGGACTCCCCGTAC------------GGCGGAGCCCGCAGGCCCTCAAATGCAGTGGCGGAGCTGTTTGTGTT-CCTGGTGCAGTAGATT-A-TTATCAC-CC-GGGCCCCA--AGCGGA--CTTCCTGCCAACAGAC------------------CTATATCTCACAA----GTCTGG--CCCTC----GCGGCCCGAGTTGTAATCTGTAGAGGATGCTTTTGGTTAGGTGCCTTCTGAGTCCCC-TGGAAC------GGGGCGCC-AGAGAGGG-TGAGAGCCCCGTACGGTCGGACACCGAGCC-TCTGTAAAGCTCCTTCGACGAGTCGAGTAGTTTGGGAATGCTGCTCTAAATGGGAGGTAAATTTCTCCTAAAG-CTAAATATAGGCCAGAGACCGATAGCGCACAAGTAGAGTGATCGAAAGATGAAAAGCACTTTGAAAAGAGGGTTAAATAGCACGTGAAATTGCTGAAAGGGAAGCGCTTGTGACCAGACTTGCGCCCGGTGGATCAGCTGGCGTTCTCGCCAGTGCACTCCGCCGGGTTCAGGCCAGCATCGGTTCCGACGGGGGGACAAAGGCCTCTGGAACGTAGCTCTCTTCGGGGAGTGTTATAGCCAGTGG-TGCCATACCCCCAGGCGGGACCGAGGATCGCGCTCTG-CAAGGATGCTGGCGTAATGGTCACCAGCGACCCGTCTTGAAACACGGACC-AAGGAGTCAAGCATTAGGGCGAGTCTTT-GGGTGTAAAACCC-GCAGG-CGCAATGAAAG-TGAACGCAGGTGAGAGCTTCGGCGCATCATCGACCGATCCTGATGTTCTCGGATGGATTTGAGTAAGAGCCTTACCGCTTGGACCCGAAAGATGGTGAACTATGCCTGAATAGGGTGAAGCCAGAGGAAACTCTGGTGGAGGCTCGCAGCGGTTCTGACGTGCAAATCGATCGTCAAATTTGGGCATGGGGCCTTGTTTGCCCAGCCGAGACACCCGAGGGACAAGCTTGCGGATTGGTCAAGAATTTATCTCTGATGTGTTATGTCAGTGTGGGAACAACGGCCGACCCTATTCGAGAATTCATGGTTGCCCGGAATATGGAAATTCTCGAGGAGTATGAGCCACTTCGGTATCCGAACGCCACAAAGATCTTCATCAATGGCTCATGGGTTGGTGTTCACCAAGATCCAAAGAGCCTCGTGAATGCGGTGAGAGCAATGCGGCAAAACGGCATTATTCAATTCGAGGTCACCCTCGTCAGAGACATCCGCGATCGAGAGTTCAAGATATTTTCTGACGCGGGTCGCGTTATGCGCCCCCTTTTCGCTGTTGAACAAGACGATCCGAGCGAAGAAAACGGTGGTCGGGAGAAGGGTAGTTTGCTACTCACAAAAGAACACATCCAGCGACTGAGAGATGACGAGCGCTTGGATCCCAGTGATCCGAACTACTTTGGCTGGGATGGATTGACTAGAGAAGGCGCAATTGAGTATCTGGACGCCGAAGAGGAGGAAACCGCAATGATTTGCATGACCCCTGAGGATCTGGAGCAATATCGTCTTCAGAAGCAGGGTATCGCACCCGACGAGGACGATGGTGACG---TTCGAGGCTGGTATCTCGAAGGATGGCCAGACCCGTGAGCACGCCCTGCTTGCCTACACCCTGGGTGTGAAGCAGCTCATCGTCGCCATCAACAAGATGGACACCACGAAGTGGTCTGAGGATCGTTTCAACGAAATCATCAAGGAGACCTCCAACTTCATCAAGAAGGTCGGCTACAACCCCAAGACTGTTGCCTTCGTCCCCATCTCGGGCTTCAACGGTGACAACATGCTTGCGCCTTCAAGCAACTGCCCCTGGTACAAGGGATGGGAGAAGGAAG---TCAAGGGTGGCAAGGTCACTGGCAAGACCCTCCTCGAGGCCATTGACGCCATTGAGCCCCCCAAGCGTCCCACCGACAAGCCTCTCCGTCTGCCCCTTCAGGATGTGTACAAGATTGGTGGTATCGGAACAGTCCCTGTCGGCCGTATTGAGACTGGTGTCCTCAAGCCCGGTATGGTCGTCACGTTCGCTCCCTCCAACGTCACCACTGAAGTCAAGTCCGTCGAGATGCACCACGAACAGCTCACTGAGGGTGTTCCCGGCGACAACGTTGGCTTCAACGTGAAGAACGTCTCCGTCAAGGAAATCCGCCGTGGCAACGTCGCTGGTGACTCCAAGAACGACCCTCCTATGGGCTGCGCTTCCTTCACTGCTCAGGTCATCGTGTTGAACCACCCTGGCCAGGTTGGTGCTGGATACGCCCCTGTGCTCGACTGCCACACCGCCCACATCGCCTGCAAGTTCTCTGAAATTCTTGAGAAGATCGATCGTCGAACAGGCAAGTCAGTTGAGAACAACCCCAAGTTCATCAAGTCGGGTGACGCCGC
>Distoseptispora__phangngaensis__MFLUCC_16_0857
AGAGTTGAAAAACTCCAT--AAACCATTGTGAATCTTACCTTT-TT------GTT-CGTTGCTTTGGCGGG-CGGCTCC-AGGGCGGAGCCACTGCCCGTTGGGTCGGGCGCCCGCCGAAG---GACAA--CCGAA-A-CTCGCTAAGTTTT-TATGGATAT-CAGAGT-AAAA--TAT--CAA--GCTAT-CAAAACTTTCAGCAACGGATCTCTTGGTTCTGGCATCGATGAAGAACGCAGCGAAATGCGATAAGTAATGTGAATTGCAGAATTCAGTGAATCATCGAATCTTTGAACGCACATTGCGCCCGCCAGCACTCTGGCGGGCATGCCTGTTCGAGCGTCATTTCAA-CCCTCGGGCCC--------TCGTTTGGTCCGGTGTTGGGGCG---CTACGGGTCCG---------TCGGAC------------CCGTAGGCCCTCAAAAACAGTGGCGGGCTCGCCAGGACT-CCGAGCGCAGTAGTTTTC--T--CTCGCTCAGGCGGC---CTGGCG-TGCTTCGGCCGTTAAAGACCC--AA-------CTGTAATCACAGAA-------TCTGG----CCCTTACGGGGTCCGAGTTGTAATCTGTAGAGGATGCTTTTGGCGACGCGCCTTCCGAGTCCCC-TGGAAC------GGGGCGCC-AGAGAGGG-TGAGAGCCCCGTATGGTTGGACGCCGAACC-TCTGTAAAGCTCCTTCGACGAGTCGAGTAGTTTGGGAATGCTGCTCAAAATGGGAGGTAAATTTCTTCTAAAG-CTAAATACCGGCCAGAGACCGATAGCGCACAAGTAGAGTGATCGAAAGATGAAAAGCACTTTGAAAAGAGGGTCAAATAGCACGTGAAATTGCTGAAAGGGAAGTGCTTGTGACCAGACTTGCGCCCGGTTGATCATCCAGCGTTCTCGCTGGTGCACTCTGCCGGGCTCAGGCCAGCATCGGCTCTCCCAGGGGGATAAAGGTCGCGGGAACGTAGCTCTCTCCGGGGAGTGTTATAGCCCGTGG-CGGAATGCCCTTAGGGGGGGCCGAGGCCCGCG-TTCG-CAAGGATGCTGGCGTAATGGTCACCAGCGACCCGTCTTGAAACACGGACC-AAGGAGTCAAGCATTAGGGCGAGTCTTT-GGGTGCAAAACCC-GCAGG-CGCAATGAAAG-TGAACGGAGGTGAGAGCTTCGGCGCATCATCGACCGATCCTGATGTTCTCGGATGGATTTGAGTAAGAGCCTTACCGCTTGGACCCGAAAGATGGTGAACTATGCCTGAATAGGGTGAAGCCAGAGGAAACTCTGGTGGAGGCTCGCAGCGGTTCTGACGTGCAAATCGATCGTCAAATTTGGGCAT???????????????????????????????????????????????????????????????????????????????????????????????????????????????????????????????????????????????????????????????????????????????????????????????????????????????????????????????????????????????????????????????????????????????????????????????????????????????????????????????????????????????????????????????????????????????????????????????????????????????????????????????????????????????????????????????????????????????????????????????????????????????????????????????????????????????????????????????????????????????????????????????????????????????????????????????????????????????????????????????TTCGAGGCTGGTATCTCCAAGGATGGCCAGACTCGTGAGCACGCTCTGCTTGCCTACACCCTGGGTGTGAAGCAGCTCATCGTCGCCATCAACAAGATGGACACCACCAAGTGGTCTGAGAGCCGTTACAACGAAATTATCAAGGAGACGTCCAACTTCATCAAGAAGGTCGGCTACAACCCCAAGCAGGTCGCCTTCGTTCCCATCTCTGGCTTCAACGGTGACAACATGCTTACCCCCTCCTCCAACTGCCCCTGGTACAAGGGCTGGGAGAAGGAGG---TCAAGGGCGGCAAGGCCAGTGGCAAGACCCTTCTCGAGGCCATCGATGCCATTGAGCCTCCCAAGCGTCCTACAGACAAGCCTCTGCGCCTCCCCCTCCAGGATGTCTACAAGATCGGCGGTATTGGAACTGTGCCCGTCGGCCGTATCGAGACTGGTGTCCTCAAGCCCGGTATGGTCGTCACGTTCGCTCCCTCCAACGTCACCACTGAAGTCAAGTCCGTCGAGATGCACCACGAACAGCTGCAGGAGGGTGTCCCCGGCGACAACGTCGGCTTCAACGTGAAGAACGTCTCCGTCAAGGAAATCCGCCGAGGCAACGTTGCTGGTGACTCCAAGAACGATCCTCCTGCTGGTGCCGCTTCCTTCACCGCCCAGGTCATCGTCCTCAACCACCCCGGTCAGGTCGGCGCTGGCTACGCTCCCGTCTTGGACTGCCACACTGCCCACATCGCTTGCAAGTTCTCCGAGATTCTTGAGAAGATTGACCGCCGAACGGGCAAGTCTGTCGAGAACAACCCCAAGTTCATCAAGTCTGGTGACGCCGC
>Distoseptispora__phragmiticola_GUCC_220201
AGAGTTGAAAA-CTCCCT--AAACCACTGTGAATCTTACCTGT-C-------GT-TCGTTGCTTCGGCGGG-CGGCTCC-AGGGCGGAGCCACTGCCCGTTAGGTCGGGCGCCCGCCGGAG---GACAC--ACAA--AACTCGTCGATCTA-GTGTA-TCAT-CAGAGTAT--TAAAAAC-AAA--GCTAT-CAAAACTTTCAGCAACGGATCTCTTGGTTCTGGCATCGATGAAGAACGCAGCGAAATGCGATAAGTAATGTGAATTGCAGAATTCAGTGAATCATCGAATCTTTGAACGCACATTGCGCCCGCCAGTACTCTGGCGGGCATGCCTGTTCGAGCGTCATTTCAA-CCCTCGGGCCC--C-----C-GTTTGGCCCGGTGTTGGGGTG---CTACAGGTCCT--------TCGGGAC------------CTGTAGGCCCTCAAAACCAGTGGCGGGCTCGCCATGGCTTCCGAGCGCAGTAGTTGTC-TT--CTCGCTCAGGTGGT---CTGGCG-TGCCTCGGCCGTTAAA-CACC--CG-------CTGTAT--AC--ACAGA---ATCTGG---CCC-CTCCGGGGTCCGAGTTGTAATCTGTAGAGGATGCTTTTGGCGACGCGCCTTCCGAGTCCCC-TGGAAC------GGGGCGCC-AGAGAGGG-TGAGAGCCCCGTATGGTCGGACGCCGAACC-TTTGTAAAGCTCCTTCGACGAGTCGAGTAGTTTGGGAATGCTGCTCAAAATGGGAGGTAAATTTCTTCTAAAG-CTAAATACCGGCCAGAGACCGATAGCGCACAAGTAGAGTGATCGAAAGATGAAAAGCACTTTGAAAAGAGGGTTAAATAGCACGTGAAATTGCTGAAAGGGAAGCGCTTGTGACCAGACTTGCGCCCGGTTGATCATCCAGCGTTCTCGCTGGTGCACTCTGCCGGGCTCAGGCCAGCATCGGCTCCCCCAGGGGGATAAAGGTCGCGGGAACGTAGCTCTCTCCGGGGAGTGTTATAGCCCGTGG-CGGAATACCCTTAGGGGGGGTCGAGGCCCGCG-TTCG-CAAGGATGCTGGCGTAATGGTCACCAGCGACCCGTCTTGAAACACGGACC-AAGGAGTCAAGCATTAGGGCGAGTCTTT-GGGTGTAAAACCC-GCAGG-CGCAATGAAAG-TGAACGGAGGTGAGAGCTTCGGCGCATCATCGACCGATCCTGATGTTCTCGGATGGATTTGAGTAAGAGCCTTACCGCTTGGACCCGAAAGATGGTGAACTATGCCTGAATAGGGTGAAGCCAGAGGAAACTCTGGTGGAGGCTCGCAGCGGTTCTGACGTGCAAATCGATCGTCAAATTTGGGCATGGGGCCTGGTGTGCCCAGCCGAAACCCCGGAAGGCCAAGCATGTGGGTTGGTCAAGAATCTGTCCCTCATGTGTTATGTCAGCGTCGGAACACCTGCGGAGCCAATCGTCGATTTCATGGTTGCCAGAAACATGGAGCTTCTCGAAGAATACGATCCTCTAAGGCTACCGAATGCGACCAAAGTCTTTGTCAACGGTTCGTGGGTGGGTTGCCACCAAGATCCGAGCCATCTTGTGCGCTTGGTCCAGGAGTTGCGCCGCAAGGGCGTTATCAATTTCGAGGTCTCCCTGATCAGAGATATACGCGATCGAGAGTTCAAGATTTTCTCGGATGCGGGACGTGTCATGAGACCGCTTTTCGCTGTAGAGCAGTCAGA------CAACTCAGAAAAGGGCATTGAGAAAGGTGCCTTGTTGCTCACCAAGGAGCACATTCAGAGGCTGAGAGCAGACGAGGAACTGTCCAAGGACGACGCAGAATATTTCGGTTGGGACGGCTTGCTCAACGCTGGCGCTATAGAGTATCTTGACGCGGAAGAGGAAGAGACGG---------------------------------------------------------------------------------------TTCGAGGCTGGTATCTCCAAAGATGGCCAGACTCGTGAGCACGCCCTGCTTGCCTACACCCTAGGTGTCAAGCAGCTTATCGTCGCCATCAACAAGATGGACACCACCAAGTGGTCTGAAGATCGTTACAACGAAATCATCAAGGAGACGTCCAACTTCATCAAGAAGGTCGGATACAACCCCAAGCAGGTGGCTTTCGTTCCCATCTCCGGCTTCAACGGTGACAACATGTTGGCGCCGTCCACCAACTGCCCCTGGTACAAGGGCTGGGAGAAGGAGA---TCAAGGGTAACAAGATCACTGGCAAGACGCTCCTCGAGGCCATCGATGCCATTGAGCAACCCAAGCGTCCCACAGACAAGCCTCTCCGTCTTCCCCTTCAGGATGTCTACAAGATCGGTGGTATTGGCACTGTGCCCGTCGGCCGTATCGAGACTGGTGTCCTCAAGCCCGGTATGGTCGTTACATTCGCTCCCTCCAACGTCACCACTGAAGTCAAGTCCGTCGAGATGCACCACGAGCAGCTCGCCGAGGGTATGCCTGGTGACAACGTTGGCTTCAACGTGAAGAACGTCTCCGTCAAGGAAATCCGCCGTGGCAACGTCGCTGGTGACTCCAAGAACGATCCTCCTGCCGGTGCTGCTTCCTTCACTGCCCAGGTCATCGTCCTCAACCACCCTGGTCAGGTCGGCGCTGGCTACGCCCCCGTCTTGGATTGCCACACCGCCCACATCGCCTGCAAGTTCTCTGAGATCCTCGAGAAGATTGACCGCCGAACGGGCAAGTCTGTCGAGAACAACCCCAAGTTCATCAAGTCTGGTGACGCTGC
>Distoseptispora__phragmiticola_GUCC_220202
AGAGTTGAAAAACTCCCT--AAACCACTGTGAATCTTACCTGT-C-------GT-TCGTTGCTTCGGCGGG-CGGCTCC-AGGGCGGAGCCACTGCCCGTTAGGTCGGGCGCCCGCCGGAG---GACAC--ACAA--AACTCGTCGATCTA-GTGTA-TCAT-CAGAGTAT--TAAAAAC-AAA--GCTAT-CAAAACTTTCAGCAACGGATCTCTTGGTTCTGGCATCGATGAAGAACGCAGCGAAATGCGATAAGTAATGTGAATTGCAGAATTCAGTGAATCATCGAATCTTTGAACGCACATTGCGCCCGCCAGTACTCTGGCGGGCATGCCTGTTCGAGCGTCATTTCAA-CCCTCGGGCCC--C-----C-GTTTGGCCCGGTGTTGGGGTG---CTACAGGTCCT--------TCGGGAC------------CTGTAGGCCCTCAAAACCAGTGGCGGGCTCGCCATGGCTTCCGAGCGCAGTAGTTGTC-TT--CTCGCTCAGGTGGT---CTGGCG-TGCCTCGGCCGTTAAA-CACC--CG-------CTGTAT--AC--ACAGA---ATCTGG---CCC-CTCCGGGGTCCGAGTTGTAATCTGTAGAGGATGCTTTTGGCGACGCGCCTTCCGAGTCCCC-TGGAAC------GGGGCGCC-AGAGAGGG-TGAGAGCCCCGTATGGTCGGACGCCGAACC-TTTGTAAAGCTCCTTCGACGAGTCGAGTAGTTTGGGAATGCTGCTCAAAATGGGAGGTAAATTTCTTCTAAAG-CTAAATACCGGCCAGAGACCGATAGCGCACAAGTAGAGTGATCGAAAGATGAAAAGCACTTTGAAAAGAGGGTTAAATAGCACGTGAAATTGCTGAAAGGGAAGCGCTTGTGACCAGACTTGCGCCCGGTTGATCATCCAGCGTTCTCGCTGGTGCACTCTGCCGGGCTCAGGCCAGCATCGGCTCCCCCAGGGGGATAAAGGTCGCGGGAACGTAGCTCTCTCCGGGGAGTGTTATAGCCCGTGG-CGGAATACCCTTAGGGGGGGTCGAGGCCCGCG-TTCG-CAAGGATGCTGGCGTAATGGTCACCAGCGACCCGTCTTGAAACACGGACC-AAGGAGTCAAGCATTAGGGCGAGTCTTT-GGGTGTAAAACCC-GCAGG-CGCAATGAAAG-TGAACGGAGGTGAGAGCTTCGGCGCATCATCGACCGATCCTGATGTTCTCGGATGGATTTGAGTAAGAGCCTTACCGCTTGGACCCGAAAGATGGTGAACTATGCCTGAATAGGGTGAAGCCAGAGGAAACTCTGGTGGAGGCTCGCAGCGGTTCTGACGTGCAAATCGATCGTCAAATTTGGGCATGGGGCCTGGTGTGCCCAGCCGAAACCCCGGAAGGCCAAGCATGTGGGTTGGTCAAGAATCTGTCCCTCATGTGTTATGTCAGCGTCGGAACACCTGCGGAGCCAATCGTCGATTTCATGGTTGCCAGAAACATGGAGCTTCTCGAAGAATACGATCCTCTAAGGCTACCGAATGCGACCAAAGTCTTTGTCAACGGTTCGTGGGTGGGTTGCCACCAAGATCCGAGCCATCTTGTGCGCTTGGTCCAGGAGTTGCGCCGCAAGGGCGTTATCAATTTCGAGGTCTCCCTGATCAGAGATATACGCGATCGAGAGTTCAAGATTTTCTCGGATGCGGGACGTGTCATGAGACCGCTTTTCGCTGTAGAGCAGTCAGA------CAACTCAGAAAAGGGCATTGAGAAAGGTGCCTTGTTGCTCACCAAGGAGCACATTCAGAGGCTGAGAGCAGACGAGGAACTGTCCAAGGACGACGCAGAATATTTCGGTTGGGACGGCTTGCTCAACGCTGGCGCTATAGAGTATCTTGACGCGG------------------------------------------------------------------------------------------------------TTCGAGGCTGGTATCTCCAAAGATGGCCAGACTCGTGAGCACGCCCTGCTTGCCTACACCCTAGGTGTCAAGCAGCTTATCGTCGCCATCAACAAGATGGACACCACCAAGTGGTCTGAAGATCGTTACAACGAAATCATCAAGGAGACGTCCAACTTCATCAAGAAGGTCGGATACAACCCCAAGCAGGTGGCTTTCGTTCCCATCTCCGGCTTCAACGGTGACAACATGTTGGCGCCGTCCACCAACTGCCCCTGGTACAAGGGCTGGGAGAAGGAGA---TCAAGGGTAACAAGATCACTGGCAAGACGCTCCTCGAGGCCATCGATGCCATTGAGCAACCCAAGCGTCCCACAGACAAGCCTCTCCGTCTTCCCCTTCAGGATGTCTACAAGATCGGTGGTATTGGCACTGTGCCCGTCGGCCGTATCGAGACTGGTGTCCTCAAGCCCGGTATGGTCGTTACATTCGCTCCCTCCAACGTCACCACTGAAGTCAAGTCCGTCGAGATGCACCACGAGCAGCTCGCCGAGGGTATGCCTGGTGACAACGTTGGCTTCAACGTGAAGAACGTCTCCGTCAAGGAAATCCGCCGTGGCAACGTCGCTGGTGACTCCAAGAACGATCCTCCTGCCGGTGCTGCTTCCTTCACTGCCCAGGTCATCGTCCTCAACCACCCTGGTCAGGTCGGCGCTGGCTACGCCCCCGTCTTGGATTGCCACACCGCCCACATCGCCTGCAAGTTCTCTGAGATCCTCGAGAAGATTGACCGCCGAACGGGCAAGTCTGTCGAGAACAACCCCAAGTTCATCAAGTCTGGTGACGCTGC
>Distoseptispora__rayongensis__MFLUCC_18_0415
AGGGCCTAAAAAACCCCC-TAAACCAATGTGAATCTTACCTAT-C-------GTT-CGTTGCTCCGGCGGG-CGGCTCC-AGGGCGGAGCCACTGCCAGTTGGGTCGGGCGCCCGCCGGAG---GACAA---CCAA-AACTCGCCTAGTCTC-GGGTAACGT-CAGAGTAAAAAAAAAAATTAAAAGCTAT-CAAAACTTTCAGCAACGGATCTCTTGGTTCTGGCATCGATGAAGAACGCAGCGAAATGCGATAAGTAATGTGAATTGCAGAATTCAGTGAATCATCGAATCTTTGAACGCACATTGCGCCCGCCAGCACTCTGGCGGGCATGCCTGTTCGAGCGTCATTTCAA-CCCTCGGGCC-CCC---CCT-GTGTGGCCCGGTGTTGGGGCG---CTACCGTCCCCCTT--CCGGAGGGTC------------AGGTAGGCCCTGAAAACCAGTGGCGGGCTCGCCATGGCCTCCGAGCGCAGTAGTTCTC-TC--CTCGCTCAGGCGGT---CTGGCG-CGCCTCGGCCGTTAAAC-----ACA-------CG-CTGTATCACGCAGA---ATCTGG---CCCTCTACGGGGTCCGAGTTGTAATCTGTAGAGGATGCTTTTGGCGACGCGCCTTCCGAGTCCCC-TGGAAC------GGGGCGCC-AGAGAGGG-TGAGAGCCCCGTATGGTCGGACGCCGAACC-TTTGTAAAGCTCCTTCGACGAGTCGAGTAGTTTGGGAATGCTGCTCAAAATGGGAGGTAAATTTCTTCTAAAG-CTAAATACCGGCCAGAGACCGATAGCGCACAAGTAGAGTGATCGAAAGATGAAAAGCACTTTGAAAAGAGGGTTAAATAGCACGTGAAATTGCTGAAAGGGAAGCGCTTGTGACCAGACTTGCGCCCGGTTGATCATCCAGCGTTCTCGCTGGTGCACTCTGCCGGGCTCAGGCCAGCATCGGCTCCCCCAGGGGGATAAAGGTCGCGGGAACGTAGCTCTCTCCGGGGAGTGTTATAGCCCGTGG-CGGAATACCCTTAGGGGGGGTCGAGGCCCGCG-TTCG-CAAGGATGCTGGCGTAATGGTCACCAGCGACCCGTCTTGAAACACGGACC-AAGGAGTCAAGCATTAGGGCGAGTCTTT-GGGTGTAAAACCC-GCAGG-CGCAATGAAAG-TGAACGGAGGTGAGAGCTTCGGCGCATCATCGACCGATCCTGATGTTCTCGGATGGATTTGAGTAAGAGCCTTACCGCTTGGACCCGAAAGATGGTGAACTATGCCTGAATAGGGTGAAGCCAGAGGAAACTCTGGTGGAGGCTCGCAGCGGTTCTGACGTGCAAATCGATCGTCAAATTTGGGCATGGGGCTTGGTGTGCCCTGCCGAAACCCCAGAAGGTCAAGCATGTGGATTGGTCAAGAATCTCTCGCTCATGTGTTATGTCAGCGTTGGCACACCTGCAGAGCCAATTGTCGAGTTCATGATTGCTAGGAACATGGAGGTACTCGAGGAATATGAGCCCTTGAGGTACCCGAATGCAACCAAAATCTTCGTTAATGGTACGTGGGTGGGTGTTCACCAAGATCCAAAGCATCTTGTGGGCTTGGTCCAGGACTTACGCCGCAGGGGCGTCATCAACTTCGAGGTCTCACTCATCCGAGACATACGCGATCGAGAATTCAAGATTTTCTCGGATGCTGGACGAGTCATGCGACCGCTTTTCGCTGTAGAGCAGTCAGA------CAACTCAAAAAACGGCCTTGAAAAGGGTTCTTTGTTGCTCACAAAGGACCATATTCAGAAGTTGAGGGCAGACGAAGACATATCGAAAGACGACCCAGACTACTTCGGCTGGGACGGCCTACTCAAAGCCGGCGCCATCGAGTATCTTGACGCGGAAGAGGAAGAGACAGCGATGATTTGCATGACGCCGGAAGACCTGGAGGCCTACCGACTCCAAAAAGCCGGATTAGACGTGCCCGAAGATGAAGATGAAGCCGTTCGAGGCTGGTATTTCCAAGGATGGCCAGACTCGTGAGCACGCTCTGCTTGCCTACACCCTGGGTGTGAAGCAGCTCATCGTCGCCATCAACAAGATGGATACCACCAAGTGGTCTGAGGACCGTTACAACGAAATCATCAAGGAGACGTCCAACTTCATCAAGAAGGTTGGCTACAACCCCAAGCAGGTCGCCTTCGTTCCCATCTCCGGCTTCAACGGCGATAACATGCTTACCCCCTCCTCCAACTGCCCCTGGTACAAGGGCTGGGAGAAGGAGA---TCAAGGGTGGCAAGGTCACTGGCAAGACGCTTCTCGAGGCCATCGATGCCATTGAGCCTCCCAAGCGTCCCACAGACAAGCCTCTGCGTCTTCCCCTCCAGGATGTCTACAAGATCGGTGGTATCGGAACCGTACCTGTCGGCCGTATCGAGACTGGTGTCCTCAAGCCCGGTATGGTCGTCACGTTCGCTCCCTCCAACGTCACCACTGAAGTCAAGTCTGTCGAGATGCACCACGAGCAGCTTCAAGAGGGCGTTCCTGGCGACAACGTCGGCTTCAACGTGAAGAACGTCTCTGTCAAGGAAATCCGCCGTGGCAACGTCGCTGGTGACTCCAAGAACGATCCTCCTGCTGGTGCTGCTTCCTTCACCGCCCAGGTCATCGTCCTCAACCACCCCGGTCAGGTTGGTGCCGGCTACGCTCCTGTTCTGGACTGCCACACTGCCCACATCGCCTGCAAGTTCGCCGAGATCCTCGAGAAGATCGACCGCCGAACGGGCAAGTCCGTCGAGAACAACCCCAAGTTCATCAAGTCTGGTGACGCTGC
>Distoseptispora__rayongensis__MFLUCC_18_0417
AGGGCCTAAAAAACCCCC-TAAACCAATGTGAATCTTACCTAT-C-------GTT-CGTTGCTCCGGCGGG-CGGCTCC-AGGGCGGAGCCACTGCCAGTTGGGTCGGGCGCCCGCCGGAG---GACAA---CCAA-AACTCGCCTAGTCTC-GGGTAACGT-CAGAGTAAAAAAAA--ATTAAAAGCTAT-CAAAACTTTCAGCAACGGATCTCTTGGTTCTGGCATCGATGAAGAACGCAGCGAAATGCGATAAGTAATGTGAATTGCAGAATTCAGTGAATCATCGAATCTTTGAACGCACATTGCGCCCGCCAGCACTCTGGCGGGCATGCCTGTTCGAGCGTCATTTCAA-CCCTCGGGCC-CCC---CCT-GTGTGGCCCGGTGTTGGGGCG---CTACCGTCCCCCTT--CCGGAGGGTC------------AGGTAGGCCCTGAAAACCAGTGGCGGGCTCGCCATGGCCTCCGAGCGCAGTAGTTCTC-TC--CTCGCTCAGGCGGT---CTGGCG-CGCCTCGGCCGTTAAAC-----ACA-------CG-CTGTATCACGCAGA---ATCTGG---CCCTCTACGGGGTCCGAGTTGTAATCTGTAGAGGATGCTTTTGGCGACGCGCCTTCCGAGTCCCC-TGGAAC------GGGGCGCC-AGAGAGGG-TGAGAGCCCCGTATGGTCGGACGCCGAACC-TTTGTAAAGCTCCTTCGACGAGTCGAGTAGTTTGGGAATGCTGCTCAAAATGGGAGGTAAATTTCTTCTAAAG-CTAAATACCGGCCAGAGACCGATAGCGCACAAGTAGAGTGATCGAAAGATGAAAAGCACTTTGAAAAGAGGGTTAAATAGCACGTGAAATTGCTGAAAGGGAAGCGCTTGTGACCAGACTTGCGCCCGGTTGATCATCCAGCGTTCTCGCTGGTGCACTCTGCCGGGCTCAGGCCAGCATCGGCTCCCCCAGGGGGATAAAGGTCGCGGGAACGTAGCTCTCTCCGGGGAGTGTTATAGCCCGTGG-CGGAATACCCTTAGGGGGGGTCGAGGCCCGCG-TTCG-CAAGGATGCTGGCGTAATGGTCACCAGCGACCCGTCTTGAAACACGGACC-AAGGAGTCAAGCATTAGGGCGAGTCTTT-GGGTGTAAAACCC-GCAGG-CGCAATGAAAG-TGAACGGAGGTGAGAGCTTCGGCGCATCATCGACCGATCCTGATGTTCTCGGATGGATTTGAGTAAGAGCCTTACCGCTTGGACCCGAAAGATGGTGAACTATGCCTGAATAGGGTGAAGCCAGAGGAAACTCTGGTGGAGGCTCGCAGCGGTTCTGACGTGCAAATCGATCGTCAAATTTGGGCATGGGGCTTGGTGTGCCCTGCCGAAACCCCAGAAGGTCAAGCATGTGGATTGGTCAAGAATCTCTCGCTCATGTGTTATGTCAGCGTTGGCACACCTGCAGAGCCAATTGTCGAGTTCATGATTGCTAGGAACATGGAGGTACTCGAGGAATATGAGCCCTTGAGGTACCCGAATGCAACCAAAATCTTCGTTAATGGTACGTGGGTGGGTGTTCACCAAGATCCAAAGCATCTTGTGGGCTTGGTCCAGGACTTACGCCGCAGGGGCGTCATCAACTTCGAGGTCTCACTCATCCGAGACATACGCGATCGAGAATTCAAGATTTTCTCGGATGCTGGACGAGTCATGCGACCGCTTTTCGCTGTAGAGCAGTCAGA------CAACTCAAAAAACGGCCTTGAAAAGGGTTCTTTGTTGCTCACAAAGGACCATATTCAGAAGTTGAGGGCAGACGAAGACATATCGAAAGACGACCCAGACTACTTCGGCTGGGACGGCCTACTCAAAGCCGGCGCCATCGAGTATCTTGACGCGGAAGAGGAAGAGACAGCGATGATTTGCATGACGCCGGAAGACCTGGAGGCCTACCGACTCCAAAAAGCCGGATTAGACGTGCCCGAAGATGAAGATGAAGCCGTTCGAGGCTGGTATTTCCAAGGATGGCCAGACTCGTGAGCACGCTCTGCTTGCCTACACCCTGGGTGTGAAGCAGCTCATCGTCGCCATCAACAAGATGGATACCACTAAGTGGTCTGAGGACCGTTACAACGAAATCATCAAGGAGACGTCCAACTTCATCAAGAAGGTTGGCTACAACCCCAAGCAGGTCGCCTTCGTTCCCATCTCCGGCTTCAACGGCGATAACATGCTTACCCCCTCCTCCAACTGCCCCTGGTACAAGGGCTGGGAGAAGGAGA---TCAAGGGTGGCAAGGTCACTGGCAAGACGCTTCTCGAGGCCATCGATGCCATTGAGCCTCCCAAGCGTCCCACAGACAAGCCTCTGCGTCTTCCCCTCCAGGATGTCTACAAGATCGGTGGTATCGGAACCGTACCTGTCGGCCGTATCGAGACTGGTGTCCTCAAGCCCGGTATGGTCGTCACGTTCGCTCCCTCCAACGTCACCACTGAAGTCAAGTCTGTCGAGATGCACCACGAGCAGCTTCAAGAGGGCGTTCCTGGCGACAACGTCGGCTTCAACGTGAAGAACGTCTCTGTCAAGGAAATCCGCCGTGGCAACGTCGCTGGTGACTCCAAGAACGATCCTCCTGCTGGTGCTGCTTCCTTCACCGCCCAGGTCATCGTCCTCAACCACCCCGGTCAGGTTGGTGCCGGCTACGCTCCTGTTCTGGACTGCCACACTGCCCACATCGCCTGCAAGTTCGCCGAGATCCTCGAGAAGATCGACCGCCGAACGGGCAAGTCCGTCGAGAACAACCCCAAGTTCATCAAGTCTGGTGACGCTGC
>Distoseptispora__rostrata__DLUCC_0885
AGAGTTGAAAAACTCCC--TAAACCACTGTGAATCTTACCTGTAT---------TTCGTTGCTCCGGCGGG-CGGCTCC-AGGGCGGAGCCACTGTCCGTTAGGTCGGACGCCCGCCGGGG---GACAA--CCAAA--ACTCTTCTGATCTCGGGTA-TCGT-CAGAGTACACAAAA----CAA--GCTAT-CAAAACTTTCAGCAACGGATCTCTTGGTTCTGGCATCGATGAAGAACGCAGCGAAATGCGATAAGTAATGTGAATTGCAGAATTCAGTGAATCATCGAATCTTTGAACGCACATTGCGCCCGCCAGTACTCTGGCGGGCATGCCTGTTCGAGCGTCATTTCAA-CCCTCGGGCCCC------TGT-TT-GGCCCGGTGTTGGGGTG---CTAC---G-------TCCTGACGGAC------------C-GTAGGCCCTCAAAATCAGTGGCGGGCTCGCCATGGCCTCCGAGCGCAGTAGTTGTC-TC--CTCGCTCAGGTGGT---CTGGCG-CGCTCCGGCCGTTAAAA-CAC-----------CCGCTGTAA-TTGCAGA---ATCTGG---CCCTCTTCTGGGTCCGAGTTGTAATCTGTAGAGGATGCTTTTGGCGACGCGCCTTCCGAGTCCCC-TGGAAC------GGGGCGCC-AGAGAGGG-TGAGAGCCCCGTATGGTCGGACGCCGAGCC-TCTGTAAAGCTCCTTCGACGAGTCGAGTAGTTTGGGAATGCTGCTCAAAATGGGAGGTAAATTTCTTCTAAAG-CTAAATACCGGCCAGAGACCGATAGCGCACAAGTAGAGTGATCGAAAGATGAAAAGCACTTTGAAAAGAGGGTTAAATAGCACGTGAAATTGCTGAAAGGGAAGCGCTTGTGACCAGACTTGCGCCCGGTTGATCATCCAGCGTTCTCGCTGGTGCACTCTGCCGGGCACAGGCCAGCATCGGCTCTCCCAGGGGGATAAAGGTCGCGGGAACGTAGCTCTCTCCGGGGAGTGTTATAGCCCGCGG-CGGAATACCCTTAGGGGGGGTCGAGGCCCGCG-TTCG-CAAGGATGCTGGCGTAATGGTCACCAGCGACCCGTCTTGAAACACGGACC-AAGGAGTCAAGCATTAGGGCGAGTCTTT-GGGTGTAAAACCC-GCAGG-CGCAATGAAAG-TGAACGGAGGTGAGAGCTTCGGCGCATCATCGACCGATCCTGATGTTCTCGGATGGATTTGAGTAAGAGCCTTACCGCTTGGACCCGAAAGATGGTGAACTATGCCTGAATAGGGTGAAGCCAGAGGAAACTCTGGTGGAGGCTCGCAGCGGTTCTGACGTGCAAATCGATCGTCAAATTTGGGCAT???????????????????????????????????????????????????????????????????????????????????????????????????????????????????????????????????????????????????????????????????????????????????????????????????????????????????????????????????????????????????????????????????????????????????????????????????????????????????????????????????????????????????????????????????????????????????????????????????????????????????????????????????????????????????????????????????????????????????????????????????????????????????????????????????????????????????????????????????????????????????????????????????????????????????????????????????????????????????????????????TTCGAGGCTGGTATCTCCAAGGATGGCCAGACTCGTGAGCACGCCCTGCTTGCCTACACCCTTGGTGTCAAGCAGCTCATCGTCGCCATCAACAAGATGGACACCACCAAGTGGTCTGAGGATCGTTACAACGAAATCATCAAGGAGACGTCCAACTTCATCAAGAAGGTTGGATACAACCCCAAGCAGGTGGCTTTCGTCCCCATCTCCGGCTTCAACGGTGACAACATGTTGACCCCCTCCTCCAACTGCCCCTGGTACAAGGGTTGGGAGAAGGAGA---TCAAGGGTAGCAAGATCACTGGCAAGACGCTGCTCGAGGCCATCGATGCTATTGAGCAACCCAAGCGTCCCACAGACAAGCCTCTGCGCCTGCCCCTTCAGGATGTCTACAAGATCGGTGGTATCGGCACTGTACCGGTCGGCCGTATCGAGACTGGTGTCCTCAAGCCCGGTATGGTCGTTACATTCGCTCCCTCCAACGTCACCACTGAAGTCAAGTCCGTCGAGATGCACCACGAGCAGCTTGCCGAGGGTCTCCCCGGTGACAACGTCGGCTTCAACGTGAAGAACGTCTCTGTCAAGGAAATCCGCCGTGGCAACGTCGCCGGTGACTCCAAGAACGATCCTCCTGCCGGTGCTGCTTCCTTCACCGCCCAGGTCATCGTCCTCAACCACCCTGGTCAGGTCGGCGCTGGCTACGCTCCCGTCTTGGATTGCCACACTGCCCACATCGCCTGCAAGTTCTCTGAGATCCTCGAGAAGATTGACCGCCGAACGGGCAAGTCTGTCGAGAACAACCCCAAGTTCATCAAGTCTGGTGACGCTGC
>Distoseptispora__rostrata__MFLUCC_16_0969
--------------------------CTGTGAATCTTACCTGTAT---------TTCGTTGCTCCGGCGGG-CGGCTCC-AGGGCGGAGCCACTGTCCGTTAGGTCGGACGCCCGCCGGGG---GACAA--CCAAA--ACTCTTCTGATCTCGGGTA-TCGT-CAGAGTACACAAAA----CAA--GCTAT-CAAAACTTTCAGCAACGGATCTCTTGGTTCTGGCATCGATGAAGAACGCAGCGAAATGCGATAAGTAATGTGAATTGCAGAATTCAGTGAATCATCGAATCTTTGAACGCACATTGCGCCCGCCAGTACTCTGGCGGGCATGCCTGTTCGAGCGTCATTTCAA-CCCTCGGGCCCC------TGT-TT-GGCCCGGTGTTGGGGTG---CTAC---G-------TCCTGACGGAC------------C-GTAGGCCCTCAAAATCAGTGGCGGGCTCGCCATGGCCTCCGAGCGCAGTAGTTGTC-TC--CTCGCTCAGGTGGT---CTGGCG-CGCTCCGGCCGTTAAAA-CAC-----------CCGCTGTAA-TTACAGA---ATCTGG---CCCTCTTCTGGGTCCGAGTTGTAATCTGTAGAGGATGCTTTTGGCGACGCGCCTTCCGAGTCCCC-TGGAAC------GGGGCGCC-AGAGAGGG-TGAGAGCCCCGTATGGTCGGACGCCGAGCC-TCTGTAAAGCTCCTTCGACGAGTCGAGTAGTTTGGGAATGCTGCTCAAAATGGGAGGTAAATTTCTTCTAAAG-CTAAATACCGGCCAGAGACCGATAGCGCACAAGTAGAGTGATCGAAAGATGAAAAGCACTTTGAAAAGAGGGTTAAATAGCACGTGAAATTGCTGAAAGGGAAGCGCTTGTGACCAGACTTGCGCCCGGTTGATCATCCAGCGTTCTCGCTGGTGCACTCTGCCGGGCACAGGCCAGCATCGGCTCTCCCAGGGGGATAAAGGTCGCGGGAACGTAGCTCTCTCCGGGGAGTGTTATAGCCCGCGG-CGGAATACCCTTAGGGGGGGTCGAGGCCCGCG-TTCG-CAAGGATGCTGGCGTAATGGTCACCAGCGACCCGTCTTGAAACACGGACC-AAGGAGTCAAGCATTAGGGCGAGTCTTT-GGGTGTAAAACCC-GCAGG-CGCAATGAAAG-TGAACGGAGGTGAGAGCTTCGGCGCATCATCGACCGATCCTGATGTTCTCGGATGGATTTGAGTAAGAGCCTTACCGCTTGGACCCGAAAGATGGTGAACTATGCCTGAATAGGGTGAAGCCAGAGGAAACTCTGGTGGAGGCTCGCAGCGGTTCTGACGTGCAAATCGATCGTCAAATTTGGGCATGGGGCTTGGTGTGCCCAGCCGAAACCCCGGAAGGTCAAGCATGTGGGTTGGTCAAGAATCTATCACTCATGTGTTATGTCAGCGTCGGAACACCTGCGGAGCCAATCGTCGATTTCATGATTGCTAGAAACATGGAGGTCCTCGAAGAATACGACCCTCTAAGGCTGCCAAATGCGACCAAAGTCTTCGTCAACGGCTCGTGGGTGGGTTGCCACCAAGATCCAAGCCATCTCGTGCGCTTGGTGCAGGAGCTGCGCCGCAAGGGCGTCATCAATTTCGAGGTCTCGCTGATTCGAGATATACGCGATCGAGAATTCAAGATTTTCTCAGATGCCGGACGTGTCATGCGACCGCTTTTCGCTGTAGAGCAGTCAGA------CAACTCAGAAAAGGGCATTGAGAAAGGCGCCTTGTTTCTTACCAAGGATCACATTCAGAGACTGAGAGCAGACGAGGAATTGCCAAAGGACGATGCAGAATATTTCGGTTGGGACGGCCTGCTCAATGCCGGTGCAATAGAGTATCTTGACGCAGAAGAGGAAGAGACGGCCATGATTTGCATGACACCGGAAGATTTAGAGGCTTATCGACTTCAAAAGGCTGGATTCGACGTGCCGGATGACGAC----------TTCGAGGCTGGTATCTCCAAGGATGGCCAGACTCGTGAGCACGCTCTGCTTGCCTACACCCTTGGTGTCAAGCAGCTCATCGTCGCCATCAACAAGATGGACACCACCAAGTGGTCTGAGGATCGTTACAACGAAATCATCAAGGAGACGTCCAACTTCATCAAGAAGGTCGGATACAACCCCAAGCAGGTGGCTTTCGTTCCCATCTCCGGCTTCAACGGTGACAACATGTTGACCCCCTCCTCCAACTGCCCCTGGTACAAGGGCTGGGAGAAGGAGA---TCAAGGGCAGCAAGATCACTGGCAAGACGCTGCTCGAGGCCATCGATGCTATTGAGCAGCCCAAGCGTCCCACAGACAAGCCTCTGCGCCTGCCCCTTCAGGATGTCTACAAGATCGGTGGTATCGGCACTGTACCGGTCGGCCGTATCGAGACTGGTGTCCTCAAGCCGGGTATGGTCGTTACATTCGCTCCCTCCAACGTCACCACTGAAGTCAAGTCCGTCGAGATGCACCACGAGCAGCTTGCCGAGGGTCTCCCCGGTGACAACGTCGGCTTCAACGTGAAGAACGTCTCCGTCAAGGAAATCCGCCGTGGCAACGTCGCCGGTGACTCCAAGAACGATCCTCCTGCCGGTGCTGCTTCCTTCACCGCCCAGGTCATCGTCCTGAACCACCCCGGTCAGGTCGGCGCTGGCTACGCTCCCGTCTTGGATTGCCACACTGCCCACATCGCCTGCAAGTTCTCTGAGATCCTCGAGAAGATCGACCGCCGAACGGGCAAGTCTGTCGAGAACAACCCCAAGTTCATCAAGTCTGGTGACGCTGC
>Distoseptispora__saprophytica__MFLUCC_18_1238
AGCGAGTGAAAACTCCCTAAAA-CCATTGTGAATCT-ACCTTTTTT---------CTGC-GCTCCGGTGGG-CGGTTCC-AGGGCGGAGCCACTGCCCGTTGGGTTGGGTGCCCGCCGGAG---CGAACCCCT-AAACTCTTGCTGTTACAGTG---AGGAT-CAGAGATAAAA----TACAA---GCTAT-AAAAACTTTCAGCAACGGATCTCTTGGCTCTGGCATCGATGAAGAACGCAGCGAAATGCGATAAATAATGTGAATTGCAGACTTCTG-GAATCATCGAGTTTTTGAACGCACATTGCGCCCGTCAGTATTCTGGCGGGCATGCCTGTCCGAGCGTCATTTCAA-CCCTCAGGCCCC-------CGTAAG-GTCTGGTGTTGGGGCG---CTGCGAG-CTCGCTGTG--------------GCCGAGCGCGCAGGCCCTCAAATGTAGTGGCGGAACCGCTGGGGCT-CCGGGCGCAGTAGATT-G-CTATCGC-CCCGAGCCTCC--CGGCGG--GAGCCTGCCATCAAGCT-----------------CCATCTTTACCAA----GTCTGG--TCCTA----GCGGCCCGAGTTGTAATCTGTAGAGGATGCTTTTGGTCAGGTGCCTTCTGAGTCCCC-TGGAAC------GGGGCGCC-AGAGAGGG-TGAGAGCCCCGTACGGTCGGACACCGAGCC-TCTGTAAAGCTCCTTCGACGAGTCGAGTAGTTTGGGAATGCTGCTCTAAATGGGAGGTAAATTTCTCCTAAAG-CTAAATATAGGCCAGAGACCGATAGCGCACAAGTAGAGTGATCGAAAGATGAAAAGCACTTTGAAAAGAGGGTTAAATAGCACGTGAAATTGCTGAAAGGGAAGCGCTTGTGACCAGACTTGCGCCCGGTGGATCAGCTGGCGTTCTCGCCAGTGCACTCTGCCGGGCTCAGGCCAGCATCGGTTCCGACGGGGGGACAAAGGCCGCTGGAACGTAGCTCCCCTCGGGGAGTGTTATAGCCAGCGG-TGTCATACCCCCAGCCGGGACCGAGGATCGCGCTCTG-CAAGGATGCTGGCGTAATGGTCACCAGCGACCCGTCTTGAAACACGGACC-AAGGAGTCAAGCATTAGGGCGAGTCTTT-GGGTGTAAAACCC-GCAGG-CGCAATGAAAG-TGAACGCAGGTGAGAGCTTCGGCGCATCATCGACCGATCCTGA------------------------------------------------------------------------------------------------------------------------------------------------GGGGCCTCGTTTGCCCCGCCGAAACCCCCGAGGGACAGGCCTGCGGTTTGGTCAAAAACCTGTCTCTTATGTGTTATGTCAGCGTAGGGACGACGGCTGAGCCTATCAAGGACTTTTTGATTGCCAAACAGATGGAAATTCTTGAAGAGTACGAGCCACTTCGGTATCCCAACGCGACAAAGATTTTCATCAACGGTTCGTGGGTCGGTGTGCATCAAGACCCACAGAATCTTGTGTCTGCGGTGAGATCCCTCCGGCGGAGGGGCATCGTCCAGTTCGAGGTCACGCTTGTTAGAGACATTCGCGACCGAGAATTCAAGATTTTCTCCGATGCAGGCCGGGTGATGCGCCCCCTCTTCGCGGTTGAACAAGAGGAACCAAACGAGGAGAATAGCGGACGGGAGAAAGGAAGTCTGTTGCTTACGAAAGAGCATATTCAGCGACTTCGAGATGACGAACGCCTGGATCCGAGTGATCCCAACTACTTTGGCTGGGATGGGCTTACCAGGGATGGTGCTATTGAATATCTAGATGCCGAGGAGGAGGAAACGGCGATGATCTGTATGACGCCTGAGGACCTGGAGC------------------------------------------------------TTCGAGGCTGGTATTTCAAAGGATGGCCAGACTCGTGAGCACGCCCTGCTTGCCTACACCCTGGGTGTGAAGCAGCTCATCGTTGCCATCAACAAGATGGACACCACCAAATGGTCTGAGGATCGTTTCAATGAAATCATCAAGGAGACCTCCAACTTCATCAAGAAGGTTGGATACAACCCCAAGACTGTTGCTTTCGTCCCAATCTCCGGCTTCAACGGCGACAACATGCTTGCGCCCTCAAGCAACTGCCCCTGGTACAAGGGCTGGGAGAAGGAAG---TCAAGGGCGGCAAGGTTACCGGCAAGACCCTCCTCGAGGCTATTGACGCCATCGAGCCCCCTAAGCGCCCCACCGACAAGCCTCTCCGTCTTCCCCTCCAGGATGTGTACAAGATTGGTGGTATCGGAACTGTCCCCGTCGGCCGTATCGAGACTGGTGTCCTCAAGCCTGGTATGGTCGTGACTTTCGCTCCCTCCAACGTCACCACTGAAGTCAAGTCCGTCGAGATGCACCACGAGCAGCTTACTGAGGGTGTTCCCGGCGACAACGTTGGCTTCAACGTGAAGAACGTCTCCGTCAAGGAAATCCGCCGTGGCAACGTCGCCGGTGACTCCAAAAACGACCCTCCAATGGGCTGCGCTTCCTTCACTGCCCAGGTCATTGTGTTGAACCACCCTGGCCAGGTTGGTGCCGGTTACGCCCCTGTTCTTGATTGCCACACCGCCCACATCGCCTGCAAATTCTCCGAGATCCTCGAGAAGATCGACCGCCGAACGGGCAAGTCGGTTGAGAACAACCCCAAGTTCATCAAGTCGGGCGACGCTGC
>Distoseptispora__septata__GZCC_22_0078
AGAGTTGCAAAACTCCCT--AAACCATTGTGAATCTTACCTTT-AC------GTT-CGTTGCTTTGGCGGG-CGGCTCC-AGGGCGGAGCCACTGTCCGTTGGGTCGGACGCCCGCCGAAG---GACAA--CCAAA-A-CTCGCTAAATTT-GTACGGATCT-CAGAGTAAACA--TAT--CAA--GCTAT-CAAAACTTTCAGCAACGGATCTCTTGGTTCTGGCATCGATGAAGAACGCAGCGAAATGCGATAAGTAATGTGAATTGCAGAATTCAGTGAATCATCGAATCTTTGAACGCACATTGCGCCCGCCAGCACTCTGGCGGGCATGCCTGTTCGAGCGTCATTTCAA-CCCTCGGGCCC--------TCGTTTGGCCCGGTGTTGGGGCG---CTACGGGTCCG---------TCGGAC------------CTGTAGGCCCTCAAAAGCAGTGGCGGGCTCGCCAGGACT-CCGAGCGTAGTAGTTTTC-CT--CTCGCTCAGGCGGC---CTGGCG-TGCTTCGGCCGTTAAA--ACCC-AA-------CTGTAATCACAGAA-------TCTGG---CCCT-TACGGGGTCCGAGTTGTAATCTGTAGAGGATGCTTTTGGCGACGCGCCTTCCGAGTCCCC-TGGAAC------GGGGCGCC-AGAGAGGG-TGAGAGCCCCGTATGGTTGGACGCCGAACC-TTTGTAAAGCTCCTTCGACGAGTCGAGTAGTTTGGGAATGCTGCTCAAAATGGGAGGTAAATTTCTTCTAAAG-CTAAATACCGGCCAGAGACCGATAGCGCACAAGTAGAGTGATCGAAAGATGAAAAGCACTTTGAAAAGAGGGTTAAATAGCACGTGAAATTGCTGAAAGGGAAGCGCTTGTGACCAGACTTGCGCCCGGTTGATCATCCAGCGTTCTCGCTGGTGCACTCTGCCGGGCTCAGGCCAGCATCGGCTCTCCCAGGGGGATAAAGGTCGCGGGAACGTAGCTCTCTCCGGGGAGTGTTATAGCCCGTGG-CGGAATGCCCTTAGGGGGGGCCGAGGCTCGCG-TTCG-CAAGGATGCTGGCGTAATGGTCACCAGCGACCCGTCTTGAAACACGGACC-AAGGAGTCAAGCATTAGGGCGAGTCTTT-GGGTGCAAAACCC-GCAGG-CGCAATGAAAG-TGAACGGAGGTGAGAGCTTCGGCGCATCATCGACCGATCCTGATGTTCTCGGATGGATTTGAGTAAGAGCCTTACCGCTTGGACCCGAAAGGTTAGTCAACAAACTTTTTCTTTTGAGAACTACAAAACACAAATTTACACCGGCCTATCGAAATCTGTTTATATAATATATATCCGTGGACATGATGGGGTCTGGTGTGCCCTGCCGAGACACCCGAAGGTCAAGCATGTGGATTGGTCAAAAATCTATCGCTCATGTGTTATGTGAGCGTCGGAACGCCCGCAGAGCCAATCGTCGAGTTCATGATTGCTAGGAACATGGAAGTACTCGAGGAATATGAACCCTTGAGGTACCCTAATGCGACCAAAATCTTCGTCAATGGCACATGGGTTGGTGTTCACCAAGACCCGAAGCATCTTGTGAGCTTGGTTCAGGACTTACGCCGCAGGGGCGTCATCAACTTCGAGGTCTCCCTCATTCGGGATATCCGCGATCGAGAGTTCAAGATTTTCTCGGATGCTGGTCGCGTTATGCGTCCTCTGTTCGCTGTGGAGCAGTCAGA------CAACTCGACAAAGGGCCTTGAAAAGGGCTCTTTGTTGCTCACAAAGGAGCATATTCAGAAGTTGAGAGCAGATGAGGAGTTATCCAAGGATGACTCAGACTATTTCGGCTGGGATGGCCTTCTCAGGGCGGGCGCCATCGAATATCTTGACGCCGAAGAGGAAGAGACAGCCATGATTTGCATGACTCCAGAAGATTTAGAGGCTTATCGCCTGCAAAAAGCTGGATTAGACGTGCCGGAAGACGATGACGAGGCCGTTCGAGGCTGGTATCTCCAAGGATGGCCAGACTCGTGAGCACGCTCTGCTTGCATACACCCTGGGTGTGAAGCAGCTCATCGTCGCCATCAACAAGATGGACACTACCAAGTGGTCCGAGAGCCGTTACAACGAAATTATCAAGGAGACGTCCAACTTCATCAAGAAGGTCGGCTACAACCCCAAGCAGGTCGCCTTCGTTCCCATCTCTGGCTTCAACGGCGACAACATGCTTGCCCCCTCCGCCAACTGCCCCTGGTACAAGGGCTGGGAGAAGGAGA---TCAAGGGCGGCAAGGCCTCTGGCAAGACCCTTCTCGAGGCCATCGATGCCATTGAGCCTCCTAAGCGTCCTACGGACAAGCCTCTGCGTCTCCCCCTCCAGGATGTCTACAAGATCGGTGGTATTGGAACTGTGCCCGTCGGCCGTATCGAGACTGGTATCCTCAAGCCCGGTATGGTCGTCACATTCGCTCCCTCCAACGTCACCACTGAAGTCAAGTCCGTCGAGATGCACCACGAGCAGCTGCAGGAGGGTGTCCCCGGCGACAACGTTGGCTTCAACGTGAAGAACGTCTCCGTCAAGGAAATCCGCCGAGGCAACGTCGCTGGTGACTCCAAGAACGATCCTCCGGCTGGTGCCGCTTCCTTCACCGCCCAGGTCATCGTCCTCAACCACCCCGGTCAGGTCGGCGCTGGCTACGCTCCCGTCTTGGATTGCCACACTGCCCACATCGCTTGCAAGTTCTCCGAGATTCTTGAAAAGATCGACCGCCGAACGGGCAAGTCTGTTGAGAACAACCCCAAGTTCATCAAGTCTGGTGACGCTGC
>Distoseptispora__sinensis_HJAUP_C2044T
AGAGTTGAAAAACTCCTC--AAACCATTGTGAATCT-ACCTTT-AT------ATT-CGTTGCTTTGGCGGG-CGGCTCC-AGGGCGGAGCCACTGCCCGTTGGGTCGGGCGCCCGCCGAAG---GATAA--CCAAA-AACTCGTTAAATCTGT-ACGGATCT-CAGAGTAAAA---TAT--CAA--GCTAT-CAAAACTTTCAGCAACGGATCTCTTGGTTCTGGCATCGATGAAGAACGCAGCGAAATGCGATAAGTAATGTGAATTGCAGAATTCAGTGAATCATCGAATCTTTGAACGCACATTGCGCCCGCCAGCACTCTGGCGGGCATGCCTGTTCGAGCGTCATTTCAA-CCCTCGGGCCC--------TCGTTTGGCCTGGTGTTGGGGCG---CTACGGGTCCCA-------TCGG-AC------------CTGTAGGCCCTTAAAATCAGTGGCGGGCTCGCCAGGACT-CCGAGCGTAGTAGTTCTC-CT--CTCGCTTAGGCGGT---CTGGCG-TGCTTCGGCCGTTAAATACCC--AG-------CGGTAATCGCGCACACA---ATCTGG---CCCC-TTCGGGGTCCGAGTTGTAATCTGTAGAGGATGCTTTTGGCGACGCGCCTTCCGAGTCCCC-TGGAAC------GGGGCGCC-AGAGAGGG-TGAGAGCCCCGTATGGTTGGACGCCGAACC-TCTGTAAAGCTCCTTCGACGAGTCGAGTAGTTTGGGAATGCTGCTCAAAATGGGAGGTAAATTTCTTCTAAAG-CTAAATACCGGCCAGAGACCGATAGCGCACAAGTAGAGTGATCGAAAGATGAAAAGCACTTTGAAAAGAGGGTCAAATAGCACGTGAAATTGCTGAAAGGGAAGCGCTTGTGACCAGACTTGCGCCCGGTTGATCATCCAGCGTTCTCGCTGGTGCACTCTGCCGGGCTCAGGCCAGCATCGGCTCTCCCAGGGGGATAAAGGTCGCGGGAACGTAGCTCTCTCCGGGGAGTGTTATAGCCCGTGG-CGGAATGCCCTTAGGGGGGGCCGAGGCCCGCG-TTCG-CAAGGATGCTGGCGTAATGGTCACCAGCGACCCGTCTTGAAACCGGCCCC-AAGGGAGTAAAATTGCCTAAT-----------------------------------------------------------------------------------------------------------------------------------------------------------------------------------------------------------------------------------???????????????????????????????????????????????????????????????????????????????????????????????????????????????????????????????????????????????????????????????????????????????????????????????????????????????????????????????????????????????????????????????????????????????????????????????????????????????????????????????????????????????????????????????????????????????????????????????????????????????????????????????????????????????????????????????????????????????????????????????????????????????????????????????????????????????????????????????????????????????????????????????????????????????????????????????????????????????????????????????TTCGAGGCTGGTATCTCCAAGGATGGCCAGACTCGTGAGCACGCTCTGCTCGCCTATACGCTTGGTGTGAAGCAGCTCATCGTCGCCATCAACAAGATGGACACCACCAAGTGGTCTGAGAGCCGTTACAACGAAATTATCAAGGAGACCTCCAACTTCATCAAGAAGGTTGGCTACAACCCCAAGCAGGTCGCCTTCGTTCCCATCTCCGGCTTCAACGGCGACAACATGCTTGCCGCCTCCTCCAACTGCCCCTGGTACAAGGGCTGGGAGAAGGAGA---TCAAGGGTGGCAAGGCCACTGGCAAGACCCTCCTCGAGGCTATCGATGCCATTGAGCCTCCCAAGCGTCCCACAGACAAGCCTCTCCGTCTCCCCCTTCAGGATGTCTACAAGATCGGTGGTATCGGAACTGTGCCCGTCGGCCGTATCGAGACTGGTATCCTCAAGCCCGGTATGGTCGTCACGTTCGCTCCCTCCAACGTCACCACTGAAGTCAAGTCCGTCGAGATGCACCACGAGCAGCTGCAGGAGGGTGTCCCCGGCGACAACGTTGGCTTCAACGTGAAGAACGTCTCCGTCAAGGAAATCCGCCGAGGCAACGTCGCTGGTGACTCCAAGAACGATCCTCCTGCTGGTGCCGCTTCCTTCACCGCTCAGGTCATCGTCCTCAACCACCCCGGTCAGGTCGGTGCTGGTTACGCTCCCGTCTTGGATTGCCACACAGCCCACATTGCTTGCAAGTTCGCTGAGATCCTTGAGAAGATCGACCGCCGAACGGGCAAGTCTGTTGAGAACAACCCCAAGTTCATCAAGTCTGGTGACGCTGC
>Distoseptispora__songkhlaensis__MFLUCC_18_1234
AGGGCCTAAAAAACCCCC-TAAACCAATGTGAATCTTACCTGC-T-------TTT-CGTTGCTTCGGCGGG-CGGCTCC-AGGGCGGAGCCACTGCCCGTTTGTTCGGGCGCCCGCCGGAG---GACAA---CCAA-AACTAGCCTGGTCTTTGGGTAACGT-CAGAGTATTAAAAA----AAAAAGCTAT-CAAAACTTTCAGCAACGGATCTCTTGGTTCTGGCATCGATGAAGAACGCAGCGAAATGCGATAAGTAATGTGAATTGCAGAATTCAGTGAATCATCGAATCTTTGAACGCACATTGCGCCCGCCAGCACTCTGGCGGGCATGCCTGTTCGAGCGTCATTTCAA-CCCTCGGGCCCCCC---TT--GTGTGGCCCGGTGTTGGGGCG---CTACCGTCCCCCTC----GGGGGACC------------CGGTAGGCCCTTAAAACCAGTGGCGGGCTCGCCACGGCCTCCGAGCGCAGTAGTCATC-TC--CTCGCTCAGGCGGC---CTGGCG-CGCCTCTGCCGTTAAAC-----ATA-------CA-CTGTACCACACAGA---ATCTGG---CCCCCTTCGGGGTCCGAGTTGTAATCTGTAGAGGATGCTTTTGGCGACGCGCCTTCCGAGTCCCC-TGGAAC------GGGGCGCC-AGAGAGGG-TGAGAGCCCCGTACGGTCGGACGCCGAACC-TCTGTAAAGCTCCTTCGACGAGTCGAGTAGTTTGGGAATGCTGCTCAAAATGGGAGGTAAATTTCTTCTAAAG-CTAAATACCGGCCAGAGACCGATAGCGCACAAGTAGAGTGATCGAAAGATGAAAAGCACTTTGAAAAGAGGGTTAAATAGCACGTGAAATTGCTGAAAGGGAAGCGCTTGTGACCAGACTTGCGCCCGGTTGATCATCCAGCGTTCTCGCTGGTGCACTCTGCCGGGCTCAGGCCAGCATCGGCTCCCCCAGGGGGATAAAGGTCGCGGGAACGTAGCTCTCTCCGGGGAGTGTTATAGCCCGCGG-CGGAATACCCTTAGGGGGGGTCGAGGCCCGCG-TTCG-CAAGGATGCTGGCGTAATGGTCACCAGCGACCCGTCTTGAAACACGGACC-AAGGAGTCAAGCATTAGGGCGAGTCTTT-GGGTGTAAAACCC-GCAGG-CGCAATGAAAG-TGAACGGAGGTGAGAGCTTCGGCGCATCATCGACCGATCCTGATGTTCTCGGATGGATTTGAGTAAGAGCCTTACCGCTTGGACCCGAAAGATGGTGAACTATGCCTGAATAGGGTGAAGCCAGAGGAAACTCTGGTGGAGGCTCGCAGCGGTTCTGACGTGCAAATCGATCGTCAAATTTGGGCAT???????????????????????????????????????????????????????????????????????????????????????????????????????????????????????????????????????????????????????????????????????????????????????????????????????????????????????????????????????????????????????????????????????????????????????????????????????????????????????????????????????????????????????????????????????????????????????????????????????????????????????????????????????????????????????????????????????????????????????????????????????????????????????????????????????????????????????????????????????????????????????????????????????????????????????????????????????????????????????????????TTCGAGGCTGGTATTTCCAAGGATGGCCAGACTCGTGAGCACGCTCTGCTTGCCTACACCCTGGGTGTGAAGCAGCTCATCGTCGCTATCAACAAGATGGACACCACCAAGTGGTCTGAGGATCGTTACAACGAAATCATCAAGGAGACGTCCAACTTCATCAAGAAGGTCGGCTACAACCCCAAGCAAGTTGCTTTCGTTCCCATCTCCGGCTTCAACGGCGACAACATGCTTGCCCCCTCCACCAACTGCCCCTGGTACAAGGGCTGGGAGAAGGAGG---TCAAGGGTGGCAAAGTCACTGGCAAGACGCTTCTCGAAGCCATCGATGCCATTGAGCCTCCCAAGCGTCCCACAGACAAGCCGCTGCGTCTTCCCCTCCAGGATGTCTACAAGATCGGTGGTATCGGAACCGTACCTGTCGGCCGTATCGAGACTGGTGTCCTCAAGCCCGGTATGGTCGTCACTTTCGCTCCCTCCAACGTCACCACTGAAGTGAAGTCGGTCGAGATGCACCACGAGCAGCTTCAAGAGGGTGTTCCTGGCGACAACGTCGGCTTCAACGTGAAGAACGTCTCTGTCAAGGAAATCCGCCGAGGCAACGTCGCTGGTGACTCCAAGAACGATCCTCCTGCTGGCGCTGCTTCCTTCACCGCCCAGGTTATTGTCTTGAACCACCCCGGTCAGGTTGGTGCCGGCTACGCTCCCGTCTTGGACTGCCACACTGCCCACATCGCCTGCAAGTTCTCCGAGATTCTCGAGAAGATCGATCGCCGAACGGGCAAGTCCGTCGAGAACAACCCCAAGTTCATCAAGTCCGGTGACGCTGC
>Distoseptispora__suae_CGMCC3_24262T
-GAGTTGAAAGACTCTAT--AACCAT-TGTGAATCGTACCCTTTGTCAA-------TGTTGCTTCGGCGGG-CGGCCCC-TGGGAGGGGCCACGGCCCATTGGGTTGGGTGCCCGCCGGAG---GACGAC-CCAAA--ACTCGTTTTTT-ACAAGGTATCTT-CTGAGTAAAAC---AC-TAAA---TTAT-AAAAACTTTCAACAACGGATCTCTTGGTTCTGGCATCGATGAAGAACGCAGCGAAATGCGATAAGTAATGTGAATTGCAGAATTCAGTGAATCATCGAATCTTTGAACGCACATTGCGCCCGCCAGTATTCTGGCGGGCATGCCTGTTCGAGCGTCATTTCAA-CCCTCAGGCAC----------CTGTGGCCTGGTGTTGGGGCA---CTGCCGTCCCGCCC---GTACGGGGC------------GCGCAGGCCCTGAAAAACAGTGGCGGGCTCGCTAGGACT-CCGGGCGTAGTAGTATCA-C-ATCTCGTCTAGGTGGT---CTGGCG-CGGTCTTGCCGTCAAAACCCC------------AA--AACTTATACA-----ATCTGG-----TCCTTTAGGGCCCGAGTTGTAATCTGTAGAGGATGCTTCTGGTGAGGTGCCTTCTAAGTCCCC-TAGAAC------GGGGCGCC-ATAGAGGG-TGAGAGCCCCGTACAGTTGGACACCAAACC-TTTGTGAAGCTCCTTCGACGAGTCGAGTAGTTTGGGAATGCTGCTCAAAATGGGAGGTAAATTTCTTCTAAAG-CTAAATACCGGCCAGAGACCGATAGCGCACAAGTAGAGTGATCGAAAGATGAAAAGCACTTTGAAAAGAGGGTTAAATAGCACGTGAAATTGTTGAAAGGGAAGCGCTTGTGACCAGACTTGCGCCCGGTGAATCATCCAGCGTTCTCGCTGGTGCACTTTGCCGGGCTCAGGCCAGCATCGGTTCTTCCAGGGGGATAAAAGCCTCGGGAACGTAGCTCTCTTCGGGGAGTGTTATAGCCCGTGG-TACAATACCCCTGGG-GGGACCGAGGACCGCGCTCTG-CAAGGATGCTGGCGTAATGGTCATCAGCGACCCGTCTTGAAACACGGACC-AAGGAGTCAAGCATTAGGGCGAGTCTTT-GGGTGTAAAACCC-GCAGG-CGCAATGAAAG-TGAACGGAGGTGAGAGCTTCGGCGCATCATCGACCGATCCTGATGTTCTCGGATGGATTTGAGTAAGAGCCTTACCGCTTGGACCCGAAAGATGGTGAACTATGCCTGAATAGGGTGAAGCCAGAGGAAACTCTGGTGGAGGCTCGCAGCGGTTCTGACGTGCAAATCGATCGTCAAATTTGGGCATGGGGACTGGTGTGCCCTGCTGAGACACCCGAGGGACAGGCTTGTGGGCTGGTGAAGAACTTGTCGCTCATGTGTTATGTCAGCGTTGGAACCCCAGCAGAACCGATTATCGAGTTCATGATTGCGAGGAACATGGAAGTCCTCGAAGAATACGAGCCCTTGCGCTATCCCAACGCTACCAAGATCTTCGTCAACGGGACTTGGGTAGGCGTTCACCAGGACCCCAAACATCTGGTTGGACTAGTACAGGAGTTGCGACAGAGGGGCGTCATCAACTTTGAGGTCTCTCTTGTCCGTGACATTCGAGACAGGGAGTTCAAGATTTTCTCAGATGCTGGCCGAGTGATGCGGCCCCTTTTCGCCGTGGAGCAAGAGGA------CAACTCTAAGTCAGGGCTTCCAAAGGGGGCTCTCAGACTCACCAAGGAGCACATTCAGAGGCTTAGAACAGACGAAGAGTTATCCAAAGATGATCCTGAATATTTCGGGTGGGACGGTATCGTTGAGGCTGGTGCAGTTGAGTATCTCGACGCGGAAGAAGAGGAGACGGCTATGATTTGCATGACGCCGGAAGATCTGGAGGCTTACCGACTCCAAAAAGCCGGGTTGGGTATGGCCGAAGACGACGACGAAGCGGTTCGAGGCTGGTATCTCCAAGGATGGCCAGACCCGTGAGCACGCTCTGCTTGCCTACACCCTGGGTGTCAAGCAGATCATCTGCGCCATCAACAAGATGGACACCACCAAGTGGTCGGAGGACCGTTTCAACGAAATCATCAAGGAGACGTCCAACTTCATCAAGAAGGTCGGCTACAACCCCAAGCAGGTCGCCTTCGTCCCCATCTCCGGCTTCCACGGTGACAACATGTTGTCTCCCTCCACCAACTGCCCCTGGTACAAGGGCTGGGAGAAAGAAGGTGCCAAGGGTGCCAAGTCCACTGGCAAGACTCTGCTTGAGGCCATCGACGCCATCGAGCCCCCTAAGCGTCCCACCGACAAGCCCCTCCGTCTCCCGCTCCAGGATGTGTACAAGATTGGTGGTATCGGAACAGTCCCTGTCGGCCGTATCGAGACGGGTGTCCTCAAGCCCGGTATGGTCGTCACTTTCGCTCCCTCCAACGTCACCACTGAAGTCAAGTCCGTCGAGATGCACCACGAGCAGCTGTCTGAGGGTGTCCCCGGTGACAACGTCGGCTTCAACGTGAAGAACGTCTCCGTCAAGGAAATCCGCCGTGGCAACGTCGCTGGTGACTCCAAGAACGACCCCCCTGCTGGCTGCGCCAACTTCACTGCCCAGGTCATTGTCCTCAACCACCCTGGTCAAGTTGGTCCCGGTTACGCTCCTGTCTTGGACTGCCACACTGCCCACATCGCCTGCAAGTTCTCCGAGATCACCGAGAAGATCGACCGCCGTACCGGCAAGTCGGTTGAGAACAACCCCAAGTTCATCAAGTCTGGTGACGCTGC
>Distoseptispora__suoluoensis__MFLUCC_17_0224
CGAGTTGAAAGACTCAAT--AACCATCTGTGAATTATACCTATCGTCAAA------TGTTGCTTCGGCGGG-CGGCCCC-TGGGAGGGGCCAAGGCCCGTTGGGTTGGGTGCCCGCCGGAG---GACAGC-CGAAA--ACTCTTTTTT--ATCAGGTACTGT-CTGAGTAAACT---ATAAAAA---CTAT-AAAAACTTTCAACAACGGATCTCTTGGTTCTGGCATCGATGAAGAACGCAGCGAAATGCGATAAGTAATGTGAATTGCAGAATTCAGTGAATCATCGAATCTTTGAACGCACATTGCGCCCGCCAGCACTCTGGCGGGCATGCCTGTTCGAGCGTCATTTCAA-CCCTCAGGCCT--------TAGTTTGGCCTGGTGTTGGGGCA---CTGCCGTCCCGCCC---GTACGGGGC------------GCGCAGGCCCTGAAAACCAGTGGCGGGCTCGCTAGCACT-CCGGGCGTAGTAGAATCA-T-ATCTCGTCTAGGTGGT---CTGGCG-CGGTCTTGCCGTCAAAACCCC------------CC-A-TTTTATACA-----ATCTGG-----CCCATTAGGGTCCGAGTTGTAATCTGTAGAGGATGCTTTTGGCGAGGTGCCTTCTAAGTCCCC-TAGAAC------GGGGCGCC-ACAGAGGG-TGAGAGCCCCGTACAGTTGGACACCGAACC-TTTGTAAAGCTCCTTCGACGAGTCGAGTAGTTTGGGAATGCTGCTCAAAATGGGAGGTATATTTCTTCTAAAG-CTAAATACCGGCCAGAGACCGATAGCGCACAAGTAGAGTGATCGAAAGATGAAAAGCACTTTGAAAAGAGGGTTAAATAGCACGTGAAATTGTTGAAAGGGAAGCGCTTGTGACCAGACTTGCGCCCGGTGAATCATCCAGCGTTCTCGCTGGTGCACTTTGCCGGGCTCAGGCCAGCATCGGTTCTCCCAGGGGGATAAAGGTCTCGGGAACGTAGCTCTCTTCGGGGAGTGTTATAGCCCGTGG-CATAATACCTTTGGG-GGGACCGAGGACCGCGCTCTG-CAAGGATGCTGGCGTAATGGTCATCAGCGACCCGTCTTGAAACACGGACC-AAGGAGTCAAGCATTAGGGCGAGTCTTT-GGGTGTAAAACCC-GCAGG-CGCAATGAAAG-TGAACGGAGGTGAGAGCTTCGGCGCATCATCGACCGATCCTGATGTTCTCGGATGGATTTGAGTAAGAGCCTTACCGCTTGGACCCGAAAGATGGTGAACTATGCCTGAATAGGGTGAAGCCAGAGGAAACTCTGGTGGAGGCTCGCAGCGGTTCTGACGTGCAAATCGATCGTCAAATTTGGGCAT???????????????????????????????????????????????????????????????????????????????????????????????????????????????????????????????????????????????????????????????????????????????????????????????????????????????????????????????????????????????????????????????????????????????????????????????????????????????????????????????????????????????????????????????????????????????????????????????????????????????????????????????????????????????????????????????????????????????????????????????????????????????????????????????????????????????????????????????????????????????????????????????????????????????????????????????????????????????????????????????TTCGAGGCTGGTATCTCCAAGGATGGCCAGACTCGTGAGCACGCCCTGCTTGCCTACACCCTGGGTGTCAAGCAACTCATCTGCGCCATCAACAAGATGGACACCACCAAGTGGTCAGAGGACCGTTTCAACGAAATCATCAAGGAGACGTCCAACTTCATCAAGAAGGTCGGCTACAACCCCAAGCAGGTCGCCTTCGTCCCTATCTCTGGCTTCCACGGCGACAACATGTTGGCTGCCTCCACCAACTGCCCCTGGTACAAGGGCTGGGAGAAGGAGGGCGCCAAGGGTGCCAAGTCTTCTGGTAAGACCCTGCTCGAGGCCATCGACGCCATCGAGCAACCCAAGCGTCCTACCGACAAGCCTCTGCGTCTCCCGCTCCAGGATGTCTACAAGATCGGTGGTATCGGAACTGTCCCTGTCGGCCGTATCGAGACTGGTGTCCTCAAGCCCGGTATGGTCGTCACTTTCGCTCCCTCCAACGTCACCACTGAAGTCAAGTCCGTCGAGATGCACCACGAGCAGCTTACTGAGGGTGTTCCCGGCGACAACGTCGGCTTCAACGTGAAGAACGTTTCCGTCAAGGAAATCCGCCGTGGAAACGTCGCTGGTGACTCCAAGAACGACCCTCCTGCTGGCTGCGCCAACTTCACTGCTCAGGTCATTGTCCTCAACCACCCTGGTCAGGTCGGCCCTGGTTACGCTCCCGTCTTGGATTGCCACACCGCCCACATCGCCTGCAAGTTCTCTGAGATCACCGAGAAGATCGACCGCCGTACCGGCAAGTCAGTTGAGAACAACCCCAAGTTCATCAAGTCTGGTGACGCCGC
>Distoseptispora__suoluoensis__MFLU_17_0854
CGAGTTGAAAGACTCAAT--AACCATCTGTGAATTATACCTATCGTCAAA------TGTTGCTTCGGCGGG-CGGCCCC-TGGGAGGGGCCAAGGCCCGTTGGGTTGGGTGCCCGCCGGAG---GACAGC-CGAAA--ACTCTTTTTT--ATCAGGTACTGT-CTGAGTAAACT---ATAAAAA---CTAT-AAAAACTTTCAACAACGGATCTCTTGGTTCTGGCATCGATGAAGAACGCAGCGAAATGCGATAAGTAATGTGAATTGCAGAATTCAGTGAATCATCGAATCTTTGAACGCACATTGCGCCCGCCAGCACTCTGGCGGGCATGCCTGTTCGAGCGTCATTTCAA-CCCTCAGGCCT--------TAGTTTGGCCTGGTGTTGGGGCA---CTGCCGTCCCGCCC---GTACGGGGC------------GCGCAGGCCCTGAAAACCAGTGGCGGGCTCGCTAGCACT-CCGGGCGTAGTAGAATCA-T-ATCTCGTCTAGGTGGT---CTGGCG-CGGTCTTGCCGTCAAAACCCC------------CC-A-TTTTATACA-----ATCTGG-----CCCATTAGGGTCCGAGTTGTAATCTGTAGAGGATGCTTTTGGCGAGGTGCCTTCTAAGTCCCC-TAGAAC------GGGGCGCC-ACAGAGGG-TGAGAGCCCCGTACAGTTGGACACCGAACC-TTTGTAAAGCTCCTTCGACGAGTCGAGTAGTTTGGGAATGCTGCTCAAAATGGGAGGTATATTTCTTCTAAAG-CTAAATACCGGCCAGAGACCGATAGCGCACAAGTAGAGTGATCGAAAGATGAAAAGCACTTTGAAAAGAGGGTTAAATAGCACGTGAAATTGTTGAAAGGGAAGCGCTTGTGACCAGACTTGCGCCCGGTGAATCATCCAGCGTTCTCGCTGGTGCACTTTGCCGGGCTCAGGCCAGCATCGGTTCTCCCAGGGGGATAAAGGTCTCGGGAACGTAGCTCTCTTCGGGGAGTGTTATAGCCCGTGG-CATAATACCTTTGGG-GGGACCGAGGACCGCGCTCTG-CAAGGATGCTGGCGTAATGGTCATCAGCGACCCGTCTTGAAACACGGACC-AAGGAGTCAAGCATTAGGGCGAGTCTTT-GGGTGTAAAACCC-GCAGG-CGCAATGAAAG-TGAACGGAGGTGAGAGCTTCGGCGCATCATCGACCGATCCTGATGTTCTCGGATGGATTTGAGTAAGAGCCTTACCGCTTGGACCCGAAAGATGGTGAACTATGCCTGAATAGGGTGAAGCCAGAGGAAACTCTGGTGGAGGCTCGCAGCGGTTCTGACGTGCAAATCGATCGTCAAATTTGGGCATGGGGCCTGGTGTGCCCTGCCGAGACACCTGAGGGGCAGGCTTGTGGGCTTGTGAAGAACCTATCGCTCATGTGTTATGTCAGCGTTGGCACACCGGCAGAACCGATTATCGAGTTTATGATCGCGAGGAACATGGAAGTCCTCGAGGAATATGAGCCGTTGCGCTATCCCAACGCAACTAAGATATTTGTCAACGGGACTTGGGTGGGCGTTCACCAGGACCCCAAACACTTGGTTGGGCTGGTGCAGGAGTTGCGCCAGAGGGGAGTTATCAACTTTGAGGTTTCCCTTGTGCGTGATATCCGAGACAGGGAGTTCAAGATCTTCTCCGATGCAGGTCGGGTGATGCGACCCCTTTTCGCCGTGGAGCAGGAGGA------CAATTCTAAGTCGGGGCTTCCAAAGGGATCTTTGAGACTCACCAAAGAGCATATCCAGAGGCTCAGAGCGGACGAAGACTTGTCCAAAGAAGATCCGGAATACTTCGGATGGGACGGCATCGTTGAGGCTGGCGCAGTCGAATATCTCGACGCGGAAGAAGAGGAAACGGCTATGATATGCATGACGCCGGAAGACCTGGAGGCTTACAGACTCCAAAAAGCCGGGTTGGGCATGGCAGAAGATGACGAAGAAGCGG??????????????????????????????????????????????????????????????????????????????????????????????????????????????????????????????????????????????????????????????????????????????????????????????????????????????????????????????????????????????????????????????????????????????????????????????????????????????????????????????????????????????????????????????????????????????????????????????????????????????????????????????????????????????????????????????????????????????????????????????????????????????????????????????????????????????????????????????????????????????????????????????????????????????????????????????????????????????????????????????????????????????????????????????????????????????????????????????????????????????????????????????????????????????????????????????????????????????????????????????????????????????????????????????
>Distoseptispora__tectonae__MFLUCC_12_0291
AGAGTTGAAAAACTCCTC--AAACCATTGTGAATCT-ACCTTT-AT------ATT-CGTTGCTTTGGCGGG-CGGCTCC-AGGGCGGAGCCACTGCCCGTTGGGTCGGGCGCCCGCCGAAG---GACAA--CCAAA-AACTCGTTAAATCTGT-ACGGATCT-CAGAGTAAAA---TAT--CAA--GCTAT-CAAAACTTTCAGCAACGGATCTCTTGGTTCTGGCATCGATGAAGAACGCAGCGAAATGCGATAAGTAATGTGAATTGCAGAATTCAGTGAATCATCGAATCTTTGAACGCACATTGCGCCCGCCAGCACTCTGGCGGGCATGCCTGTTCGAGCGTCATTTCAA-CCCTCGGGCCC--------TCGTTTGGCCTGGTGTTGGGGCG---CTACGGGTCTCA-------CCGGGAC------------CTGTAGGCCCTCAAAATCAGTGGCGGGCTCGCCAGGACT-CCGAGCGTAGTAGTTCTC-CT--CTCGCTCAGGCGGT---CTGGCG-TGCTTCGGCCGTTAAATACCC--AG-------CGGTAATCGCACACA------TCTGG---C-CTCTTTGGGGTCCGAGTTGTAATCTGTAGAGGATGCTTTTGGCGACGCGCCTTCCGAGTCCCC-TGGAAC------GGGGCGCC-AGAGAGGG-TGAGAGCCCCGTATGGTTGGACGCCGAACC-TCTGTAAAGCTCCTTCGACGAGTCGAGTAGTTTGGGAATGCTGCTCAAAATGGGAGGTAAATTTCTTCTAAAG-CTAAATACCGGCCAGAGACCGATAGCGCACAAGTAGAGTGATCGAAAGATGAAAAGCACTTTGAAAAGAGGGTCAAATAGCACGTGAAATTGCTGAAAGGGAAGCGCTTGTGACCAGACTTGCGCCCGGTTGATCATCCAGCGTTCTCGCTGGTGCACTCTGCCGGGCTCAGGCCAGCATCGGCTCTCCCAGGGGGATAAAGGTCGCGGGAACGTAGCTCTCTCCGGGGAGTGTTATAGCCCGTGG-CGGAATGCCCTTAGGGGGGGCCGAGGCCCGCG-TTCG-CAAGGATGCTGGCGTAATGGTCACCAGCGACCCGTCTTGAAACACGGACC-AAGGAGTCAAGCATTAGGGCGAGTCTTT-GGGTGCAAAACCC-GCAGG-CGCAATGAAAG-TGAACGGAGGTGAGAGCTTCGGCGCATCATCGACCGATCCTGATGTTCTCGGATGGATTTGAGTAAGAGCCTTACCGCTTGGACCCGAAAGATGGTGAACTATGCCTGAATAGGGTGAAGCCAGAGGAAACTCTGGTGGAGGCTCGCAGCGGTTCTGACGTGCAAATCGATCGTCAAATTTGGGCATGGGGTCTGGTGTGCCCTGCCGAGACCCCCGAAGGCCAAGCATGTGGGTTGGTCAAAAATCTATCGCTCATGTGTTATGTGAGCGTGGGAACGCCCGCAGAGCCAATCGTCGAGTTCATGATTGCTAGGAACATGGAAGTACTCGAGGAATATGAGCCCTTGAGGTACCCTAATGCGACCAAAATCTTCGTTAATGGCACATGGGTTGGTGTTCACCAAGACCCAAAGCATCTTGTGAGCTTGGTTCAGGACTTACGCCGCAGAGGCGTCATCAACTTTGAGGTCTCTCTCATTCGGGATATCCGCGATCGAGAGTTCAAGATTTTCTCGGATGCTGGTCGTGTTATGCGTCCTCTGTTCGCTGTGGAGCAGTCAGA------CAACTCGACAAAGGGTCTTGAAAAGGGGTCTTTACTGCTCACAAAGGAGCATATTCAAAAATTGAGAGCTGATGAGGAGTTATCCAAGGACGACCCAGACTATTTTGGCTGGGATGGCCTTCTCAGAGCGGGCGCTATCGAATATCTTGACGCCGAAGAGGAAGAGACAGCCATGATTTGCATGACTCCAGAAGATCTAGAGGCTTATCGGCTGCAAAAAGCTGGATTAGACGTGCCGGAAGACGATGACGAGGCCGTTCGAGGCTGGTATCTCCAAGGATGGCCAGACTCGTGAGCACGCTCTGCTCGCCTACACGCTTGGTGTGAAGCAGCTCATCGTCGCCATCAACAAGATGGACACCACCAAGTGGTCTGAGAGCCGTTACAACGAAATTATCAAGGAGACCTCCAACTTCATCAAGAAGGTCGGCTACAACCCCAAGCAGGTCGCCTTCGTTCCCATCTCCGGCTTCAACGGCGACAACATGCTTGCCCCCTCCTCCAACTGCCCCTGGTACAAGGGCTGGGAGAAGGAGA---TCAAGGGTGGCAAGGCCACTGGCAAGACCCTCCTCGAGGCTATCGATGCCATTGAGCCTCCCAAGCGTCCCACAGACAAGCCTCTCCGTCTCCCCCTTCAGGATGTCTACAAGATCGGTGGTATCGGAACTGTGCCCGTCGGCCGTATCGAGACTGGTATCCTCAAGCCCGGTATGGTCGTCACGTTCGCTCCCTCCAATGTCACCACTGAAGTCAAGTCCGTCGAGATGCACCACGAGCAGCTGCAGGAGGGTGTCCCCGGCGACAACGTTGGCTTCAACGTGAAGAACGTCTCCGTCAAGGAAATCCGCCGAGGCAACGTCGCTGGTGACTCCAAGAACGATCCTCCTGCTGGTGCCGCTTCCTTCACCGCTCAGGTCATCGTCCTCAACCACCCCGGTCAGGTCGGTGCTGGTTACGCTCCCGTCTTGGATTGCCACACAGCCCACATTGCTTGCAAGTTCGCTGAGATCCTTGAGAAGATCGACCGCCGAACGGGCAAGTCTGTTGAGAACAACCCCAAGTTCATCAAGTCTGGTGACGCTGC
>Distoseptispora__tectonae__MFLU_20_0262
AGAGTTGAAAAACTCCTC--AAACCATTGTGAATCT-ACCTTT-AT------ATT-CGTTGCTTTGGCGGG-CGGCTCC-AGGGCGGAGCCACTGCCCGTTGGGTCGGGCGCCCGCCGAAG---GACAA--CCAAA-AACTCGTTAAATCTGT-ACGGATCT-CAGAGTAAAA---TAT--CAA--GCTAT-CAAAACTTTCAGCAACGGATCTCTTGGTTCTGGCATCGATGAAGAACGCAGCGAAATGCGATAAGTAATGTGAATTGCAGAATTCAGTGAATCATCGAATCTTTGAACGCACATTGCGCCCGCCAGCACTCTGGCGGGCATGCCTGTTCGAGCGTCATTTCAA-CCCTCGGGCCC--------TCGTTTGGCCTGGTGTTGGGGCG---CTACGGGTCTCA-------CCGGGAC------------CTGTAGGCCCTCAAAATCAGTGGCGGGCTCGCCAGGACT-CCGAGCGTAGTAGTTCTC-CT--CTCGCTCAGGCGGT---CTGGCG-TGCTTCGGCCGTTAAATACCC--AG-------CGGTAATCGCACACA-----ATCTGG---C-CTCTTTGGGGTCCGAGTTGTAATCTGTAGAGGATGCTTTTGGCGACGCGCCTTCCGAGTCCCC-TGGAAC------GGGGCGCC-AGAGAGGG-TGAGAGCCCCGTATGGTTGGACGCCGAACC-TCTGTAAAGCTCCTTCGACGAGTCGAGTAGTTTGGGAATGCTGCTCAAAATGGGAGGTAAATTTCTTCTAAAG-CTAAATACCGGCCAGAGACCGATAGCGCACAAGTAGAGTGATCGAAAGATGAAAAGCACTTTGAAAAGAGGGTCAAATAGCACGTGAAATTGCTGAAAGGGAAGCGCTTGTGACCAGACTTGCGCCCGGTTGATCATCCAGCGTTCTCGCTGGTGCACTCTGCCGGGCTCAGGCCAGCATCGGCTCTCCCAGGGGGATAAAGGTCGCGGGAACGTAGCTCTCTCCGGGGAGTGTTATAGCCCGTGG-CGGAATGCCCTTAGGGGGGGCCGAGGCCCGCG-TTCG-CAAGGATGCTGGCGTAATGGTCACCAGCGACCCGTCTTGAAACACGGACC-AAGGAGTCAAGCATTAGGGCGAGTCTTT-GGGTGCAAAACCC-GCAGG-CGCAATGAAAG-TGAACGGAGGTGAGAGCTTCGGCGCATCATCGACCGATCCTGATGTTCTCGGATGGATTTGAGTAAGAGCCTTACCGCTTGGACCCGAAAGATGGTGAACTATGCCTGAATAGGGTGAAGCCAGAGGAAACTCTGGTGGAGGCTCGCAGCGGTTCTGACGTGCAAATCGATCGTCAAATTTGGGCAT?????????????????????????????????????????????????????????????????????????????????????????????????????????????????????????????????????????????????????????????????????????????????????????????????????????????????????????????????????????????????????????????????????????????????????????????????????????????????????????????????????????????????????????????????????????????????????????????????????????????????????????????????????????????????????????????????????????????????????????????????????????????????????????????????????????????????????????????????????????????????????????????????????????????????????????????????????????????????????????????????????????????????????????????????????????????????????????????????????????????????????????????????????????????????????????????????????????????????????????????????????????????????????????????????????????????????????????????????????????????????????????????????????????????????????????????????????????????????????????????????????????????????????????????????????????????????????????????????????????????????????????????????????????????????????????????????????????????????????????????????????????????????????????????????????????????????????????????????????????????????????????????????????????????????????????????????????????????????????????????????????????????????????????????????????????????????????????????????????????????????????????????????????????????????????????????????????????????????????????????????????????????????????????????
>Distoseptispora__tectonigena__MFLUCC_12_0292
AGAGTTGAAAAACTCCTC--AAACCATTGTGAATCT-ACCTTT-AT------ATT-CGTTGCTTTGGCGGG-CGGCTCC-AGGGCGGAGCCACTGCTCGTTGGGTCGGGCGCCCGCCGAAG---GACAA--CCAAA-A-CTCATTGAATCTTTTGCGGATCT-CAGAGTAAAAA--TAT--CAA--GCTAT-TAAAACTTTCAGCAACGGATCTCTTGGTTCTGGCATCGATGAAGAACGCAGCGAAATGCGATAAGTAATGTGAATTGCAGAATTCAGTGAATCATCGAATCTTTGAACGCACATTGCGCCCGCCAGCACTCTGGCGGGCATGCCTGTTCGAGCGTCATTTCAA-CCCTCGGGCCC--------TCGTTTGGCCCGGTGTTGGGGCG---CTACGGGTCCGA-------TCGG-AC------------CTGTAGGCCCTTAAAATCAGTGGCGGGCTCGCCAGGACT-CCGAGCGTAGTAGTTTTC-CT--CTCGTTCAGGCGGT---CTGGCG-TGCCTCGGCCGTTAAATATCC--AG-------CGGTAATCGCACACA------TCTGG---C-CCTTTCGGGGTCCGAGTTGTAATCTGTAGAGGATGCTTTTGGCGACGCGCCTTCCGAGTCCCC-TGGAAC------GGGGCGCC-AGAGAGGG-TGAGAGCCCCGTATGGTTGGACGCCGAACC-TCTGTAAAGCTCCTTCGACGAGTCGAGTAGTTTGGGAATGCTGCTCAAAATGGGAGGTAAATTTCTTCTAAAG-CTAAATACCGGCCAGAGACCGATAGCGCACAAGTAGAGTGATCGAAAGATGAAAAGCACTTTGAAAAGAGGGTCAAATAGCACGTGAAATTGCTGAAAGGGAAGCGCTTGTGACCAGACTTGCGCCCGGTTGATCATCCAGCGTTCTCGCTGGTGCACTCTGCCGGGCTCAGGCCAGCATCGGCTCTCCCAGGGGGATAAAGGTCGCGGGAACGTAGCTCTCTCCGGGGAGTGTTATAGCCCGTGG-CGGAATGCCCTTAGGGGGGGCCGAGGCCCGCG-TTCG-CAAGGATGCTGGCGTAATGGTCACCAGCGACCCGTCTTGAAACACGGACC-AAGGAGTCAAGCATTAGGGCGAGTCTTT-GGGTGCAAAACCC-GCAGG-CGCAATGAAAG-TGAACGGAGGTGAGAGCTTCGGCGCATCATCGACCGATCCTGATGTTCTCGGATGGATTTGAGTAAGAGCCTTACCGCTTGGACCCGAAAGATGGTGAACTATGCCTGAATAGGGTGAAGCCAGAGGAAACTCTGGTGGAGGCTCGCAGCGGTTCTGACGTGCAAATCGATCGTCAAATTTGGGCATGGGGTCTGGTGTGCCCTGCCGAGACCCCTGAGGGCCAAGCATGTGGGTTGGTCAAAAATCTATCGCTCATGTGTTATGTGAGCGTGGGAACGCCCGCAGAGCCAATCGTCGAGTTCATGATTGCTAGGAACATGGAAGTACTCGAGGAATATGAGCCCTTGAGGTACCCGAATGCGACCAAAATCTTCGTCAATGGCACATGGGTTGGTGTTCACCAAGACCCGAAGCATCTTGTGAGCTTGGTTCAGGACTTACGCCGCAGAGGCGTCATCAACTTTGAGGTCTCTCTCATTCGGGATATCCGCGATCGAGAGTTCAAGATTTTCTCGGATGCTGGCCGTGTTATGCGTCCTCTGTTCGCTGTGGAGCAGTCGGA------CAACTCGACAAAGGGTCTTGAGAAGGGATCTTTATTGCTCACAAAGGAGCATATTCAAAAGTTGAGAGCTGATGAGGAGTTATCCAAGGATGACCCAGATTATTTCGGCTGGGATGGCCTTCTCAGAGCGGGCGCTATCGAATATCTTGACGCCGAAGAGGAAGAGACAGCCATGATTTGCATGACTCCAGAAGATCTAGAGGCTTATCGGCTGCAAAAAGCTGGATTAGACGTGCCGGAAGACGATGACGAGGCCG??????????????????????????????????????????????????????????????????????????????????????????????????????????????????????????????????????????????????????????????????????????????????????????????????????????????????????????????????????????????????????????????????????????????????????????????????????????????????????????????????????????????????????????????????????????????????????????????????????????????????????????????????????????????????????????????????????????????????????????????????????????????????????????????????????????????????????????????????????????????????????????????????????????????????????????????????????????????????????????????????????????????????????????????????????????????????????????????????????????????????????????????????????????????????????????????????????????????????????????????????????????????????????????????
>Distoseptispora__thailandica__MFLUCC_16_0270
AGAGTTGAAAA-CTCCAT--AAACCATTGTGAATCTTACCTTT-TT------GTT-CGTTGCTTTGGCGGG-CGGCTCC-AGGGCGGAGCCACTGCCCGTTGGGTCGGGCGCCCGCCGAAG---GACAA--CCGAA-A-CTCGCTAAGTTTT-TATGGATAT-CAGAGT-AAAA--TAT--CAA--GCTAT-CAAAACTTTCAGCAACGGATCTCTTGGTTCTGGCATCGATGAAGAACGCAGCGAAATGCGATAAGTAATGTGAATTGCAGAATTCAGTGAATCATCGAATCTTTGAACGCACATTGCGCCCGCCAGCACTCTGGCGGGCATGCCTGTTCGAGCGTCATTTCAA-CCCTCGGGCCC--------TCGTTTGGTCCGGTGTTGGGGCG---CTACGGGTCCG---------TCGGAC------------CCGTAGGCCCTCAAAAACAGTGGCGGGCTCGCCAGGACT-CCGAGCGCAGTAGTTTTC--T--CTCGCTCAGGCGGC---CTGGCG-TGCTTCGGCCGTTAAAGACCC--AA-------CTGTAATCACAGAA-------TCTGG---CCCT-TACGGGGTCCGAGTTGTAATCTGTAGAGGATGCTTTTGGCGACGCGCCTTCCGAGTCCCC-TGGAAC------GGGGCGCC-AGAGAGGG-TGAGAGCCCCGTATGGTTGGACGCCGAACC-TCTGTAAAGCTCCTTCGACGAGTCGAGTAGTTTGGGAATGCTGCTCAAAATGGGAGGTAAATTTCTTCTAAAG-CTAAATACCGGCCAGAGACCGATAGCGCACAAGTAGAGTGATCGAAAGATGAAAAGCACTTTGAAAAGAGGGTCAAATAGCACGTGAAATTGCTGAAAGGGAAGCGCTTGTGACCAGACTTGCGCCCGGTTGATCATCCAGCGTTCTCGCTGGTGCACTCTGCCGGGCTCAGGCCAGCATCGGCTCTCCCAGGGGGATAAAGGTCGCGGGAACGTAGCTCTCTCCGGGGAGTGTTATAGCCCGTGG-CGGAATGCCCTTAGGGGGGGCCGAGGCCCGCG-TTCG-CAAGGATGCTGGCGTAATGGTCACCAGCGACCCGTCTTGAAACACGGACC-AAGGAGTCAAGCATTAGGGCGAGTCTTT-GGGTGCAAAACCC-GCAGG-CGCAATGAAAG-TGAACGGAGGTGAGAGCTTCGGCGCATCATCGACCGATCCTGATGTTCTCGGATGGATTTGAGTAAGAGCCTTGCCGCTTGGGCCCGAAAGATGGTGAACTATGCCTGAATAGGGTGAAGCCAGAGGAAACTCTGGTGGAGGCTCGCAGCGGTTCTGACGTGCAAATCGATCGTCA-----------???????????????????????????????????????????????????????????????????????????????????????????????????????????????????????????????????????????????????????????????????????????????????????????????????????????????????????????????????????????????????????????????????????????????????????????????????????????????????????????????????????????????????????????????????????????????????????????????????????????????????????????????????????????????????????????????????????????????????????????????????????????????????????????????????????????????????????????????????????????????????????????????????????????????????????????????????????????????????????????????TTCGAGGCTGGTATCTCCAAGGATGGCCAGACTCGTGAGCACGCTCTGCTTGCCTACACCCTGGGTGTGAAGCAGCTCATCGTCGCCATCAACAAGATGGACACCACCAAGTGGTCTGAGAGCCGTTACAACGAAATTATCAAGGAGACGTCCAACTTCATCAAGAAGGTCGGCTACAACCCCAAGCAGGTCGCCTTCGTTCCCATCTCTGGCTTCAACGGTGACAACATGCTTACCCCCTCCTCCAACTGCCCCTGGTACAAGGGCTGGGAGAAGGAGG---TCAAGGGCGGCAAGGCCAGTGGCAAGACCCTTCTCGAGGCCATCGATGCCATTGAGCCTCCCAAGCGTCCTACAGACAAGCCTCTGCGCCTCCCCCTCCAGGATGTCTACAAGATCGGCGGTATTGGAACTGTGCCCGTCGGCCGTATCGAGACTGGTGTCCTCAAGCCCGGTATGGTCGTCACGTTCGCTCCCTCCAACGTCACCACTGAAGTCAAGTCCGTCGAGATGCACCACGAACAGCTGCAGGAGGGTGTCCCCGGCGACAACGTCGGCTTCAACGTGAAGAACGTCTCCGTCAAGGAAATCCGCCGAGGCAACGTTGCTGGTGACTCCAAGAACGATCCTCCTGCTGGTGCCGCTTCCTTCACCGCCCAGGTCATCGTCCTCAACCACCCCGGTCAGGTCGGCGCTGGCTACGCTCCCGTCTTGGACTGCCACACTGCCCACATCGCTTGCAAGTTCTCCGAGATTCTTGAGAAGATTGACCGCCGAACGGGCAAGTCTGTCGAGAACAACCCCAAGTTCATCAAGTCTGGTGACGCTGC
>Distoseptispora__thysanolaenae__KUN_HKAS_102247
AGAGTTGCAAAACTCCC--TAAACCACTGTGAATCTTACCTATCG---------TTCGTTGCTCCGGCGGG-CGGCTCC-AGGGCGGAGCCACTGCCCGTTGGGTCGGGCGCCCGCCGGAG---GACAA--CCAAA--ACTCGTCTGATCTCGGGTA-TCGT-CAGAGTACTAAGAAA---AAA--GCTAT-CAAAACTTTCAGCAACGGATCTCTTGGTTCTGGCATCGATGAAGAACGCAGCGAAATGCGATAAGTAATGTGAATTGCAGAATTCAGTGAATCATCGAATCTTTGAACGCACATTGCGCCCGCCAGTACTCTGGCGGGCATGCCTGTTCGAGCGTCATTTCAA-CCCTCGGGCCCT------CTTGTTTGGCCCGGTGTTGGGGTG---CTACAG-G-------TCCGCTGGGAC------------CTGTAGGCCCTCGAAATCAGTGGCGGGGTCGCC-TGGCCTCCGAGCGCAGTAGTTCTC-TC--CTCGCTCAGGCGGT---CCGGCG-TGCCTCGGCCGTTAAA--CCC-----------CCACTGTGT-CTACACA---ATCTGG---CCCCCTCCGGGGTCCGAGTTGTAATCTGTAGAGGATGCTTTTGGTGACGCGCCTTCCGAGTCCCC-TGGAAC------GGGGCGCC-AGAGAGGG-TGAGAGCCCCGTATGGTCGGACGCCGAGCC-TCTGTAAAGCTCCTTCGACGAGTCGAGTAGTTTGGGAATGCTGCTCAAAATGGGAGGTAAATTTCTTCTAAAG-CTAAATACCGGCCAGAGACCGATAGCGCACAAGTAGAGTGATCGAAAGATGAAAAGCACTTTGAAAAGAGGGTTAAATAGCACGTGAAATTGCTGAAAGGGAAGCGCTTGTGACCAGACTTGCGCCCGGTTGATCATCCAGCGTTCTCGCTGGTGCACTCTGCCGGGCCCAGGCCAGCATCGGCTCTCCCAGGGGGATAAAGGTCGCGGGAACGTAGCTCTCTCCGGGGAGTGTTATAGCCCGCGG-CGGAATACCCTTAGGGGGGGCCGAGGCCCGCG-TTCG-CAAGGATGCTGGCGTAATGGTCACCAGCGACCCGTCTTGAAACACGGACC-AAGGAGTCAAGCATTAGGGCGAGTCTTT-GGGTGTAAAACCC-GCAGG-CGCAATGAAAG-TGAACGGAGGTGAGAGCTTCGGCGCATCATCGACCGATCCTGATGTTCTCGGATGGATTTGAGTAAGAGCCTTACCGCTTGGACCCGAAAGATGGTGAACTATGCCTGAATAGGGTGAAGCCAGAGGAAACTCTGGTGGAGGCTCGCAGCGGTTCTGACGTGCAAATCGATCGTCAAATTTGGGCAT???????????????????????????????????????????????????????????????????????????????????????????????????????????????????????????????????????????????????????????????????????????????????????????????????????????????????????????????????????????????????????????????????????????????????????????????????????????????????????????????????????????????????????????????????????????????????????????????????????????????????????????????????????????????????????????????????????????????????????????????????????????????????????????????????????????????????????????????????????????????????????????????????????????????????????????????????????????????????????????????TTCGAGGCTGGTATCTCCAAGGATGGCCAGACACGTGAGCATGCTCTGCTTGCCTACACCCTAGGTGTAAAGCAGCTCATCGTCGCCATCAACAAGATGGACACCACCAAGTGGTCTGAGGATCGTTACAACGAAATCATCAAGGAGACGTCCAACTTCATCAAGAAGGTCGGCTACAATCCGAAGCAGGTCGCCTTCGTCCCCATCTCGGGCTTCAACGGTGACAACATGCTTGCCCCCTCCAGCAACTGCCCCTGGTACAAGGGTTGGGAGAAGGAGG---TCAAGGGCGGCAAGGTCACTGGCAAGACCCTTCTCGAAGCCATCGATGCCATTGAGCCCCCCAAGCGTCCCACAGACAAGCCTCTGCGTCTTCCCCTTCAGGATGTCTACAAGATTGGTGGTATCGGAACTGTACCTGTCGGCCGTATCGAGACTGGTATCCTCAAGCCGGGCATGGTCGTCACGTTCGCTCCCTCCAACGTCACTACTGAAGTGAAGTCCGTCGAGATGCACCACGAGCAGCTTCAAGAGGGCGTTCCTGGCGACAACGTCGGCTTCAACGTGAAGAACGTCTCCGTCAAGGAAATCCGCCGAGGCAACGTCGCTGGTGACTCCAAGAACGACCCTCCTGCTGGTGCTGCTTCCTTCACTGCTCAGGTCATCGTCCTCAACCACCCGGGCCAGGTCGGTGCTGGTTACGCCCCTGTCTTGGATTGCCACACTGCCCACATCGCCTGCAAGTTCTCTGAGATCCTCGAGAAGATCGACCGCCGAACGGGCAAGTCCGTCGAGAACAACCCCAAGTTCATCAAGTCTGGTGACGCTGC
>Distoseptispora__thysanolaenae__KUN_HKAS_112710
AGAGTTGCAAAACTCCC--TAAACCACTGTGAATCTTACCTATCG---------TTCGTTGCTCCGGCGGG-CGGCTCC-AGGGCGGAGCCACTGCCCGTTGGGTCGGGCGCCCGCCGGAG---GACAA--CCAAA--ACTCGTCTGATCTCGGGTA-TCGT-CAGAGTACTAAGAAA---AAA--GCTAT-CAAAACTTTCAGCAACGGATCTCTTGGTTCTGGCATCGATGAAGAACGCAGCGAAATGCGATAAGTAATGTGAATTGCAGAATTCAGTGAATCATCGAATCTTTGAACGCACATTGCGCCCGCCAGTACTCTGGCGGGCATGCCTGTTCGAGCGTCATTTCAA-CCCTCGGGCCCT------CTTGTTTGGCCCGGTGTTGGGGTG---CTACAG-G-------TCCGCTGGGAC------------CTGTAGGCCCTCGAAATCAGTGGCGGGGTCGCC-TGGCCT---------------------------------------------------------------------------------------------------------------CCTCCGGGGTCCGAGTTGTAATCTGTAGAGGATGCTTTTGGTGACGCGCCTTCCGAGTCCCC-TGGAAC------GGGGCGCC-AGAGAGGG-TGAGAGCCCCGTATGGTCGGACGCCGAGCC-TCTGTAAAGCTCCTTCGACGAGTCGAGTAGTTTGGGAATGCTGCTCAAAATGGGAGGTAAATTTCTTCTAAAG-CTAAATACCGGCCAGAGACCGATAGCGCACAAGTAGAGTGATCGAAAGATGAAAAGCACTTTGAAAAGAGGGTTAAATAGCACGTGAAATTGCTGAAAGGGAAGCGCTTGTGACCAGACTTGCGCCCGGTTGATCATCCAGCGTTCTCGCTGGTGCACTCTGCCGGGCCCAGGCCAGCATCGGCTCTCCCAGGGGGATAAAGGTCGCGGGAACGTAGCTCTCTCCGGGGAGTGTTATAGCCCGCGG-CGGAATACCCTTAGGGGGGGCCGAGGCCCGCG-TTCG-CAAGGATGCTGGCGTAATGGTCACCAGCGACCCGTCTTGAAACACGGACC-AAGGAGTCAAGCATTAGGGCGAGTCTTT-GGGTGTAAAACCC-GCAGG-CGCAATGAAAG-TGAACGGAGGTGAGAGCTTCGGCGCATCATCGACCGATCCTGATGTTCTCGGATGGATTTGAGTAAGAGCCTTACCGCTTGGACCCGAAAGATGGTGAACTATGCCTGAATAGGGTGAAGCCAGAGGAAACTCTGGTGGAGGCTCGCAGCGGTTCTGACGTGCAAATCGATCGTCAAATTTGGGCAT???????????????????????????????????????????????????????????????????????????????????????????????????????????????????????????????????????????????????????????????????????????????????????????????????????????????????????????????????????????????????????????????????????????????????????????????????????????????????????????????????????????????????????????????????????????????????????????????????????????????????????????????????????????????????????????????????????????????????????????????????????????????????????????????????????????????????????????????????????????????????????????????????????????????????????????????????????????????????????????????TTCGAGGCTGGTATCTCCAAGGATGGCCAGACACGTGAGCATGCTCTGCTTGCCTACACCCTAGGTGTAAAGCAGCTCATCGTCGCCATCAACAAGATGGACACCACCAAGTGGTCTGAGGATCGTTACAACGAAATCATCAAGGAGACGTCCAACTTCATCAAGAAGGTCGGCTACAATCCGAAGCAGGTCGCCTTCGTCCCCATCTCGGGCTTCAACGGTGACAACATGCTTGCCCCCTCCAGCAACTGCCCCTGGTACAAGGGTTGGGAGAAGGAGG---TCAAGGGCGGCAAGGTCACTGGCAAGACCCTTCTCGAAGCCATCGATGCCATTGAGCCCCCCAAGCGTCCCACAGACAAGCCTCTGCGTCTTCCCCTTCAGGATGTCTACAAGATTGGTGGTATCGGAACTGTACCTGTCGGCCGTATCGAGACTGGTATCCTCAAGCCGGGCATGGTCGTCACGTTCGCTCCCTCCAACGTCACTACTGAAGTGAAGTCTGTCGAGATGCACCACGAGCAGCTTCAAGAGGGCGTTCCTGGCGACAACGTCGGCTTCAACGTGAAGAACGTCTCCGTCAAGGAAATCCGCCGAGGCAACGTCGCTGGTGACTCCAAGAACGACCCTCCTGCTGGTGCTGCTTCCTTCACTGCTCAGGTCATCGTCCTCAACCACCCGGGCCAGGTCGGTGCTGGTTACGCCCCTGTCTTGGATTGCCACACTGCCCACATCGCCTGCAAGTTCTCTGAGATCCTCGAGAAGATCGACCGCCGAACGGGCAAGTCCGTCGAGAACAACCCCAAGTTCATCAAGTCTGGTGACGCTGC
>Distoseptispora__tropica__GZCC_22_0076
AGAGCCCC--GGCTCCTCGTCAACCACTGTGAACCTTACC-ATTGATAACTAAACGTCCTGTTCCGGCGGG-CGGCCCC-AGGGCGGGGCCACAGCCCATTCAGTTGGGTGCCCGCCGGAG---GACAGCACCAAACCATTCTGTAAATCGTGG-CA-T-CT-CCGGGTACAATTG-----CAA--GC-AT-AAAAACTTTCAGCAACGGATCTCTTGGCTCTGGCATCGATGAAGAACGCAGCGAAATGCGATAAGTAATGCGAATTGCAGAATTCAGCGAGTCATCGAATCTTTGAACGCACATTGCGCCCGCCAGCACTCTGGCGGGCATGCCTGTCCGAGCGTCATTTCAC-CCCTCAGGCCCC------CC---GCGGCCTGGTGTTGGGGCG---CTACGGTGCGCCGGCCCACAGCGGGCCGG----CGGCGCCGTAGGCCCTGAAATACAGTGGCGGCCTCCCCATG-TTTCCGGGCGCAGTAGTTCTC-C--TCTCGCCCGGGAGGC---ATGGTGGTGCGCTGGCCGTTAAGCGACC-----------CCCCTCTGTAATACAGA---ATCTGG--CCCCCCCGCGGGGTCCGAGTTGTAATCTGTAGAGGATGCTTTGGGCGACGCGCCTACCGAGTCCCC-TGGAAT------GGGGCGCC-ACAGAGGG-TGAGAGCCCCGTACGGTAGGACGCCCAGCC-CGTGTAAAGCTCCTTCGACGAGTCGAGTAGTTTGGGAATGCTGCTCAAAATGGGAGGTAAATTTCTCCTAAAG-CTAAATACTGGCCAGAGACCGATAGCGCACAAGTAGAGTGATCGAAAGATGAAAAGCACTTTGAAAAGAGGGTTAAATAGCACGTGAAATTGCTGAAAGGGAAGCGCTTGCGACCAGACTTGCGCCCGGCTGATCAGCCAGCGTTCTCGCTGGTGCACTCTGCCGGGCTCAGGCCAGCATCGGCTCCTCCAGGGGGACAAAACCCGCCGGAACGTGGCTCCCTTAGGGGAGTGTTATAGCCGGCGG-CAGAATACCCCTCGGGGGGGCCGAGGCCCGCGCAACTGCACGGATGCTGGCGTAATGGTCGCCAGCGACCCGTCTTGAAACACGGACC-AAGGAGTCAAGCATTAGTGCGAGTTTTT-GGGTGCAAAACCC-GCTGG-CGAAATGAAAG-TGAACGCAGGTCAGAGCCTCGGCGCATGATCGACCGATCCTGATGTTTTCGGATGGATTTGAGTAAGAGCACTAATGTTTGGACCCGAAAGATGGTGAACTATGCCTGGATAGGGTGAAGCCAGAGGAAACTCTGGTGGAGGCTCGCAGCGGTTCTGACGTGCAAATCGATCGTCAAATTTGGGCATGGGGCCTGGTCTGTCCTGCCGAAACTCCCGAAGGACAGGCTTGTGGACTGGTCAAGAACTTATCACTCATGTGTTACGTGAGCGTGGGCACGCCAGCCGAGCCGATCGTCGAGTTTATGATTGGGAGAAATATGGAGGTGCTGGAAGAGTATGAACCCTTGAGGTATCCTAATGCAACCAAGATCTTTGTCAATGGCACATGGGTAGGTGTTCACCAGGATCCGAAACACTTGGTAAGCCTGGTGCAGGAGCTGCGGCGAAAGAGCGTCATCAACTTCGAGGTTTCTCTCGTACGCGATATCCGGGATCGGGAATTCAAGATCTTCTCCGATGCTGGTCGTGTCATGAGGCCGCTCTTCGCAGTAGAACAGTCGGA------TGACTCAAAAGACGGCTTAGAGAAGGGCTCATTACGACTAACCAAAGAACACATTCAGAGGCTCAGAACGGACGAGGAGCTGGACAAGGATGATCCAGACTACTTCGGCTGGGAGGGCCTGCTCAAAGCCGGTGCCATCGAATACCTAGACGCGGAAGAAGAGGAGACGGCCATGATTTGCATGACACCGGAGGACTTGGAGGCTTATAGACTGCAGAAGGCTGGCCTGGACGTACCGGAAGACGACGAAGACGCAGTTCGAGGCTGGTATCTCCAAGGATGGCCAGACTCGTGAGCACGCTCTGCTTGCCTTCACGTTGGGTGTCAAGCAACTTATCGTCGCCATCAACAAGATGGACACGGCCAAGTGGAGTGAGGCACGTTATCAGGAAATCATCAAGGAGACGTCCAACTTCATCAAGAAGGTCGGCTACAACCCCAAGGAGGTTCCCTTCGTCCCCATCTCGGGTTTCAACGGCGACAACATGCTGGATGTCTCCACAAATTGCCCCTGGTACAAGGGTTGGGAGAAGGAAA---TCAAGGGTACAAAGTCCGATGGCAAGACCCTCTTCGAGGCTATTGATGCCATCCAACCCCCTAAGCGTCCCACTGACAAGCCCCTTCGACTTCCCCTCCAGGATGTCTACAAGATCGGTGGTATCGGAACTGTCCCTGTCGGCCGTATTGAGACTGGTACCCTCAAGCCCGGTATGGTCGTCACTTTCGCTCCCTCCAATGTCACCACTGAAGTCAAGTCTGTTGAGATGCACCACCAGCAGCTCCAACAGGGTCTCCCTGGCGACAACGTCGGCTTCAACGTGAAGAATGTCTCCGTCAAGGAAATCCGCCGTGGCAACGTTGCCGGTGACTCCAAGGACGACCCTCCACAAGGTGCTGCTTCGTTTACCGCTCAGGTCATTGTCCTCAACCATCCCGGTCAGATCGGTGCTGGTTACGCTCCTGTCCTGGATTGCCACACTGCCCACATCGCTTGCAAGTTCGCCGAGATTCAGGAGAAGATCGACCGCCGAACAGGCAAGTCCGTTGAAAACAGCCCCAAGTTCGTCAAGTCTGGTGACGCTGC
>Distoseptispora__verrucosa__GZCC_20_0434
CGAGTTGAAAGACTCAAT--AACCATCTGTGAATTATACCTATCGTCAAA------TGTTGCTTCGGCGGG-CGGCCCC-TGGGAGGGGCCAAGGCCCGTTGGGTTGGGTGCCCGCCGGAG---GACAGC-CGAAA--ACTCTT-TT---ATCAGGTACTGT-CTGAGTATACT---ATA-AAAA--CTAT-AAAAACTTTCAACAACGGATCTCTTGGTTCTGGCATCGATGAAGAACGCAGCGAAATGCGATAAGTAATGTGAATTGCAGAATTCAGTGAATCATCGAATCTTTGAACGCACATTGCGCCCGCCAGCACTCTGGCGGGCATGCCTGTTCGAGCGTCATTTCAA-CCCTCAGGCCC--------TAGTTTGGCCTGGTGTTGGGGCA---CTGCCGTCCCGCCC---GTACGGGGC------------GCGCAGGCCCTGAAAACCAGTGGCGGGCTCGCTAGCACT-CCGGGCGTAGTAGAATCA-T-ATCTCGTCTAGGTGGT---CTGGCG-CGGTCTTGCCGTCAAAACCCC------------CC-ATTTTTACACA-----ATCTGG-----CCCATTAGGGTCCGAGTTGTAATCTGTAGAGGATGCTTTTGGCGAGGTGCCTTCTAAGTCCCC-TAGAAC------GGGGCGCC-ACAGAGGG-TGAGAGCCCCGTACAGTTGGACACCGAACC-TTTGTAAAGCTCCTTCGACGAGTCGAGTAGTTTGGGAATGCTGCTCAAAATGGGAGGTATATTTCTTCTAAAG-CTAAATACCGGCCAGAGACCGATAGCGCACAAGTAGAGTGATCGAAAGATGAAAAGCACTTTGAAAAGAGGGTTAAATAGCACGTGAAATTGTTGAAAGGGAAGCGCTTGTGACCAGACTTGTGCCCGGTGAATCATCCAGCGTTCTCGCTGGTGCACTTTGCCGGGCTCAGGCCAGCATCGGTTCTCCCAGGGGGATAAAGGTCTCGGGAACGTAGCTCTCTTCGGGGAGTGTTATAGCCCGTGG-CATAATACCTTTGGG-GGGACCGAGGACCGCGCTCTG-CAAGGATGCTGGCGTAATGGTCATCAGCGACCCGTCTTGAAACACGGACC-AAGGAGTCAAGCATTAGGGCGAGTCTTT-GGGTGTAAAACCC-GCAGG-CGCAATGAAAG-TGAACGGAGGTGAGAGCTTCGGCGCATCATCGACCGATCCTGATGTTCTCGGATGGATTTGAGTAAGAGCCTTACCGCTTGGACCCGAAAGATGGTGAACTATGCCTGAATAGGGTGAAGCCAGAGGAAACTCTGGTGGAGGCTCGCAGCGGTTCTGACGTGCAAATCGATCGTCAAATTTGGGCATGGGGTCTGGTGTGCCCTGCCGAGACACCTGAGGGGCAGGCTTGTGGGCTTGTGAAGAACCTGTCGCTCATGTGTTATGTCAGCGTTGGCACACCGGCAGAACCGATTATCGAGTTTATGATCGCGAGGAATATGGAGGTCCTCGAGGAATATGAGCCTTTGCGCTATCCCAACGCAACTAAGATATTTGTCAACGGGACTTGGGTGGGCGTTCACCAGGACCCCAAACACTTGGTTGGGCTGGTACAGGAGTTGCGCCAGAGGGGAGTTATCAACTTTGAGGTTTCCCTTGTGCGTGATATCCGAGACAGGGAGTTCAAGATCTTCTCCGATGCTGGTCGGGTGATGCGACCGCTTTTCGCCGTGGAGCAGGAGGA------CAATTCTAAGTCGGGGCTCCCGAAGGGATCTTTGAGGCTCACCAAAGAGCATATCCAGAGGCTCAGAGCGGACGAAGACTTGTCCAAAGAAGATCCGGAATACTTCGGATGGGACGGCATTGTTGAGGCTGGCGCAGTCGAATATCTCGACGCGGAAGAAGAGGAAACGGCTATGATATGCATGACGCCGGAAGACCTGGAGGCTTACAGACTCCAAAAAGCCGGGTTGGGCATGGCAGAAGACGACGAAGAAGCGGTTCGAGGCTGGTATCTCCAAGGATGGCCAGACTCGTGAGCACGCCCTGCTTGCCTACACCCTGGGTGTCAAGCAGCTCATCTGCGCCATCAACAAGATGGACACCACCAAGTGGTCAGAGGACCGTTTCAACGAAATCATCAAGGAGACGTCCAACTTCATCAAGAAGGTCGGCTACAACCCCAAGCAGGTCGCCTTCGTCCCTATCTCTGGCTTCCACGGCGACAACATGTTGGCTGCCTCCAGCAACTGCCCCTGGTACAAGGGCTGGGAGAAGGAGGGTGCCAAGGGTGCCAAGTCTTCTGGTAAGACCCTGCTCGAGGCCATCGACGCCATCGAGGAACCCAAGCGTCCTACCGACAAGCCTCTGCGTCTCCCGCTCCAGGATGTCTACAAGATCGGTGGTATCGGAACTGTCCCTGTCGGCCGTATCGAGACTGGTATCCTCAAGCCTGGTATGGTCGTCACTTTCGCTCCCTCCAACGTCACCACTGAAGTCAAGTCCGTCGAGATGCACCACGAGCAGCTTACTGAGGGTGTTCCCGGCGACAACGTCGGCTTCAACGTGAAGAACGTCTCCGTCAAGGAAATCCGCCGTGGAAACGTCGCTGGTGACTCCAAGAACGACCCCCCCTCTGGCTGCGCCAACTTCACTGCCCAGGTCATTGTCCTCAACCACCCTGGTCAGGTCGGCCCTGGTTACGCTCCTGTCTTGGATTGCCACACCGCACACATTGCCTGCAAGTTCTCTGAGATCACCGAGAAGATCGACCGCCGTACCGGCAAGTCAGTTGAGAACAACCCCAAGTTCATCAAGTCTGGTGACGCCGC
>Distoseptispora__wuzhishanensis__GZCC_22_0077
AGAGTTGAAAAACTCCTC--AAACCATTGTGAATTT-ACCTTT-AT------ATT-CGTTGCTTTGGCGGG-CGGCTCC-AGGGCGGAGCCACTGCTCGTTGGGTCGGGCGCCCGCCGAAG---GACAA--CCAAA-A-CTCATCGAATCTGT-GCGGATTT-CAGAGTAAAAAAATAT--CAA--GCTAT-CAAAACTTTCAGCAACGGATCTCTTGGTTCTGGCATCGATGAAGAACGCAGCGAAATGCGATAAGTAATGTGAATTGCAGAATTCAGTGAATCATCGAATCTTTGAACGCACATTGCGCCCGCCAGCACTCTGGCGGGCATGCCTGTTCGAGCGTCATTTCAA-CCCTCGGGCCC--------TCGTTTGGCCTGGTGTTGGGGCG---CTACGGGTCTCA-------C-CGGAC------------CTGTAGGCCCCCAAAATCAGTGGCGGGCTCGCCAGGACT-CCGAGCGTAGTAGTTCTC-CT--CTCGCTCAGGTGGT---CTGGCG-TGCTTCGGCCGTTAAATACCC--AG-------CGGTAATCGC---TACA---ATCTGG---CCCT-TATGGGGTCCGAATTGTAATCTGTAGAGGATGCTTTTGGCGACGCGCCTTCCGAGTCCCC-TGGAAC------GGGGCGCC-AGAGAGGG-TGAGAGCCCCGTATGGTTGGACGCCGAACC-TCTGTAAAGCTCCTTCGACGAGTCGAGTAGTTTGGGAATGCTGCTCAAAATGGGAGGTAAATTTCTTCTAAAG-CTAAATACCGGCCAGAGACCGATAGCGCACAAGTAGAGTGATCGAAAGATGAAAAGCACTTTGAAAAGAGGGTCAAATAGCACGTGAAATTGCTGAAAGGGAAGCGCTTGTGACCAGACTTGCGCCCGGTTGATCATCCAGCGTTCTCGCTGGTGCACTCTGCCGGGCTCAGGCCAGCATCGGCTCTCCCAGGGGGATAAAGGTCGCGGGAACGTAGCTCTCTCCGGGGAGTGTTATAGCCCGTGG-CGGAATGCCCTTAGGGGGGGCCGAGGCCCGCG-TTCG-CAAGGATGCTGGCGTAATGGTCACCAGCGACCCGTCTTGAAACACGGACC-AAGGAGTCAAGCATTAGGGCGAGTCTTT-GGGTGCAAAACCC-GCAGG-CGCAATGAAAG-TGAACGGAGGTGAGAGCTTCGGCGCATCATCGACCGATCCTGATGTTCTCGGATGGATTTGAGTAAGAGCCTTACCGCTTGGACCCGAAAGATGGTGAACTATGCCTGAATAGGGTGAAGCCAGAGGAAACTCTGGTGGAGGCTCGCAGCGGTTCTGACGTGCAAATCGATCGTCAAATTTGGGCAT???????????????????????????????????????????????????????????????????????????????????????????????????????????????????????????????????????????????????????????????????????????????????????????????????????????????????????????????????????????????????????????????????????????????????????????????????????????????????????????????????????????????????????????????????????????????????????????????????????????????????????????????????????????????????????????????????????????????????????????????????????????????????????????????????????????????????????????????????????????????????????????????????????????????????????????????????????????????????????????????TTCGAGGCTGGTATCTCCAAGGATGGCCAGACTCGTGAGCACGCTCTGCTCGCCTACACACTTGGTGTGAAGCAGCTTATCGTCGCCATCAACAAGATGGACACCACCAAGTGGTCCGAGAGCCGTTACAACGAAATTATCAAGGAGACGTCCAACTTCATCAAGAAGGTCGGCTACAACCCCAAGCAGGTCGCCTTCGTTCCCATCTCCGGCTTCAATGGCGACAACATGCTTGCCCCCTCCTCCAACTGCCCCTGGTACAAGGGTTGGGAGAAGGAGG---TCAAGGGTGGCAAGGCCTCTGGCAAGACCCTCTTGGAGGCCATCGATGCCATTGAGCCTCCCAAGCGTCCCACAGACAAGCCTCTCCGTCTCCCCCTTCAGGATGTCTACAAGATTGGTGGTATCGGAACTGTGCCTGTCGGCCGTATCGAGACTGGTGTCCTCAAGCCCGGTATGGTCGTCACATTCGCTCCCTCCAACGTCACCACTGAAGTCAAGTCCGTCGAGATGCACCACGAGCAGCTGCAGGAGGGTGTCCCCGGCGACAACGTCGGCTTCAACGTGAAGAACGTCTCCGTCAAGGAAATCCGCCGAGGCAACGTCGCTGGTGACTCCAAGAACGACCCTCCTGCCGGTGCCGCTTCCTTCACCGCTCAGGTCATCGTCCTCAACCACCCCGGTCAGGTCGGTGCTGGCTACGCTCCCGTCTTGGATTGCCACACTGCCCACATCGCTTGCAAGTTCTCTGAGATCCTTGAGAAGATCGACCGCCGAACGGGCAAGTCTGTTGAGAACAACCCCAAGTTCATCAAGTCTGGTGACGCTGC
>Distoseptispora__xingpingensis_KUNCC_222667T
------------CTCCCT--AAACCACTGTGAATCTTACCTTT-TT------GT-TCGTTGCTTCGGCGGG-CGGCTCC-AGGGCGGAGCCACCGCTCGTTGGGTCGGGTGCCCGCCGGAG---GACAG--CTAAG-AACTCATTAATATACCTGTA-ATCT-CAGAGTAC-ACAAGAAA-AAA-AGCTAT-CAAAACTTTCAGCAACGGATCTCTTGGTTCTGGCATCGATGAAGAACGCAGCGAAATGCGATAAGTAATGTGAATTGCAGAATTCAGTGAATCATCGAATCTTTGAACGCACATTGCGCCCGCTAGTATTCTGGCGGGCATGCCTGTTCGAGCGTCATTTCAA-CCCTCGGGCCC--C-----CAGTTTGGCCCGGTGTTGGGGTG---CTACGGATCCC--------CCGGGAC------------CCGTAGGCCCTCAAAACCAGTGGCGGACTCGCCA-GGTCTCCGAGCGCAGTAGATTTC-TC--CTCGCTCAGGTGGT---CTGGCG-CGTTCCGGCCGTTAAA-TACC--AA-------CTGTAC--AT--ATAGA---ATCTGG---C-CCCTCCGGGGTCCGAGTTGTAATCTGTAGAGGATGCTTTTGGCGACGCGCCTTCCGAGTCCCC-TGGAAC------GGGGCGCC-AGAGAGGG-TGAGAGCCCCGTATGGTTGGACGCCGAACC-TCTGTAAAGCTCCTTCGACGAGTCGAGTAGTTTGGGAATGCTGCTCAAAATGGGAGGTAAATTTCTTCTAAAG-CTAAATACCGGCCAGAGACCGATAGCGCACAAGTAGAGTGATCGAAAGATGAAAAGCACTTTGAAAAGAGGGTTAAATAGCACGTGAAATTGCTGAAAGGGAAGCGCTTGTGACCAGACTTGCGCCCGGTTGATCATCCAGCGTTCTCGCTGGTGCACTCTGCCGGGCTCAGGCCAGCATCGGCTCTCCCAGGGGGATAAAGGTCGCGGGAACGTAGCTCTCTCCGGGGAGTGTTATAGCCCGCGG-CGGAATGCCCTTAGGGGGGGCCGAGGCCCGCG-TTCG-CAAGGATGCTGGCGTAATGGTCACCAGCGACCCGTCTTGAAACACGGACC-AAGGAGTCAAGCATTAGGGCGAGTCTTT-GGGTGTAAAACCC-GCAGG-CGCAATGAAAG-TGAACGGAGGTGAGAGCTTCGGCGCATCATCGACCGATCCTGATGTTCTCGGATGGATTTGAGTAAGAGCCTTACCGCTTGGACCCGAAAGATGGTGAACTATGCCTGAATAGGGTGAAGCCAGAGGAAACTCTGGTGGAGGCTCGCAGCGGTTCTGACGTGCAAATCGATCGTCAAATTTGGGCATGGGGCCTGGTGTGCCCTGCCGAGACACCTGAGGGGCAGGCTTGTGGGCTTGTGAAGAACCTATCGCTCATGTGTTATGTCAGCGTTGGCACACCGGCAGAGCCGATTATCGAGTTTATGATCGCGAGGAATATGGAAGTCCTCGAGGAATACGAGCCCTTGCGCTACCCCAACGCAACTAAGATATTTGTCAATGGGACATGGGTGGGCGTTCACCAGGACCCCAAACACTTGGTTGGGCTGGTACAGGAGTTGCGACAGAGGGGAGTCATCAACTTTGAGGTGTCCCTTGTGCGCGATATCCGAGACAGGGAGTTCAAGATCTTCTCCGATGCTGGTCGGGTGATGCGACCCCTTTTCGCCGTGGAACAGGAGGA------CAATTCTAAGTCAGGGCTTCCAAAGGGATCCTTAAGGCTCACCAAGGAGCATATCCAGAGGCTCAGAGCGGACGAAGACTTGTCCAAAGAAGACCCGGAATACTTCGGATGGGACGGCATCGTTGAGGCTGGCGCAGTTGAATATCTCGACGCGGAAGAAGAGGAAACGGCAATGATATGCATGACGCCGGAAGATCTGGAGGCTTACAGACTCCAAAAAGCCGGGTTGGGCATGGCAGAAGATGACGAAGAAGCGGTTCGAGGCTGGTATCTCCAAGGATGGCCAGACTCGTGAGCACGCTCTGCTTGCCTACACCCTGGGTGTGAAGCAGCTCATCGTCGCCATCAACAAGATGGACACCACGAAGTGGTCTGAGGATCGTTACAACGAAATCATCAAGGAGACGTCCAACTTCATCAAGAAGGTCGGCTACAACCCCAAGCAGGTCGCTTTCGTTCCCATCTCCGGCTTCAACGGCGACAACATGCTTGCCCCCTCCACCAACTGCCCCTGGTACAAGGGTTGGGAGAAGGAGA---ACAAGGGTGGCAAGGTGACTGGCAAGACCCTCCTGGAGGCCATCGACTCCATCGAGCCCCCCAAGCGTCCCACGGACAAGCCCCTGCGTCTTCCCCTTCAGGATGTCTACAAGATTGGTGGTATTGGCACTGTGCCCGTCGGCCGTATCGAGACTGGTATCATCAAGCCCGGTATGGTCGTCACTTTCGCTCCCTCCAACGTCACCACTGAAGTCAAGTCCGTCGAGATGCACCACGAGCAGCTGCAGGAGGGCGTGCCCGGTGACAACGTTGGCTTCAACGTGAAGAACGTCTCTGTCAAGGAAATCCGCCGTGGCAACGTCGCTGGTGACTCCAAAAACGATCCCCCTGCTGGTGCCGCTTCCTTCACCGCCCAGGTCATCGTCCTCAACCATCCTGGTCAGGTTGGCGCTGGCTACGCTCCCGTTCTGGATTGCCACACTGCCCACATCGCCTGCAAGTTCTCTGAGATCCTCGAGAAGATCGATCGCCGAACGGGCAAGTCTGTTGAGAACAACCCCAAGTTCATCAAGTCTGGTGACGCTGC
>Distoseptispora__xingpingensis_KUNCC_222669
------------CTCCCT--AAACCACTGTGAATCTTACCTTT-TT------GT-TCGTTGCTTCGGCGGG-CGGCTCC-AGGGCGGAGCCACCGCTCGTTGGGTCGGGTGCCCGCCGGAG---GACAG--CTAAG-AACTCATTAATATACCTGTA-ATCT-CAGAGTAC-ACAAGAAA-AAA-AGCTAT-CAAAACTTTCAGCAACGGATCTCTTGGTTCTGGCATCGATGAAGAACGCAGCGAAATGCGATAAGTAATGTGAATTGCAGAATTCAGTGAATCATCGAATCTTTGAACGCACATTGCGCCCGCTAGTATTCTGGCGGGCATGCCTGTTCGAGCGTCATTTCAA-CCCTCGGGCCC--C-----CAGTTTGGCCCGGTGTTGGGGTG---CTACGGATCCC--------CCGGGAC------------CCGTAGGCCCTCAAAACCAGTGGCGGACTCGCCA-GGTCTCCGAGCGCAGTAGATTTC-TC--CTCGCTCAGGTGGT---CTGGCG-CGTTCCGGCCGTTAAA-TACC--AA-------CTGTAC--AT--ATAGA---ATCTGG---C-CCCTCCGGGGTCCGAGTTGTAATCTGTAGAGGATGCTTTTGGCGACGCGCCTTCCGAGTCCCC-TGGAAC------GGGGCGCC-AGAGAGGG-GGAGAGCCCCGMATGGTTGGACGCCGAACC-TCTGTAAAGCTCCTTCGACGAGTCGAGTAGMTTGGMAATGCTGCTCAAAATGGGAGGTAAATTTCTTCTAAAG-CTAAATACCGGCCAGAGACCGATAGCGCACAAGTAGAGTGATCGAAAGATGAAAAGCACTTTGAAAAGAGGGTTAAATAGCACGTGAAATTGCTGAAAGGGAAGCGCTTGTGACCAGACTTGCGCCCGGTTGATCATCCAGCGTTCTCGCTGGTGCACTCTGCCGGGCTCAGGCCAGCATCGGCTCTCCCAGGGGGATAAAGGTCGCGGGAACGTAGCTCTCTCCGGGGAGTGTTATAGCCCGCGG-CGGAATGCCCTTAGGGGGGGCCGAGGCCCGCG-TTCG-CAAGGATGCTGGCGTAATGGTCACCAGCGACCCGTCTTGAAACACGGACC-AAGGAGTCAAGCATTAGGGCGAGTCTTT-GGGTGTAAAACCC-GCAGG-CGCAATGAAAG-TGAACGGAGGTGAGAGCTTCGGCGCATCATCGACCGATCCTGATGTTCTCGGATGGATTTGAGTAAGAGCCTTACCGCTTGGACCCGAAAGATGGTGAACTATGCCTGAATAGGGTGAAGCCAGAGGAAACTCTGGTGGAGGCTCGCAGCGGTTCTGACGTGCAAATCGATCGTCAAATTTGGGCAT?????????????????????????????????????????????????????????????????????????????????????????????????????????????????????????????????????????????????????????????????????????????????????????????????????????????????????????????????????????????????????????????????????????????????????????????????????????????????????????????????????????????????????????????????????????????????????????????????????????????????????????????????????????????????????????????????????????????????????????????????????????????????????????????????????????????????????????????????????????????????????????????????????????????????????????????????????????????????????????????????????????????????????????????????????????????????????????????????????????????????????????????????????????????????????????????????????????????????????????????????????????????????????????????????????????????????????????????????????????????????????????????????????????????????????????????????????????????????????????????????????????????????????????????????????????????????????????????????????????????????????????????????????????????????????????????????????????????????????????????????????????????????????????????????????????????????????????????????????????????????????????????????????????????????????????????????????????????????????????????????????????????????????????????????????????????????????????????????????????????????????????????????????????????????????????????????????????????????????????????????????????????????????????????
>Distoseptispora__xishuangbannaensis__KUMCC_17_0290
AGAGTTGA-AAACTCCCT--AAACCATTGTGAATCT-ACCTCT-AT------ATT-CGTTGCTTTGGCGGG-CGGTTCC-AGGGCGGAACCACTGCTCGTTGGGTCGGGCGCCCGCCGGAG---GACAA--CCAAA-A-CTCGTTAAATCTTT-GCGGATCT-CAGAGTAAAAA--TAT--TAA--GCTAT-CAAAACTTTCAGCAACGGATCTCTTGGTTCTGGCATCGATGAAGAACGCAGCGAAATGCGATAAGTAATGTGAATTGCAGAATTCAGTGAATCATCGAATCTTTGAACGCACATTGCGCCCGCCAGCACTCTGGCGGGCATGCCTGTTCGAGCGTCATTTCAA-CCCTCGGGCCC--------TCGCTTGGCCCGGTGTTGGGGCG---CTACGGGTCCC--------ATCGGAC------------CTGTAGGCCCTCAAAACCAGTGGCGGGCTCGCCAGGACT-CCGAGCGCAGTAGTTCTC-CT--CTCGCTCAGGCGGC---CTGGCG-TGCTTCGGCCGTTAAATACCC--AG-------CGGTAATT-CGCACA-----AAGCGC---CACA-CAGCTCAGATGATTCGTCTACGGTTCGGAATGTAATCCTAGAGATGCTTGCGACGGCCTC-GAGTACCTGACCGGAGCGCC-AGAGAGGGGTGAGAGCCC-GTATG------TGACGCGAC-TCTGTAAG---CTCTCGACGAGTCGAGTAGTTTGGGAATGCTGCTCAAAATGGGAGGTAAATTTCTTCTAAAG-CTAAATACCGGCCAGAGACCGATAGCGCACAAGTAGAGTGATCGAAAGATGAAAAGCACTTTGAAA-GAGGGTCAAATAGCACGTGAAATTGCTGAAAGGGAAGCGCTTGTGACCAGACTTGCGCCCGGTTGATCATCCAGCGTTCTCGCTGGTGCACTCTGCCGGGCTCAGGCCAGCATCGGCTCTCCCAGGGGGATAAAGGTCGCGGGAACGTAGCTCTCTCCGGGGAGTGTTATAGCCCGTGG-CGGAATGCCCTTAGGGGGGGCCGAGGCCCGCG-TTCG-CAAGGATGCTGGCGTAATGGTCACCAGCGACCCGTCTTGAAACACGGACC-AAGGAGTCAAGCATTAGGGCGAGTCTTT-GGGTGCAAAACCC-GCAGG-CGCAATGAAAG-TGAACGGAGGTGAGAGCTTCGGCGCATCATCGACCGATCCTGATGTTCTCGGATGGATTTGAGTAAGAGCCTTACCGCTTGGACCCGAAAGATGGTGAACTATGCCTGAATAGGGTGAAGCCAGAGGAAACTCTGGTGGAGGCTCGCAGCGGTTCTGACGTGCAAATCGATCGTCAAATTTGGGCATGGGGTCTGGTGTGCCCTGCCGAGACACCCGAAGGCCAAGCATGTGGGTTGGTCAAAAATCTATCGCTCATGTGTTATGTGAGCGTGGGAACGCCCGCAGAGCCAATCGTCGAGTTCATGATTGCTAGGAACATGGAAGTACTCGAGGAATATGAGCCCTTGAGGTACCCTAATGCGACCAAAATCTTCGTCAATGGCACGTGGGTTGGTGTTCACCAAGACCCGAAGCATCTTGTGAGCTTGGTTCAGGACTTACGCCGCAGAGGCGTCATCAACTTTGAGGTCTCTCTCATTCGGGATATCCGCGATCGAGAGTTCAAGATTTTCTCGGATGCTGGTCGTGTTATGCGTCCTCTGTTCGCTGTGGAGCAGTCGGA------CAACTCGACAAAGGGCCTTGAAAAGGGGTCTTTATTGCTCACAAAGGAGCATATTCAAAAATTGAGAGCTGATGAGGAGTTATCCAAGGATGACCCAGACTATTTCGGCTGGGATGGCCTTCTCAGAGCGGGCGCTATTGAATATCTTGACGCCGAAGAGGAAGAGACAGCCATGATCTGCATGACTCCAGAAGATCTAGAGGCTTATCGGCTGCAGAAAGCTGGATTAGACGTGCCGGAAGACGACGACGAGGCCGTTCGAGGCTGGTATCTCCAAGGATGGCCAGACTCGTGAGCACGCTCTGCTCGCCTACACGCTTGGTGTGAAGCAGCTCATCGTCGCCATCAACAAGATGGACACCACCAAGTGGTCCGAGAGCCGTTACAACGAAATTATCAAGGAGACGTCCAACTTCATCAAGAAGGTTGGCTACAACCCCAAGCAGGTCGCCTTCGTTCCCATCTCCGGCTTCAACGGCGACAACATGCTTACCCCCTCCTCCAACTGCCCCTGGTACAAGGGTTGGGAGAAGGAGG---TCAAGGGTGGCAAGGCCTCTGGCAAGACCCTCTTGGAGGCTATCGATGCCATTGAGCCTCCCAAGCGTCCCACAGACAAGCCTCTCCGTCTCCCCCTTCAGGATGTCTACAAGATCGGTGGTATCGGAACTGTACCTGTCGGCCGTATCGAGACTGGTATCCTCAAGCCTGGCATGGTCGTCACGTTCGCTCCCTCCAACGTCACCACTGAAGTCAAGTCCGTCGAGATGCACCACGAGCAGCTGCAGGAGGGTGTCCCTGGCGACAACGTCGGCTTCAACGTGAAGAACGTCTCCGTCAAGGAAATCCGCCGAGGCAACGTCGCTGGTGATTCCAAGAACGACCCTCCTGCTGGTGCCGCTTCCTTCACCGCTCAGGTCATCGTCCTCAACCACCCCGGTCAGGTCGGTGCTGGTTACGCTCCCGTCTTGGATTGCCACACTGCCCACATCGCTTGCAAGTTCTCTGAGATCCTTGAGAAGATCGACCGCCGAACGGGCAAGTCTGTTGAGAACAACCCCAAGTTCATCAAGTCTGGTGACGCTGC
>Distoseptispora__yichunensis_HJAUP_C1065
AGAGTTGAAAAACTCCTT--AAACCATTGTGAATCT-ACCTTT-AT------GTT-CGTTGCTTTGGCGGG-CGGCTCC-AGGGCGGAGCCACTGCCCGTTGGGTCGGGCGCCCGCCGAAG---GACAA--CCAAA-AACTCGTTAAAATCTATACGGATCT-CAGAGTAAAA---TAT--CAA--GCTAT-CAAAACTTTCAGCAACGGATCTCTTGGTTCTGGCATCGATGAAGAACGCAGCGAAATGCGATAAGTAATGTGAATTGCAGAATTCAGTGAATCATCGAATCTTTGAACGCACATTGCGCCCGCCAGCACTCTGGCGGGCATGCCTGTTCGAGCGTCATTTCAA-CCCTCGGGCCC--------TCGTTTGGCCTGGTGTTGGGGCG---CTACGGGTCTGA-------ACGG-AC------------CTGTAGGCCCTCAAAATCAGTGGCGGGCTCGCCAGGACT-CCGAGCGTAGTAGTTCTC-CT--CTCGCTCAGGCGGT---CTGGCG-TGCTTCGGCCGTTAAATACCC--AG-------CGGTAATCGCACACA-----ATCTGG---CCTC-TTTGGGGTCCGAGTTGTAATCTGTAGAGGATGCTTTTGGCGACGCGCCTTCCGAGTCCCC-TGGAAC------GGGGCGCC-AGAGAGGG-TGAGAGCCCCGTATGGTTGGACGCCGAACC-TCTGTAAAGCTCCTTCGACGAGTCGAGTAGTTTGGGAATGCTGCTCAAAATGGGAGGTAAATTTCTTCTAAAG-CTAAATACCGGCCAGAGACCGATAGCGCACAAGTAGAGTGATCGAAAGATGAAAAGCACTTTGAAAAGAGGGTCAAATAGCACGTGAAATTGCTGAAAGGGAAGCGCTTGTGACCAGACTTGCGCCCGGTTGATCATCCAGCGTTCTCGCTGGTGCACTCTGCCGGGCTCAGGCCAGCATCGGCTCTTCCAGGGGGATAAAGGTCGCGGGAACGTATCTCTCTCCGGGGAGTGTTATAGCCCGTGG-CGGAATGCCCTTAGGGGGGGCCGAGGCCCGCG-TTCG-CAAGGATGCTGGCGTAATGGTCACCAGCGACCCGTCTTGAAACACGGACC-CAAGGAG-------------------------------------------------------------------------------------------------------------------------------------------------------------------------------------------------------------------------------------------------GGGGTCTGGTATGCCCTGCCGAGACCCCCGAAGGCCAAGCATGTGGGTTGGTCAAAAATCTATCGCTCATGTGTTATGTGAGCGTGGGAACGCCCGCAGAGCCAATCGTCGAGTTCATGATTGCTAGGAACATGGAAGTACTCGAGGAATATGAGCCCTTGAGGTACCCTAATGCGACCAAAATCTTCGTTAATGGCACATGGGTTGGTGTTCACCAAGACCCAAAGCATCTTGTGAGCTTGGTTCAGGACTTACGCCGCAGAGGCGTCATCAACTTTGAGGTCTCTCTCATTCGGGATATCCGCGATCGAGAGTTCAAGATTTTCTCGGATGCTGGTCGTGTTATGCGTCCTCTGTTCGCTGTGGAGCAGTCAGA------CAATTCGACAAAGGGTCTTGAAAAGGGGTCTTTATTGCTCACAAAGGAGCATATTCAAAAATTGAGAGCTGATGAGGAGTTATCCAAGGACGACCCAGACTATTTTGGCTGGGATGGCCTTCTCAGAGCGGGCGCTATCGAATATCTTGACGCCGAAGAGGAAGAGACAGCCATGATTTGCATGACTCCAGAAGATCTAGAGGCTTATCGGCTGCAAAAAGCTGGATTAGGCGTGCCGGAAGACGATGACGAGGCCGTTCGAGGCTGGTATCTCCAAGGATGGCCAGACTCGTGAGCACGCTCTGCTCGCCTACACGCTTGGTGTGAAGCAGCTCATCGTCGCCATCAACAAGATGGACACCACCAAGTGGTCTGAGAGCCGTTACAACGAAATTATCAAGGAGACCTCCAACTTCATCAAGAAGGTCGGCTACAACCCCAAGCAGGTCGCCTTCGTTCCCATCTCCGGCTTCAACGGCGACAACATGCTTGCCCCCTCCTCTAACTGCCCCTGGTACAAGGGCTGGGAGAAGGAGA---TCAAGGGTGGCAAGGCCACTGGCAAGACCCTCCTCGAGGCTATCGATGCCATTGAGCCTCCCAAGCGTCCCACAGACAAGCCTCTCCGTCTCCCCCTTCAGGATGTCTACAAGATCGGTGGTATCGGAACTGTGCCCGTCGGCCGTATCGAGACCGGTATCCTCAAGCCCGGTATGGTCGTCACGTTCGCTCCCTCCAACGTCACCACTGAAGTCAAGTCCGTCGAGATGCACCACGAGCAGCTGCAGGAGGGTGTCCCCGGCGACAACGTTGGCTTCAACGTGAAGAACGTCTCCGTCAAGGAAATCCGCCGAGGCAACGTCGCTGGTGACTCCAAGAACGATCCTCCTGCTGGTGCCGCTTCCTTCACCGCTCAGGTCATCGTCCTCAACCACCCCGGTCAGGTCGGTGCTGGTTACGCTCCCGTCTTGGATTGCCACACAGCCCACATTGCTTGCAAGTTCGCTGAGATCCTTGAGAAGATCGACCGCCGAACGGGCAAGTCTGTTGAGAACAACCCCAAGTTCATCAAGTCTGGTGACGCTGC
>Distoseptispora__yongxiuensis__JAUCC_4725
--------------------------CTGTGAATTATACCTATCGTCAAA------TGTTGCTTCGGCGGG-CGGCCCC-TGGGAGGGGCCAAGGCCCGTTGGGTCGGGTGCCCGCCGGAG---GACAGC-CGAAA--ACTCTTTTT---ATCAGGTACTGT-CTGAGTAAACT---ATAAAAA---CTAT-AAAAACTTTCAACAACGGATCTCTTGGTTCTGGCATCGATGAAGAACGCAGCGAAATGCGATAAGTAATGTGAATTGCAGAATTCAGTGAATCATCGAATCTTTGAACGCACATTGCGCCCGCCAGCACTCTGGCGGGCATGCCTGTTCGAGCGTCATTTCAA-CCCTCAGGCCC--------TAGTTTGGCCTGGTGTTGGGGCA---CTGCCGTCCCGCCC---GTACGGGGC------------GCGCAGGCCCTGAAAACCAGTGGCGGGCTCGCTAGCACT-CCGGGCGTAGTAGAATCA-T-ATCTCGTCTAGGTGGT---CTGGCG-CGGTCTTGCCGTCAAAACCCC------------CC-CATTTTATACA-----ATCTGG-----CCCATTAGGGTCCGAGTTGTAATCTGTAGAGGATGCTTTTGGCGAGGTGCCTTCTAAGTCCCC-TAGAAC------GGGGCGCC-ACAGAGGG-TGAGAGCCCCGTACAGTTGGACACCGAACC-TTTGTAAAGCTCCTTCGACGAGTCGAGTAGTTTGGGAATGCTGCTCAAAATGGGAGGTATATTTCTTCTAAAG-CTAAATACCGGCCAGAGACCGATAGCGCACAAGTAGAGTGATCGAAAGATGAAAAGCACTTTGAAAAGAGGGTTAAATAGCACGTGAAATTGTTGAAAGGGAAGCGCTTGTGACCAGACTTGCGCCCGGTGAATCATCCAGCGTTCTCGCTGGTGCACTTTGCCGGGCTCAGGCCAGCATCGGTTCTCCCAGGGGGATAAAGGTCTCGGGAACGTAGCTCTCTTCGGGGAGTGTTATAGCCCGTGG-CATAATACCTTTGGG-GGGACCGAGGACCGCGCTCTG-CAAGGATGCTGGCGTAATGGTCATCAGCGACCCGTCTTGAAACACGGACC-AAGGAGTCAAGCATTAGGGCGAGTCTTT-GGGTGTAAAACCC-GCAGG-CGCAATGAAAG-TGAACGGAGGTGAGAGCTTCGGCGCATCATCGACCGATCCTGATGTTCTCGGATGGATTTGAGTAAGAGCCTTACCGCTTGGACCCGAAAGATGGTGAACTATGCCTGAATAGGGTGAAGCCAGAGGAAACTCTGGTGGAGGCTCGCAGCGGTTCTGACGTGCAAATCGATCGTCAAATTTGGGCAT???????????????????????????????????????????????????????????????????????????????????????????????????????????????????????????????????????????????????????????????????????????????????????????????????????????????????????????????????????????????????????????????????????????????????????????????????????????????????????????????????????????????????????????????????????????????????????????????????????????????????????????????????????????????????????????????????????????????????????????????????????????????????????????????????????????????????????????????????????????????????????????????????????????????????????????????????????????????????????????????TTCGAGGCTGGTATCTCCAAGGATGGCCAGACTCGTGAGCACGCCCTGCTTGCCTACACCCTGGGTGTCAAGCAGCTCATCTGCGCCATCAACAAGATGGACACCACCAAGTGGTCAGAGGACCGTTTCAACGAAATCATCAAGGAGACGTCCAACTTCATCAAGAAGGTCGGCTACAACCCCAAGCAGGTCGCCTTCGTCCCTATCTCTGGCTTCCACGGCGACAACATGTTGGCTGCCTCCACCAACTGCCCCTGGTACAAGGGCTGGGAGAAGGAGGGCGCCAAGGGTGCCAAGTCTTCTGGTAAGACCCTGCTCGAGGCCATCGACGCCATCGAGCAACCCAAGCGTCCTACCGACAAGCCTCTGCGTCTCCCGCTCCAGGATGTCTACAAGATCGGTGGTATCGGAACCGTCCCTGTCGGCCGTATCGAGACTGGTATCCTCAAGCCCGGTATGGTCGTTACTTTCGCTCCCTCCAACGTCACCACTGAAGTCAAGTCCGTCGAGATGCACCACGAGCAGCTTACTGAGGGTGTTCCCGGCGACAACGTCGGCTTCAACGTGAAGAACGTCTCCGTCAAGGAAATCCGCCGTGGAAACGTCGCTGGTGACTCCAAGAACGACCCTCCTTCTGGCTGCGCCAACTTCACTGCTCAGGTCATTGTCCTCAACCACCCTGGTCAGGTCGGCCCTGGTTACGCTCCCGTCTTGGATTGCCACACCGCCCACATCGCCTGCAAGTTCTCTGAGATCACCGAGAAGATCGACCGCCGTACCGGCAAGTCAGTTGAGAACAACCCCAAGTTCATCAAGTCTGGTGACGCCGC
>Distoseptispora__yongxiuensis__JAUCC_4726
--------------------------CTGTGAATTATACCTATCGTCAAA------TGTTGCTTCGGCGGG-CGGCCCC-TGGGAGGGGCCAAGGCCCGTTGGGTCGGGTGCCCGCCGGAG---GACAGC-CGAAA--ACTCTTTTT---ATCAGGTACTGT-CTGAGTAAACT---ATAAAAA---CTAT-AAAAACTTTCAACAACGGATCTCTTGGTTCTGGCATCGATGAAGAACGCAGCGAAATGCGATAAGTAATGTGAATTGCAGAATTCAGTGAATCATCGAATCTTTGAACGCACATTGCGCCCGCCAGCACTCTGGCGGGCATGCCTGTTCGAGCGTCATTTCAA-CCCTCAGGCCC--------TAGTTTGGCCTGGTGTTGGGGCA---CTGCCGTCCCGCCC---GTACGGGGC------------GCGCAGGCCCTGAAAACCAGTGGCGGGCTCGCTAGCACT-CCGGGCGTAGTAGAATCA-T-ATCTCGTCTAGGTGGT---CTGGCG-CGGTCTTGCCGTCAAAACCCC------------CC-CATTTTATACA-----ATCTGG-----CCCATTAGGGTCCGAGTTGTAATCTGTAGAGGATGCTTTTGGCGAGGTGCCTTCTAAGTCCCC-TAGAAC------GGGGCGCC-ACAGAGGG-TGAGAGCCCCGTACAGTTGGACACCGAACC-TTTGTAAAGCTCCTTCGACGAGTCGAGTAGTTTGGGAATGCTGCTCAAAATGGGAGGTATATTTCTTCTAAAG-CTAAATACCGGCCAGAGACCGATAGCGCACAAGTAGAGTGATCGAAAGATGAAAAGCACTTTGAAAAGAGGGTTAAATAGCACGTGAAATTGTTGAAAGGGAAGCGCTTGTGACCAGACTTGCGCCCGGTGAATCATCCAGCGTTCTCGCTGGTGCACTTTGCCGGGCTCAGGCCAGCATCGGTTCTCCCAGGGGGATAAAGGTCTCGGGAACGTAGCTCTCTTCGGGGAGTGTTATAGCCCGTGG-CATAATACCTTTGGG-GGGACCGAGGACCGCGCTCTG-CAAGGATGCTGGCGTAATGGTCATCAGCGACCCGTCTTGAAACACGGACC-AAGGAGTCAAGCATTAGGGCGAGTCTTT-GGGTGTAAAACCC-GCAGG-CGCAATGAAAG-TGAACGGAGGTGAGAGCTTCGGCGCATCATCGACCGATCCTGATGTTCTCGGATGGATTTGAGTAAGAGCCTTACCGCTTGGACCCGAAAGATGGTGAACTATGCCTGAATAGGGTGAAGCCAGAGGAAACTCTGGTGGAGGCTCGCAGCGGTTCTGACGTGCAAATCGATCGTCAAATTTGGGCAT???????????????????????????????????????????????????????????????????????????????????????????????????????????????????????????????????????????????????????????????????????????????????????????????????????????????????????????????????????????????????????????????????????????????????????????????????????????????????????????????????????????????????????????????????????????????????????????????????????????????????????????????????????????????????????????????????????????????????????????????????????????????????????????????????????????????????????????????????????????????????????????????????????????????????????????????????????????????????????????????TTCGAGGCTGGTATCTCCAAGGATGGCCAGACTCGTGAGCACGCCCTGCTTGCCTACACCCTGGGTGTCAAGCAGCTCATCTGCGCCATCAACAAGATGGACACCACCAAGTGGTCAGAGGACCGTTTCAACGAAATCATCAAGGAGACGTCCAACTTCATCAAGAAGGTCGGCTACAACCCCAAGCAGGTCGCCTTCGTCCCTATCTCTGGCTTCCACGGCGACAACATGTTGGCTGCCTCCACCAACTGCCCCTGGTACAAGGGCTGGGAGAAGGAGGGCGCCAAGGGTGCCAAGTCTTCTGGTAAGACCCTGCTCGAGGCCATCGACGCCATCGAGCAACCCAAGCGTCCTACCGACAAGCCTCTGCGTCTCCCGCTCCAGGATGTCTACAAGATCGGTGGTATCGGAACCGTCCCTGTCGGCCGTATCGAGACTGGTATCCTCAAGCCCGGTATGGTCGTTACTTTCGCTCCCTCCAACGTCACCACTGAAGTCAAGTCCGTCGAGATGCACCACGAGCAGCTTACTGAGGGTGTTCCCGGCGACAACGTCGGCTTCAACGTGAAGAACGTCTCCGTCAAGGAAATCCGCCGTGGAAACGTCGCTGGTGACTCCAAGAACGACCCTCCTTCTGGCTGCGCCAACTTCACTGCTCAGGTCATTGTCCTCAACCACCCTGGTCAGGTCGGCCCTGGTTACGCTCCCGTCTTGGATTGCCACACCGCCCACATCGCCTGCAAGTTCTCTGAGATCACCGAGAAGATCGACCGCCGTACCGGCAAGTCAGTTGAGAACAACCCCAAGTTCATCAAGTCTGGTGACGCCGC
>Distoseptispora__yunjushanensis__JAUCC_4723
--------------------------CTGTGAATCTTACCTAT-C-------GTT-CGTTGCTCCGGCGGG-CGGCTCC-AGGGCGGAGCCACTGCCAGTTGGGTCGGGCGCCCGCCGGAG---GACAA---CCAA-AACTAGCCTATTCTC-GGGTAACGT-CAGAGTAATAAAAA--AAAAA--GCTAT-CAAAACTTTCAGCAACGGATCTCTTGGTTCTGGCATCGATGAAGAACGCAGCGAAATGCGATAAGTAATGTGAATTGCAGAATTCAGTGAATCATCGAATCTTTGAACGCACATTGCGCCCGCCAGCACTCTGGCGGGCATGCCTGTTCGAGCGTCATTTCAA-CCCTCGGGCCACCC---CCT-GTGTGGCCCGGTGTTGGGGCG---CTACCTTCCCCCC---CCGGGGGACC------------TGGTAGGCCCTGAAAACCAGTGGCGGGCTCGCCATGGCCTCCGAGCGCAGTAGTTCTC-TC--CTCGCTCAGGCGGT---CTGGCG-CGCCTCGGCCGTTAAAC-----ACA-------CG-CTGTATCACGCAGA---ATCTGG---CCCCCCACGGGGTCCGAGTTGTAATCTGTAGAGGATGCTTTTGGCGACGCGCCTTCCGAGTCCCC-TGGAAC------GGGGCGCC-AGAGAGGG-TGAGAGCCCCGTACGGTCGGACGCCGAACC-TCTGTAAAGCTCCTTCGACGAGTCGAGTAGTTTGGGAATGCTGCTCAAAATGGGAGGTAAATTTCTTCTAAAG-CTAAATACTGGCCAGAGACCGATAGCGCACAAGTAGAGTGATCGAAAGATGAAAAGCACTTTGAAAAGAGGGTTAAATAGCACGTGAAATTGCTGAAAGGGAAGCGCTTGTGACCAGACTTGCGCCCGGTTGATCATCCAGCGTTCTCGCTGGTGCACTCTGCCGGGCTCAGGCCAGCATCGGCTCTCCCAGGGGGATAAAGGTCGCGGGAACGTAGCTCTCTCCGGGGAGTGTTATAGCCCGTGG-CGGAATACCCTTAGGGGGGGTCGAGGCCCGCG-TTCG-CAAGGATGCTGGCGTAATGGTCACCAGCGACCCGTCTTGAAACACGGACC-AAGGAGTCAAGCATTAGGGCGAGTCTTT-GGGTGTAAAACCC-GCAGG-CGCAATGAAAG-TGAACGGAGGTGAGAGCTTCGGCGCATCATCGACCGATCCTGATGTTCTCGGATGGATTTGAGTAAGAGCCTTACCGCTTGGACCCGAAAGATGGTGAACTATGCCTGAATAGGGTGAAGCCAGAGGAAACTCTGGTGGAGGCTCGCAGCGGTTCTGACGTGCAAATCGATCGTCAAATTTGGGCAT???????????????????????????????????????????????????????????????????????????????????????????????????????????????????????????????????????????????????????????????????????????????????????????????????????????????????????????????????????????????????????????????????????????????????????????????????????????????????????????????????????????????????????????????????????????????????????????????????????????????????????????????????????????????????????????????????????????????????????????????????????????????????????????????????????????????????????????????????????????????????????????????????????????????????????????????????????????????????????????????TTCGAGGCTGGTATTTCCAAGGATGGCCAGACTCGTGAGCACGCTCTGCTTGCCTACACCCTGGGTGTGAAGCAGCTCATCGTCGCCATCAACAAGATGGACACCACCAAGTGGTCTGAGGATCGTTACAACGAAATCATCAAGGAGACGTCCAACTTCATCAAGAAGGTCGGCTACAACCCCAAGCAGGTCGCTTTCGTTCCCATCTCCGGCTTCAACGGCGACAACATGCTTGCCCCCTCCTCCAACTGCCCCTGGTACAAGGGCTGGGAGAAGGAGA---TCAAGGGTGGCAAGGTCAGTGGCAAGACGCTTCTCGAGGCCATCGATGCCATTGAGCCTCCCAAGCGTCCCACAGACAAGCCTCTGCGTCTTCCCCTCCAGGATGTCTACAAGATCGGTGGTATCGGAACCGTACCTGTCGGCCGTATCGAGACTGGTATCCTCAAGCCCGGTATGGTCGTCACGTTCGCTCCTTCCAACGTCACCACTGAAGTCAAGTCTGTCGAGATGCACCACGAGCAGCTTCAAGAGGGCATGCCTGGCGACAACGTCGGCTTCAACGTGAAGAACGTCTCTGTCAAGGAAATCCGCCGTGGCAACGTCGCTGGTGACTCCAAGAACGATCCTCCTGCTGGTGCTGCTTCCTTCACCGCCCAGGTCATCGTCCTCAACCACCCTGGTCAGGTTGGTGCTGGCTACGCTCCCGTCCTGGACTGCCACACTGCCCACATCGCCTGCAAGTTCTCCGAGATCCTCGAGAAGATCGACCGCCGAACGGGCAAGTCCGTCGAGAACAACCCCAAGTTCATCAAGTCTGGTGACGCTGC
>Distoseptispora__yunjushanensis__JAUCC_4724
--------------------------CTGTGA-TCTTACCTAT-C-------GTT-CGTTGCTCCGGCGGG-CGGCTCC-AGGGCGGAGCCACTGCCAGTTGGGTCGGGCGCCCGCCGGAG---GACAA---CCAA-AACTAGCCTATTCTC-GGGTAACGT-CAGAGTAATAAAAA--AAAAA--GCTAT-CAAAACTTTCAGCAACGGATCTCTTGGTTCTGGCATCGATGAAGAACGCAGCGAAATGCGATAAGTAATGTGAATTGCAGAATTCAGTGAATCATCGAATCTTTGAACGCACATTGCGCCCGCCAGCACTCTGGCGGGCATGCCTGTTCGAGCGTCATTTCAA-CCCTCGGGCCACCC---CCT-GTGTGGCCCGGTGTTGGGGCG---CTACCTTCCCCCC---CCGGGGGACC------------TGGTAGGCCCTGAAAACCAGTGGCGGGCTCGCCATGGCCTCCGAGCGCAGTAGTTCTC-TC--CTCGCTCAGGCGGT---CTGGCG-CGCCTCGGCCGTTAAAC-----ACA-------CG-CTGTATCACGCAGA---ATCTGG---CCCCCCACGGGGTCCGAGTTGTAATCTGTAGAGGATGCTTTTGGCGACGCGCCTTCCGAGTCCCC-TGGAAC------GGGGCGCC-AGAGAGGG-TGAGAGCCCCGTACGGTCGGACGCCGAACC-TCTGTAAAGCTCCTTCGACGAGTCGAGTAGTTTGGGAATGCTGCTCAAAATGGGAGGTAAATTTCTTCTAAAG-CTAAATACTGGCCAGAGACCGATAGCGCACAAGTAGAGTGATCGAAAGATGAAAAGCACTTTGAAAAGAGGGTTAAATAGCACGTGAAATTGCTGAAAGGGAAGCGCTTGTGACCAGACTTGCGCCCGGTTGATCATCCAGCGTTCTCGCTGGTGCACTCTGCCGGGCTCAGGCCAGCATCGGCTCTCCCAGGGGGATAAAGGTCGCGGGAACGTAGCTCTCTCCGGGGAGTGTTATAGCCCGTGG-CGGAATACCCTTAGGGGGGGTCGAGGCCCGCG-TTCG-CAAGGATGCTGGCGTAATGGTCACCAGCGACCCGTCTTGAAACACGGACC-AAGGAGTCAAGCATTAGGGCGAGTCTTT-GGGTGTAAAACCC-GCAGG-CGCAATGAAAG-TGAACGGAGGTGAGAGCTTCGGCGCATCATCGACCGATCCTGATGTTCTCGGATGGATTTGAGTAAGAGCCTTACCGCTTGGACCCGAAAGATGGTGAACTATGCCTGAATAGGGTGAAGCCAGAGGAAACTCTGGTGGAGGCTCGCAGCGGTTCTGACGTGCAAATCGATCGTCAAATTTGGGCAT???????????????????????????????????????????????????????????????????????????????????????????????????????????????????????????????????????????????????????????????????????????????????????????????????????????????????????????????????????????????????????????????????????????????????????????????????????????????????????????????????????????????????????????????????????????????????????????????????????????????????????????????????????????????????????????????????????????????????????????????????????????????????????????????????????????????????????????????????????????????????????????????????????????????????????????????????????????????????????????????TTCGAGGCTGGTATTTCCAAGGATGGCCAGACTCGTGAGCACGCTCTGCTTGCCTACACCCTGGGTGTGAAGCAGCTCATCGTCGCCATCAACAAGATGGACACCACCAAGTGGTCTGAGGATCGTTACAACGAAATCATCAAGGAGACGTCCAACTTCATCAAGAAGGTCGGCTACAACCCCAAGCAGGTCGCTTTCGTTCCCATCTCCGGCTTCAACGGCGACAACATGCTTGCCCCCTCCTCCAACTGCCCCTGGTACAAGGGCTGGGAGAAGGAGA---TCAAGGGTGGCAAGGTCAGTGGCAAGACGCTTCTCGAGGCCATCGATGCCATTGAGCCTCCCAAGCGTCCCACAGACAAGCCTCTGCGTCTTCCCCTCCAGGATGTCTACAAGATCGGTGGTATCGGAACCGTACCTGTCGGCCGTATCGAGACTGGTATCCTCAAGCCCGGTATGGTCGTCACGTTCGCTCCTTCCAACGTCACCACTGAAGTCAAGTCTGTCGAGATGCACCACGAGCAGCTTCAAGAGGGCATGCCTGGCGACAACGTCGGCTTCAACGTGAAGAACGTCTCTGTCAAGGAAATCCGCCGTGGCAACGTCGCTGGTGACTCCAAGAACGATCCTCCTGCTGGTGCTGCTTCCTTCACCGCCCAGGTCATCGTCCTCAACCACCCTGGTCAGGTTGGTGCTGGCTACGCTCCCGTCCTGGACTGCCACACTGCCCACATCGCCTGCAAGTTCTCCGAGATCCTCGAGAAGATCGACCGCCGAACGGGCAAGTCCGTCGAGAACAACCCCAAGTTCATCAAGTCTGGTGACGCTGC
>Distoseptispora__yunnansis__MFLUCC_20_0153
AGAGTTGAGAGACTCTAT--AACCAT-TGTGAATCGTACCTACCGTCAA-------TGTTGCTTCGGCGGG-CGGCCCC-TGGGAGGGGTCACGGCCCATTGGGTTGGGTGCCCGCCGGAG---GACGTT-CCCAA--ACTCGTTTAT--ACAAGGTATCTT-CTGAGTAAAAA---CCTAAAA---TAAT-AAAAACTTTCAACAACGGATCTCTTGGTTCTGGCATCGATGAAGAACGCAGCGAAATGCGATAAGTAATGTGAATTGCAGAATTCAGTGAATCATCGAATCTTTGAACGCACATTGCGCCCGCCAGTATTCTGGCGGGCATGCCTGTTCGAGCGTCATTTCAA-CCCTCAGGCCC----------CCGTGGCCTGGTGTTGGGGCA---CTGCCGTCCCGCCC---GTACGGGGC------------GCGCAGGCCCTGAAAAACAGTGGCTGGCTCGCCAGGACT-CCGGGCGTAGTA--AACA-T--TCTCGTCTAGGTGGT---CTGGCG-CGGTCTTGCCGTCAAAACCCC------------CC--ATATCTCACA-----ATCTGT---C-CCCTCTGGGGTCCGAGTTGTAATCTGTAGAGGATGCTTTTGGCGACGCGCCTTCCGAGTCCCC-TGGAAC------GGGGCGCC-AGAGAGGG-TGAGAGCCCCGTATGGTTGGACGCCGAACC-TCTGTAAAGCTCCTTCGACGAGTCGAGTAGTTTGGGAATGCTGCTCAAAATGGGAGGTAAATGTCTTCTAAAG-CTAAATACCGGCCAGAGACCGATAGCGCACAAGTAGAGTGATCGAAAGATGAAAAGCACTTTGAAAAGAGGGTTAAATAGCACGTGAAATTGCTGAAAGGGAAGCGCTTGTGACCAGACTTGTGCCCGGTTGATCATCCAGCGTTCTCGCTGGTGCACTCTGCCGGGCTCAGGCCAGCATCGGTTCTCCCAGGGGGATAAAGGTCGCGGGAACGTAGCTCTCTCCGGGGAGTGTTATAGCCCGCGG-CGGAATGCCCTTAGGGGGGACCGAGGCCCGCG-TTCG-CAAGGATGCTGGCGTAATGGTCACCAGCGACCCGTCTTGAAACACGGACC-AAGGAGTCAAGCATTAGGGCGAGTCTTT-GGGTGTAAAACCC-GCAGG-CGCAATGAAAG-TGAACGGAGGTGAGAGCTTCGGCGCATCATCGACCGATCCTGATGTTCTCGGATGGATTTGAGTAAGAGCCTTACCGCTTGGACCCGAAAGATGGTGAACTATGCCTGAATAGGGTGAAGCCAGAGGAAACTCTGGTGGAGGCTCGCAGCGGTTCTGACGTGCAAATCGATCGTCAAATTTGGGCATGGGGACTAGTGTGCCCTGCCGAGACACCCGAGGGACAGGCTTGTGGGCTGGTGAAGAACTTATCGCTCATGTGTTATGTCAGCGTTGGAACCCCAGCAGAACCGATCATCGAGTTCATGATCGCGAGGAACATGGAAGTCCTCGAGGAATACGAGCCCTTGCGCTATCCCAACGCTACCAAGATATTCGTCAACGGGACCTGGGTAGGCGTTCACCAGGACCCCAAACATCTAGTGGGGCTGGTACAGGAGTTGCGACAGAGAGGCGTCATCAACTTTGAGGTCTCCCTTGTCCGTGATATCCGAGACAGAGAGTTCAAGATTTTCTCTGATGCTGGCCGAGTGATGCGGCCCCTTTTCGCCGTGGAGCAGGAGGA------CAACTCTAAGTCGGGGCTCCCGAAGGGGGCTCTGAGGCTCACCAAAGAGCACATTCAGAGGCTCAGAGCAGATGAAGAGTTATCCAAAGATGATCATGAATATTTTGGATGGGACGGCATCGTTGAGGCTGGTGCAGTTGAATATCTCGACGCGGAAGAAGAGGAAACGGCTATGATTTGCATGACGCCGGAAGATCTGGAGGCTTACCGACTCCAAAAAGCCGGATTGGGTATGGCAGAAGACGACGACGAAGCGGTTCGAGGCTGGTATCTCCAAGGATGGCCAGACCCGTGAGCACGCCCTGCTTGCCTACACCCTGGGTGTCAAGCAGATCATCTGTGCCATCAACAAGATGGACACCACCAAGTGGTCAGAGGACCGTTTCAACGAAATCATCAAGGAGACGTCCAACTTCATCAAGAAGGTCGGCTACAACCCCAAGCAGGTCGCCTTCGTCCCTATCTCCGGCTTCCACGGTGACAACATGTTGACTGCCTCCACCAACTGCCCCTGGTACAAGGGCTGGGAGAAGGAAGGCGCCAAGGGTGCGAAGTCATCTGGCAAGACCCTGCTTGAGGCCATCGACGCCATCGAGCCCCCCAAGCGTCCCACCGACAAGCCCCTGCGTCTGCCGCTCCAGGATGTGTACAAGATTGGCGGTATCGGAACAGTCCCTGTCGGCCGTATCGAGACCGGTGTCCTCAAGCCCGGCATGGTCGTCACTTTCGCTCCTTCCAACGTCACCACTGAAGTCAAGTCCGTCGAGATGCACCACGAGCAGCTGACTGAGGGTGTCCCCGGTGACAACGTCGGCTTCAACGTGAAGAACGTCTCCGTTAAGGAAATCCGCCGTGGCAACGTCGCTGGTGACTCCAAGAACGACCCTCCTTCTGGCTGCGCCAACTTCACTGCCCAGGTCATTGTCCTCAACCACCCTGGTCAGGTCGGTCCCGGTTACGCCCCCGTCTTGGATTGCCACACTGCCCACATCGCCTGCAAGTTCTCCGAGATCACCGAGAAGATCGACCGCCGTACCGGCAAGTCGGTTGAGAACAACCCCAAGTTCATCAAGTCTGGAGACGCCGC
>Distoseptispora_adscendens__HKUCC_10820
???????????????????????????????????????????????????????????????????????????????????????????????????????????????????????????????????????????????????????????????????????????????????????????????????????????????????????????????????????????????????????????????????????????????????????????????????????????????????????????????????????????????????????????????????????????????????????????????????????????????????????????????????????????????????????????????????????????????????????????????????????????????????????????????????????????????????????????????????????????????????????????????????TCTGG----CCT-TACGGGGTCCGAGTTGTAATCTGTAGAGGATGCTTTGGGCGACGCGCCTTCCGAGTCCCC-TGGAAC------GGGACGCC-AGAGAGGG-TGAGAGCCCCGTATGGTCGGACGCCGAACC-TCTGTAAAGCTCCTTCGACGAGTCGAGTAGTTTGGGAATGCTGCTCAAAATGGGAGGTAAATTTCTTCTAAAG-CTAAATACCGGCCAGAGACCGATAGCGCACAAGTAGAGTGATCGAAAGATGAAAAGCACTTTGAAAAGAGGGTTAAATAGCACGTGAAATTGCTGAAAGGGAAGCGCTTGTGACCAGACTTGCGCCCGGTTGATCATCCAGCGTTCTCGCTGGTGCACTCTGCCGGGCTCAGGCCAGCATCGGCTCTCCCAGGGGGATAAAGGTCGCGGGAACGTAGCTCTCTCCGGGGAGTGTTATAGCCCGTGG-CGGAATGCCCTTAGGGGGGGCCGAGGCCCGCG-TTCG-CAAGGATGCTGGCGTAATGGTCACCAGCGACCCGTCTTGAAACACGGACC-AAGGAGTCAAGCATTAGGGCGAGTCTTT-GGGTGCAAAACCC-GCAGG-CGCAATGAAAG-TGAACGGAGGTGAGAGCTTCGGCGCATCATCGACCGATCCTGATGTTCTCGGATGGATTTGAGTAAGAGCCTTACCGCTTGGACCCGAAAGATGGTGAACTATGCCTGAATAGGGTGAAGCCAGAGGAAACTCTGGTGGAGGCTCGCAGCGGTTCTGACGTGCAAATCGATCGTCAAATTTGGGCATGGGGTCTGGTGTGCCCTGCTGAGACACCCGAAGGCCAAGCATGTGGGCTGGTCAAAAATCTATCGCTCATGTGTTATGTGAGCGTCGGAACACCCGCAGAGCCAATTGTCGAGTTCATGATTGCTAGGAACATGGAAGTACTCGAGGAATATGAGCCCTTGAGGTACCCTAATGCAACCAAAATCTTCGTCAACGGCACATGGGTTGGTGTTCACCAAGACCCGAAGCATCTTGTGAGCTTGGTTCAGGACTTACGCCGCAGGGGCGTCATCAACTTCGAGGTCTCCCTCATTCGGGATATCCGCGATCGAGAGTTCAAGATTTTCTCGGATGCTGGTCGTGTTATGCGTCCTCTGTTCGCTGTGGAGCAGTCAGA------CAACTCGACAAAGGGCCTTGAAAAGGGCTCTTTATTGCTCACAAAGGAGCATATCCAGAAGTTGAGAGCAGACGAGGAGCTATCCAAGGATGAAGAAGACTATTTCGGCTGGGATGGCCTTCTTAGGGCGGGCGCTATCGAATATCTTGACGCCGAAGAGGAAGAGACAGCCATGATTTGCATGACTCCAGAGGACCTAGAGGCTTATCGGCTGCAAAAAGCTGGATTAGACGTGCCGGAAGACGATGACGAGGCCG??????????????????????????????????????????????????????????????????????????????????????????????????????????????????????????????????????????????????????????????????????????????????????????????????????????????????????????????????????????????????????????????????????????????????????????????????????????????????????????????????????????????????????????????????????????????????????????????????????????????????????????????????????????????????????????????????????????????????????????????????????????????????????????????????????????????????????????????????????????????????????????????????????????????????????????????????????????????????????????????????????????????????????????????????????????????????????????????????????????????????????????????????????????????????????????????????????????????????????????????????????????????????????????????
>Distoseptispora_chishuiensis__GZCC_23_0729
--GAGTTCTTTACTCCCTTAAA-CCATTGTGAATTT-ACCTTTTTTTA------CATACTGCCTCGGCGGG-CGACTCC-AGGGCGGAGTCACTGCCCGTTTGCTCGGGTGTCCGCCGAA-----GTCGACCA-TAAACTCTAGCATCTCATAG--CGTCAT-CAGAGTATCA-----TAACA---ATTAT-AAAAACTTTCAGCAACGGATCTCTTGGTTCTGGCATCGATGAAGAACGCAGCGAAATGCGATAAGTAATGTGAATTGCAGAATTCAGTGAATCATCGAATCTTTGAACGCACATTGCGCCCGCCAGCATTCTGGCGGGCATGCCTGTCCGAGCGTCATTTCAAACCCTCAGGCACC-------TAGTG--ACCTGGTGTTGGGGTG---CTATACCACCCGTAAAT--------------TCGGGTGATATAGGCCTTCAAATCTAGTGGCGGGTCCGTCAGGGCT-CCGGGCGCAGTAGTTT-A-CCACCTCGCCCAGGCGGT---CTGGCG--GCCTCTGCCGTAAAACCTCT-----------CAAATG-----ACGAACT--ATCTGG--TCCCCCAC-GGGGCCCGAGTTGTAATCTGCAGAGGATGCTTTTGGTGAGGTGCCTTCTGAGTCCCC-TGGAAC------GGGGCGCC-ATAGAGGG-TGAGAGCCCCGTATAGTTGGACACCGAGCC-TCTGTAAAGCTCCTTCGACGAGTCGAGTAGTTTGGGAATGCTGCTCTAAATGGGAGGTAAATTTCTTCTAAAG-CTAAATACCGGCCAGAGACCGATAGCGCACAAGTAGAGTGATCGAAAGATGAAAAGCACTTTGAAAAGAGGGTTAAATAGCACGTGAAATTGCTGAAAGGGAAGCGCTTGTGACCAGACTTGCGCCCGGCGGATCACCCGGCGTTCTCGCCGGTGCACTCTGCCGGGTCCAGGCCAGCATCGGTTTCGCCAGGGGGACAAAAGCAGTGGGAACGTAGCTCTCTTCGGGGAGTGTTATAGCCCACCG-CACAATGCCCTTAGGCGGGACCGAGGTTCGCGCTCTG-CAAGGATGCTGGCGTAATGGTCATCAGCGACCCGTCTTGAAACACGGACC-AAGGAGTCAAGCATTAGGGCGAGTCTTT-GGGTGTAAAACCC-GCAGG-CGCAATGAAAG-TGAACGTAGGTGAGAGCTTCGGCGCATCATCGACCGATCCTGATGTTCTCGGATGGATTTGAGTAAGAGCCTTACCGCTTGGACCCGAAAGATGGTGAACTATGCCTGAATAGGGTGAAGCCAGAGGAAACTCTGGTGGAGGCTCGCAGCGGTTCTGACGTGCAAATCGATCGTCAAATTTGGGCAT???????????????????????????????????????????????????????????????????????????????????????????????????????????????????????????????????????????????????????????????????????????????????????????????????????????????????????????????????????????????????????????????????????????????????????????????????????????????????????????????????????????????????????????????????????????????????????????????????????????????????????????????????????????????????????????????????????????????????????????????????????????????????????????????????????????????????????????????????????????????????????????????????????????????????????????????????????????????????????????????TTCGAGGCTGGTATCTCCAAGGATGGTCAGACTCGCGAGCACGCTCTGCTTGCCTACACCCTGGGTGTGAAGCAGCTCATCGTCGCCATCAACAAGATGGACACCACCAAATGGTCTGAGGATCGATTCAACGAAATCATCAAGGAGACCTCCAACTTCATCAAGAAGGTCGGCTACAACCCCAAGCAGGTCGCTTTCGTCCCCATCTCTGGCTTCAACGGCGACAACATGCTTGCGGCCTCCTCCAACTGCCCGTGGTACAAGGGTTGGGAGAAGGAGG---TCAAGGGTGGCAAGGTCACCGGCAAGACTCTCCTCGAGGCCATTGATGCCATCGAACCCCCCAAGCGTCCCACCGACAAGCCCCTCCGTCTTCCCCTTCAGGATGTCTACAAGATTGGTGGTATCGGAACTGTCCCTGTCGGCCGTATCGAGACTGGTGTCTTGAAGCCCGGTATGGTCGTCACTTTCGCTCCTTCCAACGTCACCACTGAAGTCAAGTCCGTCGAGATGCATCACGAGCAGCTTACGGAGGGTGTTCCCGGTGACAACGTCGGCTTCAACGTGAAGAACGTCTCCGTCAAGGAAATCCGCCGTGGCAACGTCGCTGGTGACTCCAAGAACGACCCTCCTGCTGGTTGCGCATCCTTCACTGCCCAGGTCATCGTCTTGAACCACCCTGGTCAGGTTGGTGCCGGTTATGCCCCCGTTCTTGACTGCCACACCGCCCACATCGCTTGCAAGTTCTCTGAGATCCTCGAGAAGATTGATCGCCGAACGGGCAAGTCGGTTGAGAACAACCCCAAGTTCATCAAGTCGGGTGATGCCGC
>Distoseptispora_dehongensis__KUMCC_18_0090
-GAGTTGCAAAACTCCCT--AAACCACTGTGAATCTTACCTAT-T-------AT-TCGTTGCTTCGGCGGG-CGGCTCC-AGGGCGGAGCCACTGCCCGTTGGGTCGGGCGCCCGCCGGAG---GACAC--CTAA--AACTCGCATGATCTCGGGTA-TCGT-CAGAGTTCTACAAGAAA-AAATAGCTAT-CAAAACTTTCAGCAACGGATCTCTTGGTTCTGGCATCGATGAAGAACGCAGCGAAATGCGATAAGTAATGTGAATTGCAGAATTCAGTGAATCATCGAATCTTTGAACGCACATTGCGCCCGCCAGTACTCTGGCGGGCATGCCTGTTCGAGCGTCATTTCAA-CCCTCGGGCCCTAC-----TGTTCTGGCCCGGTGCTGGGGTG---CTACGG--TCC--------GCTGGAC------------CCGTAGGCCCTCGAAACCAGTGGCGGGGTCGTCT-GGTCTCCGAGCGCAGTAGTTCTC-TC--CTCGCTCAGGCGGC---CCGGCG-CGCCTCGGCCGTTAAA-CACC--CA-------CTGTAC--TT--ACAGA---ATCTGG----CCCCTCTGGGGTCCGAGTTGTAATCTGTAGAGGATGCTTTTGGCGACGCGCCTTCCGAGTCCCC-TGGAAC------GGGGCGCC-AGAGAGGG-TGAGAGCCCCGTATGGTTGGACGCCGAGCC-TCTGTAAAGCTCCTTCGACGAGTCGAGTAGTTTGGGAATGCTGCTCAAAATGGGAGGTAAATTTCTTCTAAAG-CTAAATACCGGCCAGAGACCGATAGCGCACAAGTAGAGTGATCGAAAGATGAAAAGCACTTTGAAAAGAGGGTTAAATAGCACGTGAAATTGCTGAAAGGGAAGCGCTTGTGACCAGACTTGCGCCCGGCTGATCATCCAGCGTTCTCGCTGGTGCACTCTGCCGGGCTCAGGCCAGCATCGGCTCTCCCAGGGGGATAAAGGTCGCGGGAACGTAGCTCCCTCCGGGGAGTGTTATAGCCCGCGG-CGGAATGCCCTTAGGGGGGGCCGAGGCCCGCG-TTCG-CAAGGATGCTGGCGTAATGGTCACCAGCGACCCGTCTTGAAACACGGACC-AAGGAGTCAAGCATTAGGGCGAGTCTTT-GGGTGTAAAACCC-GCAGG-CGCAATGAAAG-TGAACGGAGGTGAGAGCTTCGGCGCATCATCGACCGATCCTGATGTTCTCGGATGGATTTGAGTAAGAGCCTTACCGCTTGGACCCGAAAGATGGTGAACTATGCCTGAATAGGGTGAAGCCAGAGGAAACTCTGGTGGAGGCTCGCAGCGGTTCTGACGTGCAAATCGATCGTCAAATTTGGGCA-???????????????????????????????????????????????????????????????????????????????????????????????????????????????????????????????????????????????????????????????????????????????????????????????????????????????????????????????????????????????????????????????????????????????????????????????????????????????????????????????????????????????????????????????????????????????????????????????????????????????????????????????????????????????????????????????????????????????????????????????????????????????????????????????????????????????????????????????????????????????????????????????????????????????????????????????????????????????????????????????TTCGAGGCTGGTATCTCCAAAGATGGACAGACCCGCGAGCACGCTCTGCTTGCCTACACCCTGGGTGTGAAGCAGCTCATCGTCGCCATCAACAAGATGGACACCACCAAGTGGTCTGAGGATCGTTACAACGAAATCATCAAGGAGACATCCAACTTCATCAAGAAGGTGGGCTACAACCCGAAGCAGGTCGCCTTCGTCCCCATCTCCGGCTTCAACGGCGACAACATGCTTGCCCCCTCCTCCAACTGCCCCTGGTACAAGGGCTGGGAGAAGGAGG---TCAAGGGCGGCAAGGTCACTGGCAAGACCCTCCTCGAAGCCATCGACGCCATTGAGCCTCCCAAGCGCCCTACAGACAAGCCCCTGCGTCTCCCCCTTCAGGATGTCTACAAGATTGGTGGTATCGGAACTGTACCTGTCGGCCGTATCGAGACTGGTATCCTCAAGCCGGGTATGGTCGTCACGTTCGCTCCCTCCAACGTCACCACTGAAGTGAAGTCCGTCGAGATGCACCACGAGCAGCTCCAGGAGGGCGTTCCTGGCGACAACGTCGGCTTCAACGTGAAGAACGTCTCCGTCAAGGAAATCCGCCGAGGCAACGTCGCCGGTGACTCCAAGAACGATCCTCCTGCCGGTGCCGCTTCCTTCACTGCCCAGGTCATCGTCCTCAACCACCCCGGTCAGGTTGGTGCTGGTTACGCCCCTGTCTTGGATTGCCACACTGCACACATCGCCTGCAAGTTCTCCGAGATCCTCGAGAAGATCGATCGACGAACGGGCAAGTCCGTCGAGAACAACCCCAAGTTCATCAAGTCTGGTGACGCTGC
>Distoseptispora_hainanensis_GZAAS_22_2047
AGAGTTGCAAAACTCCCT--AAACCATTGTGAATCTTACCTTT-TT------GTT-CGTTGCTTTGGCGGG-CGGCTCC-AGGGCGGAGCCACTGCCCGTTGGGTCGGGCGCCCGCCGAAG---GACAA--CCAAA-A-CTCGCTAAGTTT-GCACGGATCT-CAGAGTAAAAA--TAT--CAA--GCTAT-CAAAACTTTCAGCAACGGATCTCTTGGTTCTGGCATCGATGAAGAACGCAGCGAAATGCGATAAGTAATGTGAATTGCAGAATTCAGTGAATCATCGAATCTTTGAACGCACATTGCGCCCGCCAGCACTCTGGCGGGCATGCCTGTTCGAGCGTCATTTCAA-CCCTCGGGCCC--------TCGTTAGGCCCGGTGTTGGGGCG---CTACGGGTCCG---------CCGGAC------------CTGTAGGCCCTCAAAAACAGTGGCGGGCTCGCCAGGACT-CCGAGCGCAGTAGTTCTC-CT--CTCGCTCAGGCGGC---CTGGCG-TGCTTCGGCCGTTAAAGACCC--AA-------CTGTAAAAAAAACACAGA--ATCTGG---CCCT-TACGGGGTCCGAGTTGTAATCTGTAGAGGATGCTTTTGGCGACGCGCCTTCCGAGTCCCC-TGGAAC------GGGGCGCC-AGAGAGGG-TGAGAGCCCCGTATGGTTGGACGCCGAACC-TCTGTAAAGCTCCTTCGACGAGTCGAGTAGTTTGGGAATGCTGCTCAAAATGGGAGGTAAATTTCTTCTAAAG-CTAAATACCGGCCAGAGACCGATAGCGCACAAGTAGAGTGATCGAAAGATGAAAAGCACTTTGAAAAGAGGGTCAAATAGCACGTGAAATTGCTGAAAGGGAAGCGCTTGTGACCAGACTTGCGCCCGGTTGATCATCCAGCGTTCTCGCTGGTGCACTCTGCCGGGTTCAGGCCAGCATCGGCTCTCCCAGGGGGATAAAGGTCGCGGGAACGTAGCTCTCTCCGGGGAGTGTTATAGCCCGTGG-CGGAATGCCCTTAGGGGGGGCCGAGGCTCGCG-TTCG-CAAGGATGCTGGCGTAATGGTCACCAGCGACCCGTCTTGAAACACGGACC-AAGGAGTCAAGCATTAGGGCGAGTCTTT-GGGTGTAAAACCC-GCAGG-CGCAATGAAAG-TGAACGGAGGTGAGAGCTTCGGCGCATCATCGACCGATCCTGATGTTCTCGGATGGATTTGAGTAAGAGCCTTACCGCTTGGACCCGAAAGATGGTGAACTATGCCTGAATAGGGTGAAGCCAGAGGAAACTCTGGTGGAGGCTCGCAGCGGTTCTGACGTGCAAATCGATCGTCAAATTTGGGCATGGGGTCTGGTGTGCCCTGCTGAGACTCCTGAAGGCCAGGCATGTGGGTTGGTCAAAAATCTATCGCTCATGTGTTATGTGAGCGTCGGAACTCCCGCAGAGCCAATCGTCGAGTTCATGATTGCTAGGAACATGGAAGTACTCGAGGAATATGAGCCCTTGAGGTATCCTAATGCGACCAAAATCTTCGTCAACGGCACATGGGTTGGTGTTCATCAAGACCCAAAGCATCTTGTGAGCTTGGTTCAGGACTTACGCCGGAGGGGCGTCATCAACTTCGAGGTCTCCCTCATTCGGGATATCCGTGATCGAGAGTTCAAAATTTTCTCGGATGCTGGTCGTGTTATGCGTCCTCTGTTCGCTGTGGAGCAATCAGA------CAACTCGACGAAGGGCCTTGAAAAGGGCTCTTTGTTACTTACAAAGGAGCATATTCAGAAATTGAGAGCAGATGAGGAGTTATCCAAGGATGATGAAGACTATTTCGGCTGGGATGGTCTTCTCAGAGCCGGGGCTATCGAATACCTTGACGCCGAAGAGGAAGAGACAGCCATGATATGCATGACTCCAGAAGATCTAGAGGCTTATCGGCTGCAAAAAGCTGGAGTAGACGTGCCGGAAGATGATGAGGAGGCCG??????????????????????????????????????????????????????????????????????????????????????????????????????????????????????????????????????????????????????????????????????????????????????????????????????????????????????????????????????????????????????????????????????????????????????????????????????????????????????????????????????????????????????????????????????????????????????????????????????????????????????????????????????????????????????????????????????????????????????????????????????????????????????????????????????????????????????????????????????????????????????????????????????????????????????????????????????????????????????????????????????????????????????????????????????????????????????????????????????????????????????????????????????????????????????????????????????????????????????????????????????????????????????????????
>Distoseptispora_lanceolatispora_GZCC_22_2045
------------CTCAGTAAAA-CCACTGTGAATAT-ACCTGTCTT---------GTACTGCTCCGGCGGG-TGGCTCC-AGGGCGGAGCCACTGCCCGTTTGCTCGGGTGCCCGCCGAA-----GCCCACTG-AAACTCTTGTCACCTCGGGG--CGTCTTTCGGAGCAAAC-----TATAA--AGCCAT-AAAAACTTTCAGCAACGGATCTCTTGGTTCTGGCATCGATGAAGAACGCAGCGAAATGCGATAAGTAATGTGAATTGCAGAATTCAGTGAATCATCGAATCTTTGAACGCACATTGCGCCCGCCAGCACTCTGGCGGGCATGCCTGTCCGAGCGTCATTTCAAACCCTCAGGCCCC---------CAGCGGCCTGGTGTTGGGGCG---CTACGCCGCCTGAAGGC-----------------------GTAGGCTCTCAAGTCCAGTGGCGGGACCGCAAGGCTT-CCGGGCGCAGTAGTTT-A-CCATCTCGCCCAGGCGGT---CCGGCG--GCCCCTGCCGTTAAAAAAAC-----------CCCCCCCCC--ACTAA----ATCTGG--CCCCTT---GGGGTCCGAGTTGTAATCTGCAGAGGATGCTTTTGGCGAGGTGCCTTCTGAGTCCCC-TGGAAC------GGGGCGCC-ATAGAGGG-TGAGAGCCCCGTATAGTTGGACGCCGAGCC-TCTGTAAAGCTCCTTCGACGAGTCGAGTAGTTTGGGAATGCTGCTCTAAATGGGAGGTAAATTTCTTCTAAAG-CTAAATACCGGCCAGAGACCGATAGCGCACAAGTAGAGTGATCGAAAGATGAAAAGCACTTTGAAAAGAGGGTTAAATAGCACGTGAAATTGCTGAAAGGGAAGCGCTTGTGACCAGACTTGCGCCCGGCGGATCATCCGGCGTTCTCGCCGGTGCACTCCGCCGGGTCCAGGCCAGCATCGGTTTCGCCAGGGGGACAAAAGCACCGGGAACGTGGCTCTCTTAGGGGAGTGTTATAGCCCGGGG-CACAATGCCCTTAGGCGGGACCGAGGTTCGCGCTCTG-CAAGGATGCTGGCATAATGGTCACCAGCGACCCGTCTTGAAACACGGACC-AAGGAGTCAAGCATTAGGGCGAGTCTTT-GGGTGTAAAACCC-GCAGG-CGCAATGAAAG-TGAACGTAGGTGAGAGCTTCGGCGCATCATCGACCGATCCTGATGTATTCGGATGGATTTGAGTAAGAGCCTTACCGCTTGGACCCGAAAGATGGTGAACTATGCCTGAATAGGGTGAAGCCAGAGGAAACTCTGGTGGAGGCTCGCAGCGGTTCTGACGTGCAAATCGATCGTCAAATTTGGGCATGGGGCTTGGTGTGCCCGGCCGAGACCCCTGAGGGGCAGGCTTGCGGTCTCGTTAAGAATCTTTCCCTCATGTGCTATGTTAGTGTTGGAACACCGGCTGAGCCCATTATCGACTTCATGGTGGCCAGAAACATGGAACTGCTCGAGGAATACGAGCCGACCCGGCAGAAGAACATGACAAAGATCTTTGTCAACGGCACATGGGTTGGTGTTCACCAAGATCCAAAACATCTGGTGGACTCTGTGAGGGAGCTGCGACAAAAGGGTGTTATCAACTTTGAGGTTTCGCTCGTGCGAGATATTCGTGACCGAGAGTTCAAGATCTTCTCTGACGCTGGGCGTGTGATGAGACCACTGTTCGCCGTCGAGCAAAACGA------CGATCCAGCAAAGAACCAAGAAAAGGGTACATTGTTCCTCACCAAGCAGCACATCGAGAGACTCAGAGAGGACGAGGTGCTGGACCGGGATCACCCGAACTACTTTGGCTGGGATGGCTTGACTAGAGCTGGCGTGATCGAATATTTGGATGCCGAAGAAGAGGAGACCGCCATGATCTGCATGTCGCCCGAAGACCTGGAGCAGTATCGCCTTCAAAAGGCTGGTATTCAAGTGGAAGAGGA---CGACGAGGCGG??????????????????????????????????????????????????????????????????????????????????????????????????????????????????????????????????????????????????????????????????????????????????????????????????????????????????????????????????????????????????????????????????????????????????????????????????????????????????????????????????????????????????????????????????????????????????????????????????????????????????????????????????????????????????????????????????????????????????????????????????????????????????????????????????????????????????????????????????????????????????????????????????????????????????????????????????????????????????????????????????????????????????????????????????????????????????????????????????????????????????????????????????????????????????????????????????????????????????????????????????????????????????????????????
>Distoseptispora_liupanshuiensis_GZCC_23_0730
-GAGTTGAAAGACTCAAT--AACCATCTGTGAATTATACCTATCGTCAA-------TGTTGCTTCGGCGGG-CGGCCCC-TGGGAGGGGCCACGGCCCATTGGGTTGGGTGCCCGCCGGAG---GACAGC-TGAAA--ACTCTT-TT---ATCAGGTACTGT-CTGAGTAAACT---ATAAAAAA--CTAT-AAAAACTTTCAACAACGGATCTCTTGGTTCTGGCATCGATGAAGAACGCAGCGAAATGCGATAAGTAATGTGAATTGCAGAATTCAGTGAATCATCGAATCTTTGAACGCACATTGCGCCCGCCAGCACTCTGGCGGGCATGCCTGTTCGAGCGTCATTTCAA-CCCTCAGGCCC--------CAGTTTGGCCTGGTGTTGGGGCA---CTGCCGTCCCGCCC---GTACGGGGC------------GCGCAGGTCCTGAAAATCAGTGGCGGGCTCGCTAGCACT-CCGGGCGTAGTAGAATTA-T-ATCTCGTCTAGGTGGT---CTGGTG-CGGTCTTGCCGTCAAAACCCC------------CC--ATTTTATACA-----ATCTGG-----CCCGTCAGGGTCCGAGTTGTAATCTGTAGAGGATGCTTTTGGCGAGGTGCCTTCTAAGTCCCC-TAGAAC------GGGGCGCC-ATAGAGGG-TGAGAGCCCCGTACAGTTGGACACCGAACC-TTTGTAAAGCTCCTTCGACGAGTCGAGTAGTTTGGGAATGCTGCTCAAAATGGGAGGTATATTTCTTCTAAAG-CTAAATACCGGCCAGAGACCGATAGCGCACAAGTAGAGTGATCGAAAGATGAAAAGCACTTTGAAAAGAGGGTTAAATAGCACGTGAAATTGTTGAAAGGGAAGCGCTTGTGACCAGACTTGCGCCCGGTGAATCATCCAGCGTTCTCGCTGGTGCACTTTGCCGGGCTCAGGCCAGCATCGGTTCTCCCAGGGGGATAAAAGTCTCGGGAACGTAGCTCTCTTCGGGGAGTGTTATAGCCCGTGG-CATAATACCCTTGGG-GGGACCGAGGACCGCGCTCTG-CAAGGATGCTGGCGTAATGGTCATCAGCGACCCGTCTTGAAACACGGACC-AAGGAGTCAAGCATTAGGGCGAGTCTTT-GGGTGTAAAACCC-GCAGG-CGCAATGAAAG-TGAACGGAGGTGAGAGCTTCGGCGCATCATCGACCGATCCTGATGTTCTCGGATGGATTTGAGTAAGAGCCTTACCGCTTGGACCCGAAAGATGGTGAACTATGCCTGAATAGGGTGAAGCCAGAGGAAACTCTGGTGGAGGCTCGCAGCGGTTCTGACGTGCAAATCGATCGTCAAATTTGGGCAT???????????????????????????????????????????????????????????????????????????????????????????????????????????????????????????????????????????????????????????????????????????????????????????????????????????????????????????????????????????????????????????????????????????????????????????????????????????????????????????????????????????????????????????????????????????????????????????????????????????????????????????????????????????????????????????????????????????????????????????????????????????????????????????????????????????????????????????????????????????????????????????????????????????????????????????????????????????????????????????????TTCGAGGCTGGTATCTCCAAGGATGGCCAGACTCGTGAGCACGCCCTGCTTGCCTACACCCTGGGTGTCAAGCAGCTCATCTGCGCCATCAACAAGATGGACACCACCAAGTGGTCAGAGGATCGTTTCAACGAAATCATCAAGGAGACGTCCAACTTCATCAAGAAGGTCGGCTACAACCCCAAGCAGGTCGCCTTCGTCCCCATCTCTGGCTTCCACGGCGACAACATGCTGGAGGCTTCCAAGAACTGCCCCTGGTACAAGGGCTGGGAGAAGGAGGGCGCCAAGGGTGCCAAGTCTACTGGTAAGACCCTGCTCGAGGCCATCGACGCCATCGAGCCCCCCAAGCGTCCTACCGATAAGCCTCTGCGTCTCCCGCTCCAGGATGTCTACAAGATCGGTGGTATCGGAACTGTCCCTGTCGGCCGTATCGAGACTGGTGTCCTCAAGCCTGGTATGGTCGTCACTTTCGCTCCCTCCAACGTTACCACTGAAGTCAAGTCCGTCGAGATGCACCACGAGCAACTTACTGAGGGTGTTCCCGGCGACAACGTCGGCTTCAACGTGAAGAACGTCTCCGTCAAGGAAATCCGCCGTGGCAACGTCGCTGGTGACTCCAAGAACGACCCTCCTTCTGGCTGCGCCAACTTCACTGCTCAGGTCATTGTCCTCAACCACCCTGGTCAGGTCGGCCCTGGTTACGCCCCCGTCTTGGATTGCCACACCGCCCACATCGCCTGCAAGTTCTCTGAGATCACTGAGAAGATCGACCGCCGTACCGGCAAGGCAGTTGAGACCAACCCCAAGTCCATCAAGTCTGGTGACGCAGC
>Distoseptispora_sichuanensis__KUNCC_23_15519
-GAGTTGAAAAACTCCTT--AAACCATTGTGAATCT-ACCTTT-AT------ATT-CGTTGCTTTGGCGGG-CGGCTCC-AGGGCGGAGCCACTGCTCGTTGGGTCGGGCGCCCGCCGAAG---GACAA--CCAAA-AACTCGTTAAATCTGT-ACGGATCT-CAGAGTAAAAA--TAT--CAA--GCTAT-CAAAACTTTCAGCAACGGATCTCTTGGTTCTGGCATCGATGAAGAACGCAGCGAAATGCGATAAGTAATGTGAATTGCAGAATTCAGTGAATCATCGAATCTTTGAACGCACATTGCGCCCGCCAGCACTCTGGCGGGCATGCCTGTTCGAGCGTCATTTCAA-CCCTCGGGCCC--------TCGTTTGGCCTGGTGTTGGGGCG---CTACGGGTCTCA-------C-CGGAC------------CTGTAGGCCCTCAAAATCAGTGGCGGGCTCGCCAGGACT-CCGAGCGTAGTAGTTCCC-CT--CTCGCTCAGGCGGT---CTGGCG-TGCTTCGGCCGTTAAATACCC--AG-------CGGTAATCGC--ACACA---ATCTG--------CTCTTGGGGTCGAGT-GTAATC-GTAGAG-ATGATT---GCGACGCGCCTTCCGAGTCCC--TGGAAC------GGGGCGC--AGAGAGGG-TGAGAGCCCCGTATGGTTGGACGCCGAAC--TCTGTAAAGCTCCTTCGACGAGTCGAGTAGTTTGGGAATGCTGCTCAAAATGGGAGGTAAATTTCTTCTAAAG-CTAAATACCGGCCAGAGACCGATAGCGCACAAGTAGAGTGATCGAAAGATGAAAAGCACTTTGAAAAGAGGGTCAAATAGCACGTGAAATTGCTGAAAGGGAAGCGCTTGTGACCAGACTTGCGCCCGGTTGATCATCCAGCGTTCTCGCTGGTGCACTCTGCCGGGCTCAGGCCAGCATCGGCTCTCCCAGGGGGATAAAGGTCGCGGGAACGTAGCTCTCTCTGGGGAGTGTTATAGCCCGTGG-CGGAATGCCCTTAGGGGGGGCCGAGGCCCGCG-TTCG-CAAGGATGCTGGCGTAATGGTCACCAGCGACCCGTCTTGAAACACGGACC-AAGGAGTCAAGCATTAGGGCGAGTCTTT-GGGTGTAAAACCC-GCAGG-CGCAATGAAAG-TGAACGGAGGTGAGAGCTTCGGCGCATCATCGACCGATCCTGATGTTCTCGGATGGATTTGAGTAAGAGCCTTACCGCTTGGACCCGAAAGATGGTGAACTATGCCTGAATAGGGTGAAGCCAGAGGAAACTCTGGTGGAGGCTCGCAGCGGTTCTGACGTGCAAATCGATCGTCAAATTTGGGCAT???????????????????????????????????????????????????????????????????????????????????????????????????????????????????????????????????????????????????????????????????????????????????????????????????????????????????????????????????????????????????????????????????????????????????????????????????????????????????????????????????????????????????????????????????????????????????????????????????????????????????????????????????????????????????????????????????????????????????????????????????????????????????????????????????????????????????????????????????????????????????????????????????????????????????????????????????????????????????????????????TTCGAGGCTGGTATCTCCAAGGATGGCCAGACTCGTGAGCACGCTCTGCTCGCCTACACGCTTGGTGTGAAGCAGCTCATTGTCGCCATCAACAAGATGGACACCACCAAGTGGTCTGAGAGCCGTTACAACGAAATTATCAAGGAGACCTCCAACTTCATCAAGAAGGTCGGCTACAACCCCAAGCAAGTCGCCTTCGTTCCCATCTCCGGCTTCAACGGCGACAACATGCTTGCCCCCTCCTCTAACTGCCCTTGGTACAAGGGCTGGGAGAAGGAGA---TCAAGGGTGGCAAGGCCACTGGCAAGACCCTGCTCGAGGCTATCGATGCCATTGAGCCTCCCAAGCGTCCCACAGACAAGCCTCTCCGTCTCCCCCTTCAGGATGTCTACAAGATCGGTGGTATCGGAACTGTGCCCGTCGGCCGTATCGAGACTGGTATCCTCAAGCCCGGTATGGTCGTCACGTTCGCTCCCTCCAACGTCACCACTGAAGTCAAGTCCGTCGAGATGCACCACGAGCAGCTGCAGGAGGGTGTCCCCGGCGACAACGTTGGCTTCAACGTGAAGAACGTCTCCGTCAAGGAAATCCGCCGAGGCAACGTCGCTGGTGACTCCAAGAACGATCCTCCTGCTGGTGCCGCTTCCTTCACCGCTCAGGTCATCGTCCTCAATCACCCCGGTCAGGTCGGTGCTGGTTACGCTCCCGTCTTGGATTGCCACACAGCCCACATTGCTTGCAAGTTCGCTGAGATCCTTGAGAAGATCGACCGCCGAACGGGCAAGTCTGTTGAGAACAACCCCAAGTTCATCAAGTCTGGTGACGCTGC
>Fluminicola_saprophytica__MFLUCC_15_0976
AGAGTGTAAAAACTC--C-CAAACCAATGTGAATCGTACCCTTGTC--------TTAGTTACTTCGGTGGG-CGATCCCTCTGGCTGGGATTGTAGCCGTGAGGC-----GCCCGCCGGAG---GTAAT--C--AAAAACTCT-----TGTTATAGCAGTCTTCTGAGTACTA-----TACAAA--TAAAT-CAAAACTTTCAACAACGGATCTCTTGGCTCTAGCATCGATGAAGAACGCAGCGAAATGCGATAAGTAATGCGAATTGCAGAATTCCGCGAGTCATCGAATCTTTGAACGCACATTGCGCCTGCTAGCATTCTGGCAGGCATGCCTGTCCGAGCGTCATTTCGA-CCCTCAGGCCTT----------TATTGCCTGTTGTTGGGGCGCTTCTAGGGGATTAA------CCATGATC-----------CGCTAGAGCCCTGAAAGACAGTGGCGGGCTCGCCAGGTCA-CCGAGCGTAGTAATTCTT-----CTCGCTTAGGGGGCA--CTGACG-GGTGCTAGCCGTGAAAAAC-------------CACCTATAATTCAAT------TCTGG------CCCT--AGGCCCGAATTGTAATTTGTAGAGGATGCTTTTGGTGCGGTGCCTTCTGAGTTCCC-TGGAAC------GGGACGCC-AAAGAGGG-TGAGAGCCCCGTATAGTCGGACACCAAGCC-TCTGTAAAGCTCCTTCGACGAGTCGAGTAGTTTGGGAATGCTGCTCAAAATGGGAGGTAAATCTCTTCTAAAG-CTAAATACCGGCTAGAGACCGATAGCGCACAAGTAGAGTGATCGAAAGATGAAAAGCACTTTGAAAAGAGGGTTAAACAGCACGTGAAATTGTTGAAAGGGAAGCGCTTGTGACCAGACTTGCGCCCGGTTGATCATCCAGCGTTCTCGCTGGTGCACTCTGCCGGGCTCAGGCCAGCATCGGTTCTCGCGGGGGGATAAAAGCTTCGGGAATGTAGCTCCCTC--GGGAGTGTTATAGCCCGCTG-CAGAATACCCTCGCG-GGGACCGAGGTTCGCGCTCCG-CAAGGATGCTGGCGTAATGGTCATCAGCGACCCGTCTTGAAACACGGACC-AAGGAGTCAAGCATTAGGGCGAGTGTTT-GGGTGTAAAACCC-GCACG-CGTAATGAAAG-TGAATGTAGGTGAGAGCTTCGGCGCATCATCGACCGATCCTGATGTATTCGGATGGATTTGAGTAAGAGCCTTACCGCTTGGACCCGAAAGATGGTGAACTATGCATGAATAGGGTGAAGCCAGAGGAAACTCTGGTGGAGGCTCGCAGCGGTTCTGACGTGCAAATCGATCGTCAAATTTGTGCATGGGGTTTGGTCTGTCCTGCGGAAACTCCTGAAGGGCAAGCTTGTGGATTGGTGAAGAACTTATCCCTGATGTGTTACGTCAGTGTAGGCACACCGGCTGACCCTATCGTCGAGTTCATGATCGCCAGGAATATGGAGGTACTTGAGGAGTACGAGCCTCTGCGATATCCCAACGCAACGAAAGTATTCGTCAACGGCAGTTGGGTCGGGGTGCATCAAGATCCAAAGCACTTGGTGGGATTGGTCCAGAACCTGCGACGGCGTAATGTGATCCAGGCCGAGGTCTCGCTTGTTAGAGACATTCGAGACCGAGAGTTCAAGATCTTCTCTGACGCCGGGCGTGTGATGCGACCACTCTTCGCCGTAGAACAAGAGGA------CAACCCCGAGAAGGATCAAATTAAGGGGTCTTTGATTCTCAAGAAGCATCATATCCAGCGGCTCGAGGACGACGAGGCTTTGGATGACACCGATCCAAAGTACTTTGGCTGGGATGGTATTGCATTGACTGGTGCAATCGAGTACCTAGATGCCGAGGAAGAAGAGACTGCCATGATTTGCATGACACCCGAGGATCTTGAGAATTACCGACTCCAGAAGGCCGGCTACGAAGTCCCTGACGACTATGGTGACGAGGTTCGAGGCCGGTATCTCCAAGGATGGCCAGACTCGCGAGCACGCTCTGCTTGCCTACACCCTGGGTGTCAAGCAGCTGATCGTCGCCATCAACAAGATGGACACCACCAAGTGGTCCGAGGATCGGTACAACGAGATCATCAAGGAGACCTCCAACTTCATCAAGAAGGTCGGCTACAACCCCAAGAACGTTGCCTTCGTGCCCATCTCGGGCTTCAACGGTGACAACATGCTGGCTCCCTCCACCAACTGCCCGTGGTACAAGGGCTGGAAGAAGGAGA---TCAAGGGTGGCGAGGTCACCGGCAAGACCCTGCTGGAGGCCATTGACGCCATTGAGCCCCCTCGCCGTCCCACCGACAAGCCACTGCGTCTTCCTCTGCAGGACGTCTACAAGATTGGCGGTATTGGAACTGTTCCCGTCGGCCGTATCGAGACTGGTATCCTGAAGCCCGGTATGGTCGTCACTTTCGCTCCCTCCAACGTCACCACTGAAGTCAAGTCCGTCGAGATGCACCACGAGCAGCTGTCCGAGGGTGTTCCGGGCGACAACGTCGGCTTCAACGTCAAGAACGTCTCCGTCAAGGAGATTCGTCGTGGCAACGTTGCTGGTGACTCCAAGAACGACCCCCCTGCCGGTGCTGCTTCCTTCACCGCCCAGGTTATCGTTCTGAACCACCCTGGCCAGGTTGGTGCTGGTTACGCTCCCGTTCTGGACTGCCACACCGCCCACATCGCCTGCAAGTTCGCCGAGATCACCGAGAAGATTGACCGCCGTACTGGTAAGTCGGTCGAGAACTCGCCCAAGTTCATCAAGTCCGGTGACGCTGC
>Myrmecridium_banksiae__CPC_19852
AGAGTGTAACAACTCC-C--AACCCACTGTTTACC-TACCC---GTCCAA------CGT-GCTTCGGCAGG-CAGCCCTGTGGGACAGAGCCTCGCCCCCTCCGGGGGGTGCCTGCCGCTG---GCCAAC-CAAAA---CTCCAGCTGT--TTA-GTACCAT-CTGAGTCTTAT---ACAAAA-----TAAACAAAACTTTCAACAACGGATCTCTTGGTTCTGGCATCGATGAAGAACGCAGCGAAATGCGATAAGTAATGTGAATTGCAGAATTCAGTGAATCATCGAATCTTTGAACGCACATTGCGCCCACTAGTATTCTGGTGGGCATGCCTGTTCGAGCGTCATTTCAA-CCCTCAAGCCT--------------GGCTTGGTGTTGGGGCT---CTGC--------------------GT------------TTGCAGGCCCTCAAATCCAGTGGCGGACACGCTAGGTCT-CCGAGCGCAGTAGTTTCT-T---CTCGCTTCGGGCGT---CCGGCG-TGGGCTTGCCTT----GCACC------------CC---ATTTTATCA-----ATCTGG--CGCA-----AG--CCCGAGTTGTAATTTGCAGAGGATGCTTTTGGTGCGGTGCCTTCTGAGTTCCC-TGGAAC------GGGACGCC-GGAGAGGG-TGAGAGCCCCGTACAGTTGGACACCAAGCC-TTTGTAAAGCTCCTTCGACGAGTCGAGTAGTTTGGGAATGCTGCTCAAAATGGGAGGTAAATGCCTTCTAAAG-CTAAATACCGGCCAGAGACCGATAGCGCACAAGTAGAGTGATCGAAAGATGAAAAGCACTTTGAAAAGAGGGTTAAAAAGTACGTGAAATTGTTGAAAGGGAAGGGCTCGTGACCAGACTTGCGCCCGTCGGATCATCCGGCCTTCTGGCCGGTGCACTCCGGCGGGCTCAGGCCAGCATCGGTTCTTCTGGGGGGACAAAAGCGGCGGGAACGTAGCTCCTCC--GGGAGTGTTATAGCCCGCCG-CAGAATACCCCCGGG-GGGACCGAGGACCGCGCTTCGGCAAGGATGCTGGCGTAATGGTCACCAGCCACCCGTCTTGAAACACGGACC-AAGGAGTCAAGCATTAGGGCGAGTGTTT-GGGTGTCAAACCC-GCACG-CGAAATGAAAG-TGAACGCAGGTGAGAGCTTCGGCGCATCATCGACCGATCCTGATGTTTTCGGATGGATTTGAGTAAGAGCCTTACCGCTTGGACCCGAAAGATGGTGAACTATGCTTGGATAGGGTGAAGCCAGAGGAAACTCTGGTGGAGGCTCGCAGCGGTTCTGACGTGCAAATCGATCGTCAAATCTGAGCAT?????????????????????????????????????????????????????????????????????????????????????????????????????????????????????????????????????????????????????????????????????????????????????????????????????????????????????????????????????????????????????????????????????????????????????????????????????????????????????????????????????????????????????????????????????????????????????????????????????????????????????????????????????????????????????????????????????????????????????????????????????????????????????????????????????????????????????????????????????????????????????????????????????????????????????????????????????????????????????????????????????????????????????????????????????????????????????????????????????????????????????????????????????????????????????????????????????????????????????????????????????????????????????????????????????????????????????????????????????????????????????????????????????????????????????????????????????????????????????????????????????????????????????????????????????????????????????????????????????????????????????????????????????????????????????????????????????????????????????????????????????????????????????????????????????????????????????????????????????????????????????????????????????????????????????????????????????????????????????????????????????????????????????????????????????????????????????????????????????????????????????????????????????????????????????????????????????????????????????????????????????????????????????????????
>Myrmecridium_schulzeri__CBS_100_54
AGAGTGTCACCACTCC-C--AACCCACTGTTTACC-TACCC---GTCCAC------CGT-GCTTCGGCAGG-CAGTCCTGTGGGACAGGGCCTCGCCCCCGCGAGGGGGTGCCTGCCGCTG---GCCAAC-CAAAA--ATTCTAGCTGT--TTTTGTACCAT-CTGAGTCTTCC---ACAAA------TAAACAAAACTTTCAACAACGGATCTCTTGGTTCTGGCATCGATGAAGAACGCAGCGAAATGCGATAAGTAATGTGAATTGCAGAATTCAGTGAATCATCGAATCTTTGAACGCACATTGCGCCCACTAGTATTCTGGTGGGCATGCCTGTTCGAGCGTCATTTCAA-CCCTCAAGCCT--------------GGCTTGGTGTTGGGGCT---CTGC--------------------GT------------CTGCAGTCCCTTAAATCCAGTGGCGGACACGCTAGGTCT-CCGAGCGCAGTAGTTTCT-C---CTCGCTCAGGGCGT---CCGGCG-TGGGCTTGCCTC----GCACC------------C----ATCTTTACA-----ATCTGG--CGCA-----AG--CCCGAGTTGTAATTTGCAGAGGATGCTTTTGGCGCGGTGCCTTCTGAGTTCCC-TGGAAC------GGGACGCC-GGAGAGGG-TGAGAGCCCCGTACAGTTGGACACCAAGCC-TTTGTAAAGCTCCTTCGACGAGTCGAGTAGTTTGGGAATGCTGCTCAAAATGGGAGGTAAATGCCTTCTAAAG-CTAAATACCGGCCAGAGACCGATAGCGCACAAGTAGAGTGATCGAAAGATGAAAAGCACTTTGAAAAGAGGGTTAAACAGTACGTGAAATTGTTGAAAGGGAAGCGCTCGTGACCAGACTTGCGCCCGGCGGATCATCCGGCCTTCTGGCCGGTGCACTCCGCCGGGCTCAGGCCAGCATCGGTTTTCCTGGGGGGATAAAAGTGGCGGGAACGTAGCTCCTCC--GGGAGTGTTATAGCCCGCCG-CAGCATACCCCCGGG-GGGACCGAGGACCGCGCTTCGGCAAGGATGCTGGCGTAATGGTCACCAGCGACCCGTCTTGAAACACGGACC-AAGGAGTCAAGCATTAGGGCGAGTGTTT-GGGTGTCAAACCC-GCACG-CGAAATGAAAG-TGAACGCAGGTGAGAGCTTCGGCGCATCATCGACCGATCCTGATGTTTTCGGATGGATTTGAGTAAGAGCCTTGCCGCTTGGACCCGAAAGATGGTGAACTATGCTTGGATAGGGTGAAGCCAGAGGAAACTCTGGTGGAGGCTCGCAGCGGTTCTGACGTGCAAATCGATCGTCAAATCTGAGCAT?????????????????????????????????????????????????????????????????????????????????????????????????????????????????????????????????????????????????????????????????????????????????????????????????????????????????????????????????????????????????????????????????????????????????????????????????????????????????????????????????????????????????????????????????????????????????????????????????????????????????????????????????????????????????????????????????????????????????????????????????????????????????????????????????????????????????????????????????????????????????????????????????????????????????????????????????????????????????????????????????????????????????????????????????????????????????????????????????????????????????????????????????????????????????????????????????????????????????????????????????????????????????????????????????????????????????????????????????????????????????????????????????????????????????????????????????????????????????????????????????????????????????????????????????????????????????????????????????????????????????????????????????????????????????????????????????????????????????????????????????????????????????????????????????????????????????????????????????????????????????????????????????????????????????????????????????????????????????????????????????????????????????????????????????????????????????????????????????????????????????????????????????????????????????????????????????????????????????????????????????????????????????????????????
>Papulosa_amerospora__AFTOL_ID_748
???????????????????????????????????????????????????????????????????????????????????????????????????????????????????????????????????????????????????????????????????????????????????????????????????????????????????????????????????????????????????????????????????????????????????????????????????????????????????????????????????????????????????????????????????????????????????????????????????????????????????????????????????????????????????????????????????????????????????????????????????????????????????????????????????????????????????????????????????????????????????????????????????TCTGG------CCTTC-CAGCCCGAATTGTAATTTGTAGAGGATGCTTTTGGTGCGGTGCCTTCTGAGTTCCC-TGGAAC------GGGACGCC-ATAGAGGG-TGAGAGCCCCGTATAGTCGGACACCAAGCC-TCTGTAAAGCTCCTTCGACGAGTCGAGTAGTTTGGGAATGCTGCTCAAAATGGGAGGTAAATCTCTTCTAAAG-CTAAATACCGGCTAGAGACCGATAGCGCACAAGTAGAGTGATCGAAAGATGAAAAGCACTTTGAAAAGAGGGTTAAACAGCACGTGAAATTGTTGAAAGGGAAGCGCTTGTGACCAGACTTGTGCCCGGTGAATCATCCAGCGTTCTCGCTGGTGCACTTTGCCGGGTTCAGGCCAGCATCGGTTCTCGCAGGGGGATAAAAGCCTTGGGAATGTAGCTCCCTC--GGGAGTGTTATAGCCCGTTG-CATAATACCCTTGTG-GGGACCGAGGTTCGCGCTCCG-CAAGGATGCTGGCGTAATGGTCATCAGCGACCCGTCTTGAAACACGGACC-AAGGAGTCAAGCATTAGGGCGAGTGTTT-GGGTGTAAAACCC-GCACG-CGTAATGAAAG-TGAATGTAGGTGAGAGCTTCGGCGCATCATCGACCGATCCTGATGTATTCGGATGGATTTGAGTAAGAGCCTTACCGCTTGGACCCGAAAGATGGTGAACTATGCTTGAATAGGGTGAAGCCAGAGGAAACTCTGGTGGAGGCTCGCAGCGGTTCTGACGTGCAAATCGATCGTCAAATTTGAGCATGGGGTTTGGTCTGCCCAGCAGAGACGCCAGAGGGCCAAGCTTGTGGTCTCGTGAAGAATCTATCCCTAATGTGTTACGTCAGCGTCGGCACTCCAGCAGAGCCCATCGTGGAGTTCATGATCGCGAGAAATATGGAAGTCCTCGAGGAGTACGAACCTCTGCGATATCCGAATGCAACCAAGGTCTTCGTCAATGGCAGTTGGGTAGGTGTGCACCAAGACCCGAAGCATTTGGTCGGGTTGGTTCAGAATCTCCGGCGGAGAGGCGTCATTCAGGGCGAGGTCTCGCTTGTTAGAGACATTCGAGACCGAGAGTTCAAGATCTTNTCCGATGCCGGACGGGTGATGCGACCATTGTTTGCGGTTGAGCAAGAGGA------CAATGCAGAGACTGGACAAGTCAAGGGTTCTCTGATCCTTACTAAGCAGCATGTCAAGCGACTGGAGGCCGATGAGTCTCTGGATGACACGCATCAAGACTATTTCGGCTGGGACGGTGTTTGCGAGGCTGGAGCCATAGAGTATTTGGATGCTGAGGAGGAGGAGACCGCAATGATTTGCATGACGCCAGAAGACTTGGAGAATTACCGCCTGCAGAAGGCGGGCCACGAGATTCTCGAGGACTATGGCGAGGAGGTTCGAGGCCGGTATCTCCAAGGATGGCCAGACTCGCGAGCACGCTCTGCTTGCCTACACCCTGGGTGTCAAGCAGCTGATCGTCGCCATCAACAAGATGGACACCACCAAGTGGTCCGAGGATCGGTACAACGAGATCATCAAGGAGACCTCCAACTTTATCAAGAAGGTCGGCTATAACCCCAAGCAGGTTGCCTTCGTTCCCATTTCGGGTTTCAACGGCGACAACATGCTGGCCCCTTCCACCAACTGCCCCTGGTACAAGGGCTGGAAGAAGGAGG---GCAAGGGTGGTGATGTCACCGGCAAGACTCTCCTCGAGGCTATTGATGCCGTTGAGCCTCCCAAGCGTCCCACGGACAAGCCTCTGCGCCTTCCCCTACAGGATGTCTACAAGATTGGTGGTATCGGAACTGTCCCTGTCGGCCGTATCGAGACTGGTGTTCTCAAGCCCGGTATGGTCGTCACCTTCGCTCCTTCCAACGTCACCACTGAAGTCAAATCCGTCGAAATGCACCACGAGCAGCTTGCTGAGGGTGTTCCGGGCGACAACGTCGGCTTCAACGTGAAGAACGTTTCCGTCAAGGAAATCCGTCGTGGCAATGTTGCTGGTGACTCCAAGAACGACCCCCCTGCTGGTGCTGCTTCCTTCACCGCTCAGGTCATCGTCCTCAACCACCCCGGTCAGGTCGGTGCTGGCTACGCCCCCGTCTTGGATTGCCATACTGCCCACATCGCTTGCAAGTTCGCCGAGATCACCGAGAAGATCGATCGCCGAACTGGTAAGTCGGTTGAGAACGCCCCCAAGTTCATCAAGTCTGGNGACGCTGC
>Pleurophragmium_bambusinum__MFLUCC_12_0850
GGGGCATCCCCGTCAGTCGAAACC-ACTGTGAATCATACCAAGCCG---------TTGCCTCTTCGGCGGGCGGTCCCCTGGGAGGGGACCATTGTCTCTTCGCTGAGGCGCCCGCCGGGG----GCAGA-ATAAA---CTCTCGTATCTCT-AGTGGATCT-CTGAGCACTTTTTAAAAAATA-----AT-CACAACTTTCAACAACGGATCTCTTGGCTCTGGCATCGATGAAGAACGCAGCGAAATGCGATACGTAATGCGAATTGCAGAATTCAGCGAGTCATCGAATCTTTGAACGCACATTGCGCCCGCTAGCACTCTAGCGGGCACGCCTGTCCGAGCGTCATTTCAACCCCTCAGGCCTCCC-----TTGCGTTGCCTGGCGTTGGGGCC---CTGCGTCGCGAG--------------------------TCGCAGGCCCTGAAAATCAGTGGCGGGCCTACCTGGAAGCCCTGGCGTAGTAGTTTTC----TCTCGCCTGGGGAGCCACAGGAGGTCCTTCCTGCCGTAAAACCCCTCTAC---AAGCCTGCGAACTCTCGCAGCAGAATCTGG--CCCTCTCCAGGGGCCCGAGTTGTAATCTGTAGGGGATGCTTCTGGCGAGGTGCCTACCAAGTCCAC-TGGAAC------GTGGCGCC-ACAGAGGG-TGAGAGCCCCGTACTGTAGGACCCCGAGCC-TCTGTGAAGCTCCTCCGACGAGTCGAGTAGTTTGGGAATGCTGCTCTAAATGGGAGGTAAATTTCTCCTAAAG-CTAAATACCGGCCAGAGACCGATAGCGCACAAGTAGAGTGATCGAAAGATGAAAAGCACTTTGAAAAGAGGGTTAAACAGCACGTGAAATTGTTGAAAGGGAAGCGCCTGTGACCAGACTCGTGCCCGGCGGATCATCCAGCCTTCTGGCTGGTGCACTGCGCCGGGTCCGGGCCAGCATCGGCTCTCCCTGGGGGATAAAGGCCCTGGGAACGTAGCTCTCTCCGGGGAGTGTTATAGCCCATCG-CACAATGCCTCAGGG-GGGGCCGAGGACCGCGCTTCGGCAAGGATGCTGGCGTAATGGTCATCAGCGACCCGTCTTGAAACACGGACC-AAGGAGTCAACTATTGGGGCAAGTCTAT-GGGTGCAAAACCC-GCTGG-CGCAATGAAAG-TGAACGTAGGTGAGAGCTTCGGCGCATCATCGACCGATCCTGATGTTCTCGGACGGATTTGAGTAAGAGCCCTAATATTTGGACCCGAAAGATGGTGAACTATGCCTGGATAGGGTGAAGCCAGAGGAAACTCTGGTGGAGGCTCGCAGCGGTTCTGACGTGCAAATCGATCGTCAAATTTGGGCAT???????????????????????????????????????????????????????????????????????????????????????????????????????????????????????????????????????????????????????????????????????????????????????????????????????????????????????????????????????????????????????????????????????????????????????????????????????????????????????????????????????????????????????????????????????????????????????????????????????????????????????????????????????????????????????????????????????????????????????????????????????????????????????????????????????????????????????????????????????????????????????????????????????????????????????????????????????????????????????????????TTCGAAGCCGGTATCTCCAAGGATGGTCAGACGCGCGAGCACGCTCTGCTCGCCTACACCCTCGGTGTGCGGCAGATCATTGTCGCCATCAACAAGATGGACACCACCAAGTGGTCCGAGGATCGTTACAACGAAATCATCAAGGAGACGTCCAACTTCATCAAGAAGGTCGGCTTCAACCCCAAGCAGATCGCTTTTGTGCCCATCTCCGGCTTCAACGGCGACAACATGCTTACGGCCTCCACCAACTGCCCCTGGTACAAGGGGTGGGAGAAGGAGG---TCAAGGGTGGCAAGGTCACCGGCAAGACTCTCCTCGAGGCCATCGATGCCATCGAGCCTCCCCGCCGTCCCACTGACAAGCCCCTCCGTCTGCCGCTTCAGGATGTCTACAAGATCGGTGGTATCGGGACTGTACCGGTCGGCCGTATCGAGACCGGTATTCTCAAGCCCGGTATGGTCGTGACCTTCGCTCCTTCCAACGTCACCACTGAAGTCAAGTCCGTCGAGATGCACCACGAACAGCTTGCTGAGGGTCTCCCGGGCGACAACGTCGGCTTCAACGTGAAGAACGTGTCGGTCAAGGAAATCCGCCGTGGCAACGTCGCCGGTGACTCCAAGAACGACCCGCCCGCTGGCGCCGCCTCCTTCACCGCCCAGGTTATCGTTCTGAACCACCCCGGCCAGGTTGGTGCTGGATACGCCCCAGTGCTGGACTGCCACACGGCCCACATTGCCTGCAAGTTCGCCGAGATCACGGAGAAGATCGACCGCCGAACTGGTAAGTCGGTCGAGAACAACCCTAAGTTCATCAAGTCTGGTGACGCCGC
>Pseudostanjehughesia_aquitropica__MFLUCC_16_0569
ATAGAGTATTGAACTCCCTAAACCCATTGTAAATC-TACCTGT-TT----------CGTTGCTTTGGCAGG-CGGCCCC-AGGGCGGGGCCG-TGGCCGTCAGGT-----GCCTGCCAGAG---GATTA---GAAC--TCTTGTT-----TTTGGTGGTC-TTCAGAGTATC-------AGACA-AATTAGTCAAAACTTTCAACAACGGATCTCTTGGCTCTAGCATCGATGAAGAACGCAGCGAAATGCGATAAGTAATGCGAATTGCAGAATTACGTGAGTCATCGAATCTTTGAACGCACATTGCGCCTGCCGGTACTCCGGCAGGCATGCCTGTTCGAGCGTCATTTCA-ACCCTCAGGCCCTGG---------CTTGCCTGGTGTTGGGGCG---CTACGGTCCGCC----------------------------GTAGCCCCTGAAAGACAGTGGCGGGCTTCCCGGAAA-CCCTAGCGCAGTAGT-----GTATCTCGCTCGGGGCGTT--TTGGGGGGTG-CTGGCCGTTAAACCACC---------------C----T--ATATTCTAATCTGG------CCCTA--GGCCCGAGTTGTAATTTGTAGAGGATGCTTTTGGTGCGGCGCCTTCTAAGTTCCC-TGGAAC------GGGACGCC-GGAGAGGG-TGAGAGCCCCGTATAGTCGGCAGCCAAGCC-TCTGTAAAGCTCCTTCGACGAGTCGAGTAGTTTGGGAATGCTGCTCAAAATGGGAGGTAAATTTCTTCTAAAG-CTAAATACCGGCTAGAGACCGATAGCGCACAAGTAGAGTGATCGAAAGATGAAAAGCACTTTGAAAAGAGGGTTAAACAGCACGTGAAATTGTTGAAAGGGAAGCGCTTGTGACCAGACTTGCGCCCCGCGGATCACCCGTCGTTCTCGCCGGGGCACTCCACGGGGCTCAGGCCAGCATCGGTTTCGCCGGGGGGATAAAAGTTTAGGGAACGTGGCTCCCCC--GGGAGTGTTATAGCCCTCTA-CAGAATACCCCCAGC-GGGACCGAGGTTCGCGCTCTG-CAAGGATGCTGGCGTAATGGTCATCAGCGACCCGTCTTGAAACACGGACC-AAGGAGTCAAGCATTAGGGCGAGTGTTT-GGGTGTAAAACCC-GCACG-CGTAATGAAAG-TGAACGTAGGTGAGAGCTTCGGCGCATCATCGACCGATCCTGAAGTATTCGGATGGATTTGAGTATGAGCCTTACCGCTTGGACCCGAAAGATGGTGAACTATGCCTGTATAGGGTGAAGTCAGAGGAAACTCTGATGGAGGCTCGCAGCGGTTCTGACGTGCAAATCGATCGTCAAATATGGGCAT???????????????????????????????????????????????????????????????????????????????????????????????????????????????????????????????????????????????????????????????????????????????????????????????????????????????????????????????????????????????????????????????????????????????????????????????????????????????????????????????????????????????????????????????????????????????????????????????????????????????????????????????????????????????????????????????????????????????????????????????????????????????????????????????????????????????????????????????????????????????????????????????????????????????????????????????????????????????????????????????TTCGAGGCTGGTATCTCCAAGGATGGCCAAACTCGCGAGCACGCTCTGCTGGCCTTCACCCTCGGTGTGCGGCAGCTGATTGTCGCCATCAACAAGATGGACACCACCAAGTGGTCCGAGGATCGGTACAACGAAATCATCAAGGAGACTTCCAACTTCATCAAGAAGGTCGGCTACAATCCCAAGCAGGTTGCCTTCGTCCCCATCTCGGGCTTCAACGGCGACAACATGCTTACGCCTTCTACCAACTGCCCCTGGTACAAGGGCTGGAAGAAGGAAA---CCAAGGGTGGTGAGGTCACTGGCAAGACCCTGCTTGAGGCTATTGATGCCGTCGAGCCTCCCAAGCGTCCCACCGACAAGCCCCTCCGCCTCCCCCTCCAGGATGTCTACAAGATCGGTGGTATCGGAACCGTTCCCGTTGGCCGTATCGAGACCGGTGTCCTCAAGCCCGGTATGGTCGTCACTTTCGCTCCGTCCAACGTCACCACTGAAGTCAAGTCCGTCGAGATGCACCACGAGCAGCTTACTGAGGGTGTTCCCGGTGACAACGTCGGCTTTAACGTGAAGAACGTTTCCGTCAAGGAAATCCGTCGTGGAAACGTTGCTGGTGACTCCAAGAACGACCCCCCTGCCGGTGCTGCGTCGTTCACCGCCCAAGTCATCGTCCTCAACCACCCTGGTCAAGTTGGTGCCGGCTACGCCCCCGTCTTGGATTGCCACACCGCCCACATCGCCTGCAAGTTCGCCGAGATCACCGAGAAGATTGACCGCCGAACTGGCAAGTCAGTTGAGGCCAACCCCAAGTTCATCAAGTCCGGTGACGCTGC
>Pseudostanjehughesia_lignicola__MFLUCC_15_0352
------------------------------AAACC-TACCTGT-AT----------CGTTGCTTTGGCAGG-CGGCCCC-AGGGCGGGGCCG-CGGCCGCAAGGC-----GCCTGCCGAGG---GGCTA---GAAC--TCTTGCC-----TTTAGCGGTC-T-CTGAGTACT-------ATA-A-AATAAGTTAAAACTTTCAACAACGGATCTCTTGGCTCTAGCATCGATGAAGAACGCAGCGAAATGCGATAAGTAATGCGAATTGCAGAATTCCGCGAGTCATCGAATCTTTGAACGCACATTGCGCCTGCTGGTACTCCGGCAGGCATGCCTGTTCGAGCGTCATTTCGCACCCTCAGGCTCTAG-----------TGCCTGGTGTTGGGGAG---CTACGGTCCGCC----------------------------GTAGGCCCTGAAAGACAGTGGCGGGCTCTCCAAGAA-GCCGGGC-TAGTAA------ATGCCT-GCTCGG--CGTA--CGGGAGGGTG-CCGGCCGTTAAACCTTC---------------C----GCAAGGACCACTTCTGG------CTCT---GGCCCGAGTTGTAATTTGTAGAGGATGCTTTTGGTGCGGCGCCTTCTGAGTTCCC-TGGAAC------GGGACGCC-GGAGAGGG-TGAGAGCCCCGTATAGTCGGCAGCCAAGCC-AGTGTAAAGCTCCTTCGACGAGTCGAGTAGTTTGGGAATGCTGCTCAAAATGGGAGGTAAATTTCTTCTAAAG-CTAAATACCGGCTAGAGACCGATAGCGCACAAGTAGAGTGATCGAAAGATGAAAAGCACTTTGAAAAGAGGGTTAAACAGCACGTGAAATTGTTGAAAGGGAAGCGCTCGTGACCAGACTTGCGCCC-GCGGCTCTCCCGGTGTTCTCGCCGGAGTATTCCGCCGGGCTCAGGCCAGCATCGGTTTCGACGGGGCGATAAAAGCTTGGGGAACGTAGCTCCTCC--GGGAGTGTTATAGCCCTCTG-CAAAATAGCCCTGAC-GGGACCGAGGTTCGCGCTCTG-CAAGGATGCTGGCGTAATGGTCACCAGCGACCCGTCTTGAAACACGGACC-AAGGAGTCAAGCATTAGGGCGAGTGTTT-GGGTGTAAAACCC-GCACG-CGTAATGAAAG-TGAACGTAGGTGAGAGCTTCGGCGCATCATCGACCGATCCTGAAGTATTCGGATGGATTTGAGTAGGAGCCTTACCGCTTGGACCCGAAAGATGGTGAACTATGCTTGTATAGGGTGAAGTCAGAGGAAACTCTGATGGAGGCTCGCAGCGGTTCTGACGTGCAAATCGATCGTCAAATATGAGCATGGGGCTTGGTCTGTCCGGCAGAAACGCCGGAAGGACAAGCCTGCGGCTTGGTGAAAAACTTGTCTCTCATGTGTTATGTGAGCGTCGGCACACCGGCAGAGCCAATCAACGAGTTCATGATTGCTAGGAACATGGAGGTTCTCGAAGAGTACGAGCCGTTGCGATACCCGAACGCGACAAAAGTGTTCATAAACGGCACGTGGGTGGGTGTACATCAGGACCCGAAGCATCTCGTCACGCTTGTTCAGGGTCTCCGGCGAAAAGGTATCATTCAAGGCGAGGTTTCTCTTGTTAGAGACATTCGAGACCGCGAATTCAAGATCTTTTCCGACGCCGGACGCGTGATGCGGCCCCTGTTTGCTGTCGAGCAGGAGGA------CAATGCAGAGACGGGTCAATCAAAGGGTTCCCTAATCCTGACGAAGGCGCACATCAAGCGACTGGAGGCTGACGAGACCTTGGACAACACCCATGAAGACTACTTCGGCTGGGATGGTGTCTGCGAAGCTGGCGCTATCGAATATCTCGATGCGGA-----------------------------------------------------------------------------------------------------TTCGAGGCTGGTATCTCCAAGGATGGCCAAACTCGCGAGCACGCTCTGCTTGCCTTCACCCTTGGTGTGCGGCAGCTGATCGTCGCCATCAACAAGATGGACACCGCCAAGTGGGCTGAGGATCGGTACAACGAAATTATCAAGGAGACTTCCAACTTCATCAAGAAGGTCGGCTACAACCCCAAGCAGGTTGCCTTCGTCCCCATCTCGGGCTTCAACGGCGACAACATGCTTGCGGCCTCATCCAACTGCCCCTGGTACAAGGGGTGGAAGAAGGAGA---CCAAGGGTGGTGAGGTCACTGGCAAGACCCTGCTTGAGGCCATCGATGCCGTTGAGCCTCCCAAGCGTCCCACCGACAAGCCCCTCCGTCTTCCCCTTCAGGATGTCTACAAGATCGGCGGTATTGGGACAGTTCCCGTCGGCCGTATCGAGACTGGTATCCTCAAGCCCGGTATGGTCGTTACTTTCGCTCCCACCATGGTCACCACTGAAGTCAAGTCCGTCGAGATGCACCACGAGCAGCTTACTGAGGGTGTCCCCGGCGACAACGTCGGCTTCAACGTGAAGAACGTTTCCGTCAAGGAAATCCGTCGTGGAAACGTTGCCGGTGACTCCAAGAACGACCCCCCGGCTGGCGCTGCCTCGTTCACCGCTCAGGTCATCGTCCTCAACCACCCCGGCCAAGTCGGTGCTGGCTATGCCCCCGTCTTGGACTGCCACACTGCCCACATCGCCTGCAAGTTCTCCGAGATCCAGGAGAAGATCGATCGCCGAACCGGCAAGTCGGTTGAGTCCAACCCCAAGTTCATCAAGTCCGGTGACGCTGC
>Wongia_griffinii__DAR_80512
AGAGCCTAAAAACTCACC-TAAACCATTGTGAA-CTTACC----TA--------TTCGTTGCTTCGGTGGGGTGGCCCCTCCGGGGGTCCTCTGGGCCGCAAGGC-----GCCCGCCGGAG---GTTAT--TTTAAACACTCTG----TCTTCTATTGTACCTCTGAATAAAAA--AATAAAAA--ACAAT-CAAAACTTTCAACAACGGATCTCTTGGCTCTAGCATCGATGAAGAACGCAGCGAAATGCGATAAGTAATGCGAATTGCAGAATTCCGCGAGTCATCGAATCTTTGAACGCACATTGCGCCTGCCAGTATTCTGGCAGGCATGCCTGTCCGAGCGTCATTTCGA-CCCCCAGGCCTT----------CGTTGCCTGGTGTTGGGGCA-TTCAGGGTGGTC--------CGACGGAC-----------CCCCTGAGCCCTGAAAATCAGTGGCGGGCCTGCCAGGTCA-CCGAGCGCAGTAATCTCT-----CTCGCTCAGGGCCC---CTGGCG-GGTGCTAGCCGTGAAAAACAC---A-------CACCTACGAA-CAGT------TCTGG------CCCCTAGGGTCCGAGTTGTAATTTGTAGAGGATGCTTTTGGCGCGGTGCCTTCTGAGTTCCC-TGGAAC------GGGACGCC-ACAGAGGG-TGAGAGCCCCGTATAGTCGGACACCAAGCC-TCTGTAAAGCTCCTTCGACGAGTCGAGTAGTTTGGGAATGCTGCTCAAAATGGGAGGTAAATCTCTTCTAAAG-CTAAATACAGGCTAGAGACCGATAGCGCACAAGTAGAGTGATCGAAAGATGAAAAGCACTTTGAAAAGAGGGTTAAAAAGCACGTGAAATTGTTGAAAGGGAAGCGCTCGTGACCAGACTTGCGCCCGGTTGATCATCCAGCGTTCTCGCTGGTGCACTCTGCCGGGCTCAGGCCAGCATCGGTTCTTGCGGGGGGATAAAAGCTGTGGGAATGTAGCTCCCTC--GGGAGTGTTATAGCCCGCTG-CAGAATACCCCCGCG-GGGACCGAGGTACGCGTTCCG-CAAGGATGCTGGCGTAATGGTCACCAGCGACCCGTCTTGAAACACGGACC-AAGGAGTCAAGCATTAGGGCGAGTGTTT-GGGTGTCAAACCC-GCACG-CGAAATGAAAG-TGAATGTAGGTGAGAGCTTCGGCGCATCATCGACCGATCCTGAAGTATTCGGATGGATT--------------------------------------------------------------------------------------------------------------------------------?????????????????????????????????????????????????????????????????????????????????????????????????????????????????????????????????????????????????????????????????????????????????????????????????????????????????????????????????????????????????????????????????????????????????????????????????????????????????????????????????????????????????????????????????????????????????????????????????????????????????????????????????????????????????????????????????????????????????????????????????????????????????????????????????????????????????????????????????????????????????????????????????????????????????????????????????????????????????????????????????????????????????????????????????????????????????????????????????????????????????????????????????????????????????????????????????????????????????????????????????????????????????????????????????????????????????????????????????????????????????????????????????????????????????????????????????????????????????????????????????????????????????????????????????????????????????????????????????????????????????????????????????????????????????????????????????????????????????????????????????????????????????????????????????????????????????????????????????????????????????????????????????????????????????????????????????????????????????????????????????????????????????????????????????????????????????????????????????????????????????????????????????????????????????????????????????????????????????????????????????????????????????????????????
